# Supplementary material for: Systems-level investigation of the anxiolytic gut–brain interactions induced by paraprobiotic Lactobacillus brevis SBC8803 in zebrafish
Source: Front Microbiol. 2026 May 21;17:1804536. doi: 10.3389/fmicb.2026.1804536 (PMC13233490; doi:10.3389/fmicb.2026.1804536)
Supplement: Supplementary Table 1 — Detailed sequencing and alignment statistics of brain RNA-seq. [file Table_1.XLSX]

## Sheet: Table S1
Table S1. Summary statistics of gene expression quantification generated by MultiQC
Sample	% Aligned	M Aligned	Aligned	Uniq aligned	% Duplication	M Reads After Filtering	GC content	% PF	% Adapter
E0_2_1	.	.	.	.	31.1372	117.392	43.5535	100	1.61199		XXX_1	fastp
E0_2_out	.	.	94.3	85.2	.	.	.	.	.		XXX_out	STAR
E0_2_quant	100	30.885	.	.	.	.	.	.	.		XXX_quant	salmon
E0_3_1	.	.	.	.	21.6028	117.854	44.0585	100	4.17269
E0_3_out	.	.	94.55	85.37	.	.	.	.	.
E0_3_quant	100	32.4986	.	.	.	.	.	.	.
E0_4_1	.	.	.	.	23.9505	101.332	43.0193	100	2.52668
E0_4_out	.	.	92.74	83.66	.	.	.	.	.
E0_4_quant	100	26.3809	.	.	.	.	.	.	.
E0_5_1	.	.	.	.	19.6988	99.7142	44.0883	100	2.5133
E0_5_out	.	.	93.95	85.21	.	.	.	.	.
E0_5_quant	100	27.2556	.	.	.	.	.	.	.
E0_6_1	.	.	.	.	20.6685	99.2501	44.0824	100	2.12901
E0_6_out	.	.	93.39	84.38	.	.	.	.	.
E0_6_quant	100	26.6886	.	.	.	.	.	.	.
E0_7_1	.	.	.	.	19.4505	86.5417	43.7353	100	1.55832
E0_7_out	.	.	94.24	85.17	.	.	.	.	.
E0_7_quant	100	23.1221	.	.	.	.	.	.	.
E6_1_1	.	.	.	.	13.2945	46.272	43.2036	100	1.86931
E6_1_out	.	.	91.89	83.05	.	.	.	.	.
E6_1_quant	100	11.9288	.	.	.	.	.	.	.
E6_2_1	.	.	.	.	9.17984	47.3552	44.8392	100	3.31572
E6_2_out	.	.	94.23	85.31	.	.	.	.	.
E6_2_quant	100	13.3931	.	.	.	.	.	.	.
E6_3_1	.	.	.	.	13.1971	45.8616	43.8281	100	2.41545
E6_3_out	.	.	94.55	85.67	.	.	.	.	.
E6_3_quant	100	12.4479	.	.	.	.	.	.	.
E6_4_1	.	.	.	.	15.2837	49.1508	44.4426	100	3.72506
E6_4_out	.	.	93.25	84.38	.	.	.	.	.
E6_4_quant	100	13.5627	.	.	.	.	.	.	.
E6_6_1	.	.	.	.	18.9263	75.1014	43.9899	100	1.55723
E6_6_out	.	.	93.55	84.64	.	.	.	.	.
E6_6_quant	100	20.1312	.	.	.	.	.	.	.
E6_7_1	.	.	.	.	16.7574	53.9718	43.9562	100	1.62658
E6_7_out	.	.	94.15	85.11	.	.	.	.	.
E6_7_quant	100	14.6773	.	.	.	.	.	.	.
