# Supplementary material for: Systems-level investigation of the anxiolytic gut–brain interactions induced by paraprobiotic Lactobacillus brevis SBC8803 in zebrafish
Source: Front Microbiol. 2026 May 21;17:1804536. doi: 10.3389/fmicb.2026.1804536 (PMC13233490; doi:10.3389/fmicb.2026.1804536)
Supplement: Supplementary Data 1 — The full DESeq2 outputs. [file Data_Sheet_1.xlsx]

## Sheet: Data_DESeq2_results
ensembl.gene.id	baseMean	log2FoldChange	lfcSE	stat	pvalue	padj
ENSDARG00000041433	197.715	5.85167	0.962263	6.08116	1.19319e-09	1.38907e-05
ENSDARG00000091757	31.1698	4.82225	0.798321	6.04049	1.53649e-09	1.38907e-05
ENSDARG00000016156	327.101	0.582983	0.100853	5.78051	7.44725e-09	2.69307e-05
ENSDARG00000070331	125.905	6.80089	1.17336	5.79607	6.78851e-09	2.69307e-05
ENSDARG00000103199	116.211	5.451	0.939156	5.80414	6.46954e-09	2.69307e-05
ENSDARG00000094041	29.2297	3.26297	0.576677	5.65822	1.52949e-08	4.60912e-05
ENSDARG00000000212	456.187	4.64675	0.839739	5.53356	3.13791e-08	8.10523e-05
ENSDARG00000040534	91.7687	4.93899	0.913819	5.40477	6.4891e-08	0.000146662
ENSDARG00000038559	2311.31	-1.23776	0.236266	-5.23883	1.61595e-07	0.000324645
ENSDARG00000102750	42.1768	4.25201	0.822185	5.1716	2.32102e-07	0.000419664
ENSDARG00000031588	149.861	4.26797	0.829894	5.1428	2.70681e-07	0.000444925
ENSDARG00000009544	48.8317	4.92909	0.966975	5.09743	3.44296e-07	0.000518768
ENSDARG00000024815	219.451	2.57834	0.509936	5.05619	4.27704e-07	0.000594871
ENSDARG00000056773	82.0011	5.08177	1.01	5.03146	4.86747e-07	0.000628634
ENSDARG00000043128	27.3789	5.3701	1.07597	4.99092	6.00936e-07	0.00063931
ENSDARG00000102370	73.9615	-5.79021	1.15557	-5.01069	5.42355e-07	0.00063931
ENSDARG00000104016	149.972	4.25463	0.852483	4.99087	6.01088e-07	0.00063931
ENSDARG00000021787	56.4531	3.30644	0.664528	4.97563	6.50359e-07	0.000653285
ENSDARG00000052626	91.6375	5.2952	1.07756	4.91407	8.92037e-07	0.000806446
ENSDARG00000115416	16.9151	-4.48067	0.91058	-4.92068	8.62451e-07	0.000806446
ENSDARG00000033683	584.193	-0.497375	0.101951	-4.87857	1.06859e-06	0.00092006
ENSDARG00000006588	444.077	5.11785	1.05373	4.85688	1.19248e-06	0.000980055
ENSDARG00000036830	2005.34	3.33593	0.702362	4.74958	2.03836e-06	0.00160241
ENSDARG00000097157	59.4494	5.37629	1.13419	4.74021	2.13495e-06	0.00160842
ENSDARG00000096712	76.8042	4.69438	0.998594	4.70099	2.58905e-06	0.0018725
ENSDARG00000051861	68.1372	2.72011	0.589265	4.61611	3.90996e-06	0.00252486
ENSDARG00000098958	48.708	-2.65589	0.575314	-4.61642	3.90414e-06	0.00252486
ENSDARG00000107506	49.4434	-7.183	1.55487	-4.61967	3.84343e-06	0.00252486
ENSDARG00000076830	26.6368	4.82438	1.05417	4.57646	4.729e-06	0.00294845
ENSDARG00000039499	45.6271	4.02371	0.882365	4.56015	5.11177e-06	0.00308086
ENSDARG00000058371	2118.55	3.74887	0.823433	4.55273	5.29534e-06	0.00308855
ENSDARG00000036028	1068.85	-1.51797	0.336914	-4.50549	6.62188e-06	0.00374157
ENSDARG00000071497	6128.71	-0.295283	0.0659595	-4.47673	7.57936e-06	0.0041528
ENSDARG00000003808	103.399	3.73423	0.838088	4.45565	8.36385e-06	0.0044311
ENSDARG00000099195	1020.65	-0.60815	0.136655	-4.45024	8.57742e-06	0.0044311
ENSDARG00000054058	1877.97	-1.22817	0.276986	-4.43403	9.24857e-06	0.00464509
ENSDARG00000004748	53.4234	5.09361	1.15776	4.39954	1.08478e-05	0.00530106
ENSDARG00000012981	35.0262	2.44666	0.560167	4.36774	1.2554e-05	0.00597341
ENSDARG00000069046	116.199	3.49119	0.816845	4.274	1.91996e-05	0.00870129
ENSDARG00000098438	342.701	0.46063	0.107789	4.27342	1.92496e-05	0.00870129
ENSDARG00000068166	424.997	-0.407987	0.0956676	-4.26463	2.00232e-05	0.00883021
ENSDARG00000018179	790.5	0.34667	0.08186	4.23491	2.28644e-05	0.00961422
ENSDARG00000105651	521.668	2.54421	0.600283	4.23836	2.25159e-05	0.00961422
ENSDARG00000054616	64.3738	2.74965	0.653578	4.20707	2.58702e-05	0.0106309
ENSDARG00000052322	121.825	0.855197	0.2036	4.20037	2.66476e-05	0.010707
ENSDARG00000040628	16.3637	2.13094	0.510473	4.17443	2.98732e-05	0.011674
ENSDARG00000077295	2029.02	0.440728	0.105668	4.17086	3.03454e-05	0.011674
ENSDARG00000053110	618.144	0.337803	0.0812141	4.15942	3.1906e-05	0.0120186
ENSDARG00000017624	314.286	3.11539	0.753017	4.13721	3.51554e-05	0.0121695
ENSDARG00000037421	18006.4	-0.507399	0.122324	-4.14798	3.3542e-05	0.0121695
ENSDARG00000061602	782.466	0.725989	0.17562	4.13386	3.56718e-05	0.0121695
ENSDARG00000101894	107.96	0.658114	0.158774	4.14498	3.39841e-05	0.0121695
ENSDARG00000104687	320.423	-0.994096	0.240437	-4.13454	3.55674e-05	0.0121695
ENSDARG00000017211	1141.89	-0.265962	0.0650364	-4.08943	4.32439e-05	0.0144795
ENSDARG00000069476	82.6566	2.32106	0.569288	4.07712	4.55964e-05	0.0149896
ENSDARG00000053684	131.495	1.44998	0.35608	4.07207	4.65964e-05	0.0150448
ENSDARG00000010572	125.684	0.847182	0.210366	4.02718	5.64505e-05	0.0173161
ENSDARG00000079530	176.737	0.491913	0.122275	4.023	5.74618e-05	0.0173161
ENSDARG00000101482	86.6719	0.928525	0.230704	4.02474	5.70387e-05	0.0173161
ENSDARG00000101501	2956.99	-0.251934	0.0624521	-4.03404	5.48251e-05	0.0173161
ENSDARG00000102435	49.0015	1.4572	0.364985	3.99249	6.53832e-05	0.0193802
ENSDARG00000089586	348.11	1.0827	0.271869	3.98242	6.82166e-05	0.0198939
ENSDARG00000074359	35.9564	-1.87055	0.471605	-3.96634	7.29837e-05	0.0209463
ENSDARG00000100223	50.4294	2.55439	0.647786	3.94325	8.03834e-05	0.0227096
ENSDARG00000036074	1083.63	0.210667	0.0538664	3.91092	9.1946e-05	0.0253669
ENSDARG00000076093	193.3	1.22191	0.312572	3.90922	9.25954e-05	0.0253669
ENSDARG00000022503	46.1653	-1.56249	0.401893	-3.88782	0.00010115	0.0268955
ENSDARG00000100041	868.595	-0.91853	0.236191	-3.88893	0.000100687	0.0268955
ENSDARG00000035018	78.4528	1.15846	0.301863	3.8377	0.00012419	0.0316985
ENSDARG00000069295	216.505	0.625113	0.162654	3.8432	0.000121441	0.0316985
ENSDARG00000097539	86.1364	2.62802	0.685503	3.83371	0.000126226	0.0316985
ENSDARG00000098315	28.5857	1.83774	0.478979	3.83678	0.000124657	0.0316985
ENSDARG00000057452	991.653	-0.316495	0.0830778	-3.80962	0.000139181	0.0340072
ENSDARG00000101043	74.4905	1.96992	0.516728	3.8123	0.000137681	0.0340072
ENSDARG00000054807	1006.25	0.392731	0.103392	3.79846	0.000145599	0.0351011
ENSDARG00000102332	60.0405	2.16694	0.571557	3.79128	0.00014987	0.0356553
ENSDARG00000076945	84.5364	1.80823	0.478921	3.77563	0.000159606	0.0374784
ENSDARG00000008165	31.2537	1.11179	0.296845	3.74537	0.000180131	0.0401224
ENSDARG00000028228	9860.86	-0.351947	0.0940325	-3.74283	0.000181961	0.0401224
ENSDARG00000058678	14.376	-4.70208	1.25564	-3.74477	0.000180561	0.0401224
ENSDARG00000069377	41.6496	2.34995	0.62736	3.74579	0.00017983	0.0401224
ENSDARG00000076163	76.1268	-1.00328	0.267288	-3.75355	0.000174348	0.0401224
ENSDARG00000020822	234.922	-0.371996	0.0998683	-3.72487	0.000195417	0.0425703
ENSDARG00000098179	31.0613	-2.79575	0.751558	-3.71993	0.000199276	0.0428942
ENSDARG00000069795	127.235	0.542606	0.146049	3.71524	0.000203013	0.0431845
ENSDARG00000043093	51.909	1.71357	0.461918	3.70968	0.000207522	0.0436304
ENSDARG00000012972	99.5886	2.19334	0.592806	3.69992	0.000215663	0.0448208
ENSDARG00000091996	37.7512	2.98497	0.808273	3.69302	0.000221603	0.0455319
ENSDARG00000058348	437.094	0.684407	0.185776	3.68404	0.000229568	0.0466384
ENSDARG00000004875	477.454	0.361304	0.0990114	3.64911	0.000263146	0.0528661
ENSDARG00000044972	740.825	0.221737	0.0608553	3.64367	0.000268773	0.0534031
ENSDARG00000009629	754.659	-0.199781	0.0548948	-3.63935	0.000273325	0.0537173
ENSDARG00000079126	32.2878	-1.63927	0.45122	-3.63298	0.000280169	0.0544702
ENSDARG00000042055	18.9912	2.2302	0.614663	3.62833	0.000285264	0.0548708
ENSDARG00000009901	42.4947	0.850376	0.236173	3.60065	0.000317422	0.057393
ENSDARG00000035895	340.629	-0.331025	0.0918409	-3.60434	0.000312952	0.057393
ENSDARG00000042667	637.144	1.23638	0.342926	3.6054	0.000311675	0.057393
ENSDARG00000052826	37.1343	1.54781	0.429077	3.60729	0.000309416	0.057393
ENSDARG00000055595	23.65	2.31042	0.641439	3.60194	0.000315852	0.057393
ENSDARG00000114935	15.6215	1.98857	0.551639	3.60484	0.000312347	0.057393
ENSDARG00000004301	64.3838	0.919685	0.255793	3.59543	0.000323862	0.057572
ENSDARG00000061466	35.3493	1.48265	0.412456	3.59469	0.00032478	0.057572
ENSDARG00000077618	80.2037	0.50821	0.142213	3.57358	0.000352129	0.061814
ENSDARG00000115015	63.277	0.663252	0.186116	3.56365	0.000365727	0.0635838
ENSDARG00000088440	464.59	0.245504	0.0689635	3.55992	0.000370972	0.0638813
ENSDARG00000079345	72.7296	2.48762	0.70113	3.54802	0.00038814	0.0662072
ENSDARG00000074396	42.1323	0.817013	0.231938	3.52255	0.000427412	0.0722247
ENSDARG00000076170	15424.5	-0.215871	0.0613461	-3.5189	0.000433346	0.0725493
ENSDARG00000101146	36.3234	1.06103	0.301735	3.51644	0.000437373	0.0725517
ENSDARG00000074390	45.3412	1.80567	0.513929	3.51346	0.000442308	0.0727034
ENSDARG00000088308	208.894	0.375274	0.106937	3.50931	0.000449274	0.0731831
ENSDARG00000029019	378.323	0.912889	0.26054	3.50384	0.000458609	0.0740367
ENSDARG00000009311	2192.74	0.364472	0.104317	3.49388	0.000476062	0.0761742
ENSDARG00000033760	18.3263	2.56478	0.737185	3.47915	0.000503002	0.0764267
ENSDARG00000034852	370.393	1.00691	0.288981	3.48435	0.000493327	0.0764267
ENSDARG00000060006	1710.04	-0.232351	0.0667658	-3.48009	0.000501238	0.0764267
ENSDARG00000078060	1210.03	-0.308054	0.0884088	-3.48442	0.000493198	0.0764267
ENSDARG00000091101	119.886	0.716373	0.205746	3.48184	0.000497985	0.0764267
ENSDARG00000091836	99.5256	0.497699	0.142964	3.4813	0.000498985	0.0764267
ENSDARG00000094128	307.411	-0.429331	0.12373	-3.4699	0.000520643	0.0782975
ENSDARG00000094300	669.822	-0.311834	0.0899126	-3.46819	0.000523975	0.0782975
ENSDARG00000097238	2908.32	1.60556	0.464073	3.45972	0.000540747	0.0801413
ENSDARG00000031952	24.1841	1.6439	0.476	3.45356	0.000553231	0.0813249
ENSDARG00000087863	28.5006	1.77082	0.514736	3.44025	0.000581177	0.0847441
ENSDARG00000038785	1424.69	0.460624	0.134011	3.43722	0.000587728	0.0850136
ENSDARG00000060102	642.411	0.397242	0.115659	3.43459	0.000593457	0.085161
ENSDARG00000100568	10.0522	-4.27824	1.24882	-3.42583	0.000612929	0.0872628
ENSDARG00000068367	146.065	0.503307	0.147182	3.41963	0.000627072	0.0885788
ENSDARG00000097556	105.428	3.1083	0.910263	3.41473	0.000638443	0.089486
ENSDARG00000054755	30.2032	1.08563	0.318541	3.40813	0.000654097	0.0909748
ENSDARG00000006112	34.4238	1.65555	0.487333	3.39715	0.000680911	0.0932693
ENSDARG00000026726	199.542	1.509	0.444088	3.39798	0.000678851	0.0932693
ENSDARG00000052690	2408.14	-0.550423	0.162445	-3.38836	0.000703114	0.0955865
ENSDARG00000071059	858.821	-0.363118	0.107595	-3.37486	0.000738525	0.0996513
ENSDARG00000069888	64.6346	1.32811	0.393782	3.37271	0.000744329	0.0996905
ENSDARG00000019253	128.346	0.776308	0.230482	3.36819	0.000756625	0.100592
ENSDARG00000028731	79.0699	1.03131	0.307187	3.35727	0.000787149	0.103374
ENSDARG00000075996	39.3781	-1.6171	0.481764	-3.35663	0.000788986	0.103374
ENSDARG00000034677	16.4816	2.2973	0.685437	3.35158	0.000803507	0.104519
ENSDARG00000086215	37.1315	0.845202	0.252471	3.34772	0.000814807	0.105232
ENSDARG00000039335	3834.7	-0.234118	0.070037	-3.34278	0.000829446	0.106363
ENSDARG00000095801	58.2052	1.51676	0.454301	3.33867	0.000841792	0.107186
ENSDARG00000038792	78.8395	0.687661	0.206489	3.33025	0.000867666	0.109708
ENSDARG00000091746	32.783	-1.11129	0.334857	-3.31869	0.000904423	0.113562
ENSDARG00000054454	4622.36	-0.121126	0.0366569	-3.30432	0.000952072	0.11872
ENSDARG00000007216	2113.54	0.14304	0.0433824	3.29718	0.000976611	0.119183
ENSDARG00000007818	3643.74	-0.141042	0.0428537	-3.29125	0.000997434	0.119183
ENSDARG00000012467	15.817	1.91077	0.578908	3.30064	0.000964633	0.119183
ENSDARG00000037960	89.972	0.617032	0.187372	3.29309	0.00099092	0.119183
ENSDARG00000068064	759.848	0.21796	0.0662309	3.29092	0.000998612	0.119183
ENSDARG00000077002	1870.16	-0.273858	0.0832401	-3.28998	0.00100193	0.119183
ENSDARG00000105433	23.8698	1.36187	0.413699	3.29193	0.00099504	0.119183
ENSDARG00000093303	35.7705	1.35888	0.413381	3.28724	0.00101175	0.119565
ENSDARG00000055504	473.709	0.544279	0.166113	3.27656	0.00105079	0.122576
ENSDARG00000077357	71.3644	-0.728251	0.222234	-3.27696	0.00104931	0.122576
ENSDARG00000034093	1683.99	-0.178553	0.0546039	-3.26996	0.00107562	0.124669
ENSDARG00000104786	2312.12	-0.149244	0.0457012	-3.26564	0.00109218	0.125782
ENSDARG00000033614	2751.5	-0.279774	0.0860645	-3.25075	0.001151	0.130888
ENSDARG00000063014	893.886	-0.279057	0.0858162	-3.2518	0.00114675	0.130888
ENSDARG00000042708	477.456	0.774299	0.239007	3.23965	0.00119676	0.135241
ENSDARG00000017105	217.531	0.379998	0.11743	3.23595	0.00121238	0.135316
ENSDARG00000044797	32.6767	1.65734	0.511925	3.23747	0.00120595	0.135316
ENSDARG00000013539	116.778	0.640679	0.198312	3.23066	0.00123504	0.136163
ENSDARG00000021891	125.999	0.539259	0.166871	3.2316	0.00123101	0.136163
ENSDARG00000006487	4184.46	-0.297892	0.0924033	-3.22383	0.0012649	0.138065
ENSDARG00000020893	1428.84	0.621962	0.193066	3.2215	0.0012752	0.138065
ENSDARG00000074772	419.599	-0.233321	0.0724049	-3.22245	0.00127101	0.138065
ENSDARG00000026925	473.957	2.88475	0.89738	3.21463	0.00130613	0.138547
ENSDARG00000030537	1439.49	0.197232	0.061338	3.21549	0.00130222	0.138547
ENSDARG00000073901	25.3276	1.43872	0.447682	3.21371	0.0013103	0.138547
ENSDARG00000104045	23.9089	1.01579	0.315787	3.21669	0.00129679	0.138547
ENSDARG00000043211	40.6299	0.878747	0.274104	3.20589	0.00134643	0.14154
ENSDARG00000001354	30.534	0.968923	0.303717	3.19022	0.00142165	0.148583
ENSDARG00000092402	362.995	-0.396377	0.124546	-3.18258	0.00145968	0.151681
ENSDARG00000013653	349.098	0.394423	0.124242	3.17464	0.00150024	0.154124
ENSDARG00000060900	362.181	-0.490759	0.154542	-3.17557	0.00149542	0.154124
ENSDARG00000067916	164.423	0.718097	0.226702	3.16758	0.00153711	0.156138
ENSDARG00000099600	106.591	1.72104	0.543186	3.16842	0.00153272	0.156138
ENSDARG00000035519	2408.83	-1.09635	0.347293	-3.15685	0.00159485	0.160203
ENSDARG00000100139	38.1196	1.75306	0.555048	3.15838	0.00158646	0.160203
ENSDARG00000051940	28.2411	0.914896	0.289996	3.15485	0.00160578	0.160409
ENSDARG00000076950	44.4325	0.98729	0.313386	3.1504	0.00163049	0.161983
ENSDARG00000102453	34554.2	-0.160988	0.0512864	-3.13901	0.00169521	0.167492
ENSDARG00000055052	6675.64	-0.277434	0.0885161	-3.13428	0.00172278	0.169291
ENSDARG00000099448	35.9281	1.20877	0.385875	3.13254	0.001733	0.169375
ENSDARG00000011487	731.894	-0.204372	0.065276	-3.13088	0.00174281	0.169418
ENSDARG00000014047	142.304	0.741044	0.237358	3.12206	0.00179593	0.17181
ENSDARG00000057437	29.8395	0.8691	0.278132	3.12478	0.0017794	0.17181
ENSDARG00000115511	61.6416	0.500596	0.160319	3.12249	0.00179329	0.17181
ENSDARG00000097102	1039.86	-0.274547	0.0881269	-3.11536	0.0018372	0.174834
ENSDARG00000070480	24.4874	2.70052	0.867707	3.11225	0.00185668	0.174847
ENSDARG00000077799	9260.51	-0.589383	0.189305	-3.1134	0.00184945	0.174847
ENSDARG00000043814	51.0083	0.568038	0.182779	3.10779	0.0018849	0.176585
ENSDARG00000092191	410.518	1.92416	0.620262	3.10217	0.00192105	0.179043
ENSDARG00000031683	3838.18	-0.409561	0.132256	-3.09674	0.00195663	0.181424
ENSDARG00000035175	2521.1	0.476514	0.154329	3.08765	0.00201745	0.186109
ENSDARG00000102555	99.2321	1.1204	0.363154	3.08519	0.00203421	0.186704
ENSDARG00000032769	111.742	0.756082	0.245348	3.08167	0.00205841	0.18797
ENSDARG00000058598	156.511	0.509466	0.165408	3.08006	0.00206962	0.188044
ENSDARG00000104508	103.352	0.377111	0.122654	3.07459	0.00210793	0.190567
ENSDARG00000051746	399.872	-0.475226	0.154867	-3.0686	0.00215065	0.193462
ENSDARG00000055128	76.026	-0.686637	0.224085	-3.06419	0.00218262	0.195366
ENSDARG00000018002	321.778	-0.333948	0.109188	-3.05846	0.00222479	0.196281
ENSDARG00000040116	107.46	0.363426	0.11883	3.05838	0.00222541	0.196281
ENSDARG00000111805	82.6052	0.404703	0.132307	3.05883	0.00222205	0.196281
ENSDARG00000036840	111.844	1.28839	0.42155	3.05632	0.00224073	0.196673
ENSDARG00000016188	195.68	0.525167	0.171949	3.05421	0.00225655	0.197105
ENSDARG00000001781	254.019	-0.291068	0.0955202	-3.04718	0.00230997	0.200745
ENSDARG00000042529	98.683	1.55935	0.512391	3.04329	0.00234007	0.200745
ENSDARG00000059682	51.6394	0.992503	0.326164	3.04296	0.00234264	0.200745
ENSDARG00000105154	651.104	0.542001	0.178026	3.0445	0.00233065	0.200745
ENSDARG00000095820	32.1393	1.93933	0.638174	3.03888	0.00237462	0.202526
ENSDARG00000014348	230.612	0.453031	0.149291	3.03455	0.00240894	0.204488
ENSDARG00000008904	2878.75	-0.220243	0.0726255	-3.03258	0.0024247	0.204864
ENSDARG00000008170	31.4369	1.26633	0.418224	3.02786	0.00246291	0.207125
ENSDARG00000087057	15.1637	1.25715	0.416768	3.01643	0.00255768	0.213112
ENSDARG00000103937	37044.2	-0.444398	0.147282	-3.01732	0.00255025	0.213112
ENSDARG00000044550	200.968	0.636675	0.211183	3.0148	0.00257151	0.213282
ENSDARG00000056729	241.018	-0.536838	0.178435	-3.00859	0.00262464	0.215709
ENSDARG00000100088	31.6413	1.42669	0.474134	3.00903	0.00262081	0.215709
ENSDARG00000045273	114.307	0.426425	0.141939	3.00429	0.002662	0.21779
ENSDARG00000087306	659.481	0.765739	0.25522	3.00031	0.00269703	0.219663
ENSDARG00000007490	435.594	0.26994	0.0900628	2.99725	0.0027243	0.220256
ENSDARG00000099672	94.1741	1.00312	0.334734	2.99676	0.00272868	0.220256
ENSDARG00000104737	23.7644	-0.986205	0.329553	-2.99255	0.00276655	0.22232
ENSDARG00000063624	717.999	0.189855	0.0635234	2.98874	0.00280127	0.223127
ENSDARG00000101320	291.41	0.732206	0.244939	2.98934	0.00279583	0.223127
ENSDARG00000100483	46.6552	0.804572	0.269535	2.98504	0.00283542	0.224856
ENSDARG00000093584	30.5351	1.59153	0.533496	2.98321	0.00285238	0.225214
ENSDARG00000099843	792.797	-0.230093	0.077164	-2.98187	0.00286492	0.22522
ENSDARG00000036650	258.085	0.239891	0.0805609	2.97776	0.00290362	0.227274
ENSDARG00000053097	1328.58	-0.348367	0.117057	-2.97604	0.00292001	0.227572
ENSDARG00000104200	32.0208	1.21576	0.408951	2.97287	0.0029503	0.228946
ENSDARG00000009782	482.247	0.347547	0.116976	2.97109	0.00296747	0.229294
ENSDARG00000094423	58.3117	-1.24722	0.420577	-2.96549	0.00302204	0.232517
ENSDARG00000101967	4321.82	-0.219279	0.0740742	-2.96027	0.00307374	0.235493
ENSDARG00000040606	22.5683	1.78006	0.603805	2.94808	0.00319756	0.243946
ENSDARG00000044795	58.7591	-1.89277	0.642943	-2.94392	0.00324081	0.245477
ENSDARG00000092583	18.369	-2.22956	0.75744	-2.94354	0.00324478	0.245477
ENSDARG00000026090	139.101	0.403093	0.137318	2.93548	0.00333034	0.250285
ENSDARG00000091215	583.882	-0.30627	0.104353	-2.93495	0.00333602	0.250285
ENSDARG00000002696	46.9543	4.3327	1.47915	2.92918	0.00339856	0.253328
ENSDARG00000054609	313.092	0.44131	0.150688	2.92863	0.0034046	0.253328
ENSDARG00000093019	28.7761	-1.27607	0.436268	-2.92495	0.00344506	0.254246
ENSDARG00000100006	140.066	-1.03098	0.352473	-2.925	0.00344457	0.254246
ENSDARG00000003952	2744.62	0.451807	0.154719	2.92018	0.00349834	0.257128
ENSDARG00000018956	574.379	-0.282293	0.0967574	-2.91753	0.00352811	0.258267
ENSDARG00000030107	80.7168	1.04571	0.359231	2.91096	0.00360323	0.260611
ENSDARG00000043081	304.116	0.422159	0.145025	2.91094	0.00360339	0.260611
ENSDARG00000094012	30.0841	0.705557	0.242291	2.91203	0.00359089	0.260611
ENSDARG00000087752	115.879	0.546869	0.18814	2.90671	0.00365251	0.263112
ENSDARG00000043066	312.856	-0.293405	0.101178	-2.89988	0.00373304	0.265867
ENSDARG00000052923	479.713	-0.561239	0.193549	-2.89973	0.00373487	0.265867
ENSDARG00000090863	65.565	-1.03976	0.358514	-2.90018	0.00372944	0.265867
ENSDARG00000086881	914.195	-0.381177	0.131605	-2.89637	0.00377512	0.266633
ENSDARG00000104404	104.525	0.489645	0.169029	2.89682	0.00376972	0.266633
ENSDARG00000002538	654.345	0.16161	0.0560162	2.88506	0.00391335	0.273895
ENSDARG00000039269	2185.43	0.347103	0.120296	2.88542	0.00390896	0.273895
ENSDARG00000076440	2252.34	0.339363	0.117661	2.88426	0.00392339	0.273895
ENSDARG00000038541	21.7058	1.10611	0.385447	2.86969	0.00410875	0.285732
ENSDARG00000040178	152.248	0.679193	0.236917	2.86679	0.00414655	0.28616
ENSDARG00000053571	737.836	-0.215024	0.0749907	-2.86735	0.00413928	0.28616
ENSDARG00000004445	3676.14	-0.383454	0.133852	-2.86476	0.00417321	0.286904
ENSDARG00000035622	3201.08	0.166283	0.0580934	2.86233	0.00420533	0.28693
ENSDARG00000073883	10711.9	-0.161545	0.0564252	-2.86299	0.00419667	0.28693
ENSDARG00000090890	135.498	0.654374	0.228792	2.86012	0.00423475	0.287851
ENSDARG00000054290	7954.07	-0.152557	0.053374	-2.85827	0.00425964	0.288459
ENSDARG00000041051	36.8904	1.24919	0.438458	2.84906	0.00438491	0.295834
ENSDARG00000018146	1106.92	0.328153	0.11546	2.84214	0.00448113	0.300086
ENSDARG00000088753	29.179	-0.710297	0.249835	-2.84307	0.00446818	0.300086
ENSDARG00000041110	278.349	0.253942	0.0895039	2.83721	0.00455093	0.301411
ENSDARG00000060656	763.283	0.380452	0.133998	2.83923	0.0045223	0.301411
ENSDARG00000073721	324.333	0.275029	0.0969352	2.83724	0.00455049	0.301411
ENSDARG00000004592	1408.31	-0.218373	0.0770919	-2.83264	0.00461657	0.302436
ENSDARG00000073713	577.131	0.191405	0.0675422	2.83385	0.00459903	0.302436
ENSDARG00000100499	4073.69	-0.223406	0.0788649	-2.83276	0.00461474	0.302436
ENSDARG00000058285	45.0597	-1.03886	0.367337	-2.82809	0.00468267	0.305658
ENSDARG00000008188	2758.68	0.114513	0.0405261	2.82567	0.00471817	0.306868
ENSDARG00000020298	2390.09	-0.462761	0.164001	-2.8217	0.00477695	0.307496
ENSDARG00000044575	1096.38	0.117813	0.0417288	2.82331	0.00475309	0.307496
ENSDARG00000063417	362.432	-0.354982	0.12581	-2.82157	0.00477885	0.307496
ENSDARG00000024209	289.658	0.297244	0.105499	2.8175	0.00483993	0.310322
ENSDARG00000004433	33.6458	0.820001	0.291322	2.81476	0.00488141	0.310777
ENSDARG00000029905	97.2931	0.617046	0.2192	2.81499	0.00487785	0.310777
ENSDARG00000100302	56.8581	-1.32827	0.47241	-2.81169	0.00492813	0.312651
ENSDARG00000022807	61.7834	0.738392	0.262979	2.8078	0.00498815	0.315352
ENSDARG00000020759	341.354	0.443437	0.158079	2.80516	0.00502909	0.316746
ENSDARG00000040362	333.75	0.508164	0.181364	2.8019	0.00508026	0.316746
ENSDARG00000063299	6115.79	-0.154618	0.0551669	-2.80273	0.00506722	0.316746
ENSDARG00000079524	20.873	-1.50488	0.536907	-2.80287	0.00506496	0.316746
ENSDARG00000045760	1341.69	-0.2704	0.0965787	-2.79979	0.00511364	0.317731
ENSDARG00000038728	269.657	-0.440318	0.157361	-2.79813	0.00513993	0.318271
ENSDARG00000022712	445.098	0.316479	0.113454	2.7895	0.00527889	0.32576
ENSDARG00000096331	54.2951	0.92224	0.330746	2.78836	0.00529755	0.325799
ENSDARG00000040874	1769.75	-0.372665	0.133786	-2.78553	0.00534403	0.327543
ENSDARG00000100386	18.1523	-1.37447	0.493717	-2.78392	0.00537068	0.328065
ENSDARG00000040123	2336.49	-0.14888	0.0536536	-2.77484	0.00552296	0.335103
ENSDARG00000104836	20.6942	0.925935	0.333603	2.77556	0.00551069	0.335103
ENSDARG00000104770	162.879	-0.89323	0.322034	-2.77372	0.005542	0.335133
ENSDARG00000005026	3550.79	-0.145477	0.0526011	-2.76568	0.00568051	0.339894
ENSDARG00000041959	106.683	0.551406	0.199748	2.76051	0.00577112	0.339894
ENSDARG00000054562	226.835	-0.380699	0.137613	-2.76645	0.00566711	0.339894
ENSDARG00000057789	32.2323	1.7456	0.632207	2.76113	0.00576019	0.339894
ENSDARG00000062745	205.541	-0.271892	0.0984592	-2.76147	0.00575413	0.339894
ENSDARG00000062929	172.224	0.374103	0.13546	2.76173	0.00574957	0.339894
ENSDARG00000074544	654.967	0.185856	0.0672362	2.76422	0.00570588	0.339894
ENSDARG00000099532	1854.45	0.384517	0.139002	2.76626	0.00567033	0.339894
ENSDARG00000014420	9837.19	-0.115872	0.0419963	-2.75909	0.00579626	0.340267
ENSDARG00000025428	846.623	0.545488	0.19842	2.74917	0.00597473	0.345387
ENSDARG00000038687	708.788	0.215146	0.0781766	2.75205	0.00592237	0.345387
ENSDARG00000074283	174.127	0.62137	0.22604	2.74893	0.00597899	0.345387
ENSDARG00000105179	74.5009	0.390357	0.141834	2.75222	0.00591935	0.345387
ENSDARG00000107947	163.986	-0.363612	0.132265	-2.74911	0.00597569	0.345387
ENSDARG00000005481	176.489	0.628091	0.228789	2.74529	0.00604581	0.347614
ENSDARG00000017780	540.614	-0.394604	0.143767	-2.74473	0.00605599	0.347614
ENSDARG00000014866	472.197	0.24164	0.0880804	2.7434	0.00608069	0.347927
ENSDARG00000006837	612.126	-0.207752	0.0758086	-2.74048	0.00613504	0.349265
ENSDARG00000100821	792.498	0.222596	0.0812376	2.74006	0.00614271	0.349265
ENSDARG00000017673	8836.97	-0.124791	0.0456141	-2.73579	0.00622305	0.351622
ENSDARG00000039354	14.9279	1.20023	0.438586	2.7366	0.00620785	0.351622
ENSDARG00000070165	103.384	0.492938	0.18034	2.73338	0.00626878	0.353102
ENSDARG00000077080	1388.55	-0.22628	0.0828584	-2.73092	0.00631579	0.354645
ENSDARG00000017431	714.994	-0.255075	0.0934574	-2.72932	0.00634651	0.355267
ENSDARG00000018566	26.2295	-0.654725	0.240697	-2.72012	0.0065258	0.364176
ENSDARG00000101865	1006.4	0.592226	0.217879	2.71815	0.00656484	0.365228
ENSDARG00000027345	53.169	0.836044	0.308777	2.7076	0.00677723	0.369903
ENSDARG00000038789	290.569	-0.268414	0.0990255	-2.71056	0.00671701	0.369903
ENSDARG00000042725	359.983	0.56822	0.209995	2.70587	0.00681255	0.369903
ENSDARG00000044356	28.8495	1.60962	0.59467	2.70675	0.00679458	0.369903
ENSDARG00000056145	22.8033	0.841105	0.310693	2.70719	0.00678556	0.369903
ENSDARG00000059498	285.619	-0.238021	0.0877784	-2.71162	0.00669557	0.369903
ENSDARG00000086762	12.6339	1.33288	0.492573	2.70595	0.00681098	0.369903
ENSDARG00000105157	32.0384	1.2465	0.460618	2.70614	0.00680702	0.369903
ENSDARG00000010752	160.523	0.701397	0.260751	2.68991	0.00714716	0.375054
ENSDARG00000021443	1149.09	0.165205	0.0613272	2.69382	0.00706374	0.375054
ENSDARG00000024416	163.723	-0.367227	0.136003	-2.70014	0.00693107	0.375054
ENSDARG00000038429	1233.99	0.255428	0.094957	2.68993	0.00714673	0.375054
ENSDARG00000039863	45.2648	1.09058	0.404514	2.69604	0.00701698	0.375054
ENSDARG00000045842	187.881	-0.574213	0.213322	-2.69177	0.00710738	0.375054
ENSDARG00000054610	562.628	0.676197	0.250631	2.69797	0.00697631	0.375054
ENSDARG00000074468	384.898	-0.238893	0.0886394	-2.69511	0.00703646	0.375054
ENSDARG00000076443	1782.73	-0.276608	0.102885	-2.68851	0.00717708	0.375054
ENSDARG00000088181	1203.96	-0.23814	0.0885585	-2.68907	0.00716511	0.375054
ENSDARG00000094516	56.6944	3.94758	1.46705	2.69084	0.00712725	0.375054
ENSDARG00000095051	26.5273	-1.39178	0.516768	-2.69324	0.00707614	0.375054
ENSDARG00000098618	273.289	0.310371	0.115043	2.69787	0.00697852	0.375054
ENSDARG00000017653	121.509	0.992179	0.369261	2.68693	0.00721112	0.375747
ENSDARG00000101206	33.4652	0.59134	0.220181	2.68571	0.00723768	0.376047
ENSDARG00000075593	716.14	-0.223892	0.0834301	-2.68359	0.00728374	0.376278
ENSDARG00000079900	370.698	0.28666	0.106818	2.68362	0.00728295	0.376278
ENSDARG00000063295	171.928	0.931904	0.347562	2.68126	0.0073345	0.377821
ENSDARG00000062537	149.279	-0.578799	0.216005	-2.67956	0.00737183	0.378665
ENSDARG00000039356	213	-0.378607	0.141528	-2.67513	0.00747009	0.381544
ENSDARG00000074819	123.281	0.550952	0.205911	2.67569	0.00745765	0.381544
ENSDARG00000025254	456.608	0.504194	0.188663	2.67246	0.00752965	0.382426
ENSDARG00000117786	28.7643	0.802586	0.300263	2.67295	0.0075188	0.382426
ENSDARG00000101061	595.293	0.150649	0.0564345	2.66945	0.00759757	0.384795
ENSDARG00000021607	2716.17	-0.202838	0.0761737	-2.66284	0.00774848	0.385058
ENSDARG00000030022	842.363	0.145607	0.0545997	2.66681	0.00765742	0.385058
ENSDARG00000057206	54.5779	1.06837	0.401238	2.66269	0.00775184	0.385058
ENSDARG00000060263	415.657	0.721908	0.270921	2.66464	0.00770712	0.385058
ENSDARG00000076386	207.112	0.365321	0.137104	2.66456	0.00770888	0.385058
ENSDARG00000077220	101.844	0.607232	0.228035	2.66289	0.00774731	0.385058
ENSDARG00000086302	934.695	-0.358868	0.134519	-2.66779	0.00763513	0.385058
ENSDARG00000032469	52.9769	0.820215	0.308244	2.66092	0.00779264	0.386024
ENSDARG00000099382	15.0939	1.90283	0.715858	2.65811	0.00785804	0.3882
ENSDARG00000012944	28.8883	-0.736298	0.277241	-2.65581	0.00791192	0.389443
ENSDARG00000034181	121.682	0.317152	0.119446	2.65519	0.00792628	0.389443
ENSDARG00000042690	3547.77	-0.156345	0.0589492	-2.6522	0.00799701	0.390687
ENSDARG00000071084	239.974	0.422096	0.159117	2.65273	0.0079843	0.390687
ENSDARG00000098761	54.4187	0.942808	0.355714	2.65047	0.00803802	0.390687
ENSDARG00000104945	5221.62	-0.203783	0.0768635	-2.65124	0.00801978	0.390687
ENSDARG00000005368	959.945	0.216227	0.081721	2.64592	0.00814694	0.393863
ENSDARG00000102762	50.007	0.608192	0.229808	2.64653	0.0081323	0.393863
ENSDARG00000002745	1602.69	0.28378	0.107401	2.64225	0.00823582	0.396042
ENSDARG00000003531	1505.11	0.175129	0.0662636	2.64291	0.00821965	0.396042
ENSDARG00000039579	298.409	1.10673	0.419064	2.64095	0.0082673	0.396501
ENSDARG00000041339	42.1268	1.90632	0.722714	2.63772	0.00834652	0.399242
ENSDARG00000086740	1758.84	-0.287495	0.109095	-2.63528	0.0084067	0.401059
ENSDARG00000002701	106.282	0.699318	0.265649	2.63249	0.00847605	0.401922
ENSDARG00000012140	1296.5	0.371685	0.141277	2.6309	0.00851588	0.401922
ENSDARG00000052170	435.299	0.229973	0.0873665	2.63228	0.00848152	0.401922
ENSDARG00000079847	3678.76	-0.195998	0.0744884	-2.63125	0.00850703	0.401922
ENSDARG00000103348	18.4955	-0.785395	0.298618	-2.6301	0.00853592	0.401922
ENSDARG00000040008	1519.18	-0.497097	0.189099	-2.62877	0.0085694	0.40245
ENSDARG00000036670	730.78	0.22901	0.0871983	2.62631	0.00863153	0.403273
ENSDARG00000099690	73.3945	0.896069	0.341165	2.6265	0.00862687	0.403273
ENSDARG00000052957	835.087	-0.277101	0.10563	-2.62332	0.0087077	0.40456
ENSDARG00000056004	703.887	-0.156808	0.0597904	-2.62264	0.00872522	0.40456
ENSDARG00000099148	379.805	0.446847	0.170383	2.6226	0.0087262	0.40456
ENSDARG00000097244	605.728	-0.232169	0.0886775	-2.61813	0.0088413	0.408848
ENSDARG00000035986	648.274	0.135463	0.0517785	2.6162	0.00889156	0.410123
ENSDARG00000068992	29014	0.142401	0.0544834	2.61365	0.00895806	0.412139
ENSDARG00000054864	3690.74	-0.253254	0.0969635	-2.61185	0.00900529	0.413261
ENSDARG00000036893	60.1301	0.856318	0.328107	2.60987	0.00905764	0.414611
ENSDARG00000089320	88.5065	-0.558584	0.214166	-2.60819	0.00910237	0.415606
ENSDARG00000045306	85.1248	1.68456	0.646199	2.60687	0.00913737	0.416153
ENSDARG00000005908	997.87	0.170097	0.0653205	2.60404	0.00921332	0.41803
ENSDARG00000045199	95.9002	0.620552	0.238343	2.60361	0.00922483	0.41803
ENSDARG00000077515	2453.13	0.155068	0.0596057	2.60157	0.00927991	0.418429
ENSDARG00000079036	53.6265	-1.10102	0.423179	-2.60178	0.00927406	0.418429
ENSDARG00000003829	981.956	-0.230381	0.0886244	-2.59952	0.00933539	0.419883
ENSDARG00000103893	438.906	-0.451646	0.173862	-2.59772	0.0093844	0.421041
ENSDARG00000019930	1561.06	0.21887	0.0845364	2.58906	0.00962395	0.424276
ENSDARG00000036785	178.36	0.611079	0.235757	2.59198	0.00954249	0.424276
ENSDARG00000036942	52.2424	0.683705	0.264018	2.58961	0.00960842	0.424276
ENSDARG00000042927	172.468	0.328577	0.126882	2.58962	0.00960813	0.424276
ENSDARG00000051923	49.4797	0.803754	0.309993	2.59281	0.00951941	0.424276
ENSDARG00000061817	12223.8	-0.285211	0.110123	-2.58993	0.00959967	0.424276
ENSDARG00000069450	23.3129	0.671242	0.2591	2.59067	0.00957896	0.424276
ENSDARG00000113044	31.7725	1.13367	0.437992	2.58833	0.00964423	0.424276
ENSDARG00000007179	1538.51	-0.144297	0.0557908	-2.58639	0.00969879	0.42564
ENSDARG00000079947	25.8402	1.53737	0.594849	2.58448	0.00975267	0.426969
ENSDARG00000007275	11471.7	-0.347268	0.13447	-2.58248	0.00980922	0.427375
ENSDARG00000010078	655.281	0.178867	0.0692409	2.58326	0.0097871	0.427375
ENSDARG00000079717	1054.25	-0.155518	0.0602569	-2.58092	0.0098537	0.428281
ENSDARG00000079150	462.707	-0.36709	0.142574	-2.57473	0.0100319	0.434875
ENSDARG00000103919	2997.61	-0.220563	0.0856895	-2.57398	0.0100535	0.434875
ENSDARG00000045180	331.364	0.53161	0.206631	2.57275	0.0100895	0.435389
ENSDARG00000075952	102.955	0.33953	0.132016	2.57189	0.0101145	0.435428
ENSDARG00000017741	2026.92	0.183703	0.0714569	2.57083	0.0101456	0.435732
ENSDARG00000041041	56.8651	0.761948	0.296563	2.56926	0.0101916	0.436668
ENSDARG00000001933	31.9465	0.588475	0.229697	2.56196	0.0104083	0.440732
ENSDARG00000002332	682.528	0.31489	0.122864	2.56292	0.0103797	0.440732
ENSDARG00000053646	77.2521	0.599034	0.233742	2.5628	0.0103831	0.440732
ENSDARG00000079552	842.596	-0.196734	0.0767416	-2.56359	0.0103596	0.440732
ENSDARG00000100396	221.257	-0.203448	0.0794094	-2.56201	0.0104067	0.440732
ENSDARG00000055045	21.7566	0.737753	0.288137	2.56043	0.0104544	0.44165
ENSDARG00000074686	3709.86	-0.339014	0.132559	-2.55745	0.0105443	0.443417
ENSDARG00000088546	44.6203	0.631753	0.247266	2.55495	0.0106204	0.443417
ENSDARG00000088967	749.833	0.539958	0.2114	2.55419	0.0106434	0.443417
ENSDARG00000092903	66.4492	0.95591	0.374027	2.55572	0.0105967	0.443417
ENSDARG00000097507	41.8188	-0.903294	0.35341	-2.55594	0.0105903	0.443417
ENSDARG00000099331	197.213	-0.352508	0.137955	-2.55524	0.0106113	0.443417
ENSDARG00000010601	560.756	-0.280141	0.10976	-2.55232	0.0107009	0.444042
ENSDARG00000021669	2162.99	0.136998	0.0536805	2.5521	0.0107075	0.444042
ENSDARG00000099874	1537.86	0.128254	0.050276	2.551	0.0107413	0.444426
ENSDARG00000001241	3238.37	0.0708355	0.0278332	2.545	0.0109278	0.445537
ENSDARG00000018266	51.4722	0.574541	0.225998	2.54224	0.0110146	0.445537
ENSDARG00000058818	223.005	0.297663	0.116954	2.54512	0.010924	0.445537
ENSDARG00000076789	45.0026	1.1896	0.467824	2.54283	0.0109957	0.445537
ENSDARG00000099980	23.0906	0.897269	0.35275	2.54364	0.0109704	0.445537
ENSDARG00000100697	38.0063	0.890962	0.349973	2.54581	0.0109026	0.445537
ENSDARG00000103917	41.3452	1.39351	0.546831	2.54835	0.0108235	0.445537
ENSDARG00000112454	286.477	0.741282	0.291158	2.54598	0.0108972	0.445537
ENSDARG00000112878	30.8107	-1.06304	0.418107	-2.54249	0.0110065	0.445537
ENSDARG00000115545	81.801	0.545405	0.214088	2.54757	0.0108475	0.445537
ENSDARG00000002293	27.8897	1.24175	0.489254	2.53805	0.0111471	0.448889
ENSDARG00000105562	54.2356	1.04858	0.413053	2.53861	0.0111295	0.448889
ENSDARG00000094922	42.7623	-0.650837	0.256591	-2.53648	0.0111973	0.448908
ENSDARG00000096717	67.8447	0.558925	0.220298	2.53713	0.0111766	0.448908
ENSDARG00000057737	194.903	0.351836	0.138822	2.53444	0.0112626	0.45053
ENSDARG00000008829	4491.1	-0.237042	0.0937067	-2.52962	0.0114187	0.450542
ENSDARG00000011072	22.8044	1.11447	0.440385	2.53066	0.0113847	0.450542
ENSDARG00000019951	2113.61	0.380756	0.150365	2.53221	0.0113345	0.450542
ENSDARG00000025728	10790.6	-0.130741	0.0516264	-2.53244	0.0113272	0.450542
ENSDARG00000032430	6357.68	-0.0644023	0.0255024	-2.52534	0.0115586	0.450542
ENSDARG00000035859	226.292	-0.911101	0.360064	-2.53039	0.0113937	0.450542
ENSDARG00000043475	278.479	0.791961	0.313619	2.52524	0.0115621	0.450542
ENSDARG00000060246	227.28	-0.833037	0.32992	-2.52497	0.0115709	0.450542
ENSDARG00000063258	442.361	-0.287896	0.114042	-2.52448	0.0115869	0.450542
ENSDARG00000070434	21.7798	0.954807	0.377671	2.52815	0.0114666	0.450542
ENSDARG00000091561	15.8902	1.24363	0.492611	2.52457	0.0115841	0.450542
ENSDARG00000102566	45.5422	-0.500323	0.197595	-2.53207	0.0113392	0.450542
ENSDARG00000102904	40.5862	-0.965922	0.382326	-2.52644	0.0115225	0.450542
ENSDARG00000068374	926.176	-0.241957	0.0959108	-2.52273	0.0116449	0.451829
ENSDARG00000090624	1025.09	-0.32333	0.128273	-2.52064	0.0117142	0.453541
ENSDARG00000019181	11328.1	0.210799	0.0837569	2.5168	0.0118426	0.456835
ENSDARG00000041006	151.119	0.430615	0.171111	2.51659	0.0118498	0.456835
ENSDARG00000057167	5741.9	0.0869391	0.0345733	2.51463	0.0119156	0.458397
ENSDARG00000091817	153.086	0.359523	0.143071	2.51291	0.0119741	0.459667
ENSDARG00000022260	283.527	-0.235358	0.093706	-2.51166	0.0120164	0.460314
ENSDARG00000021849	81.0706	0.548136	0.218511	2.5085	0.0121245	0.463474
ENSDARG00000032631	34.6374	0.665024	0.265453	2.50524	0.0122367	0.464815
ENSDARG00000077768	87.1267	0.386272	0.154107	2.50652	0.0121927	0.464815
ENSDARG00000100095	21.4578	1.27154	0.507459	2.50569	0.0122212	0.464815
ENSDARG00000000730	431.496	-0.419358	0.167474	-2.50403	0.0122789	0.465439
ENSDARG00000033832	16.7846	1.0478	0.418638	2.50287	0.0123192	0.465787
ENSDARG00000061798	193.909	0.366226	0.146443	2.50081	0.0123911	0.465787
ENSDARG00000102055	1533	-0.346307	0.138417	-2.50191	0.0123524	0.465787
ENSDARG00000104549	332.284	-0.534154	0.213532	-2.50152	0.0123661	0.465787
ENSDARG00000006526	816.32	0.560766	0.224469	2.49819	0.012483	0.468269
ENSDARG00000099026	50.1188	0.87945	0.352177	2.49718	0.0125186	0.46863
ENSDARG00000011945	1059.4	-0.145753	0.0584571	-2.49333	0.0126551	0.472763
ENSDARG00000102340	3176.05	-0.255351	0.102505	-2.4911	0.0127347	0.474754
ENSDARG00000025703	70.354	-0.353082	0.141825	-2.48956	0.0127901	0.474847
ENSDARG00000054352	51.7229	-0.622599	0.250087	-2.48953	0.0127914	0.474847
ENSDARG00000094197	19.952	-0.99942	0.40156	-2.48884	0.012816	0.474847
ENSDARG00000019371	808.54	0.209409	0.0842941	2.48426	0.012982	0.479036
ENSDARG00000059982	23.9146	-0.699755	0.281647	-2.48451	0.0129731	0.479036
ENSDARG00000061794	654.205	-0.221369	0.0892569	-2.48014	0.0131332	0.483629
ENSDARG00000016623	4216.38	0.177293	0.0715792	2.47687	0.013254	0.486048
ENSDARG00000061764	2088.49	0.330953	0.133732	2.47474	0.0133333	0.486048
ENSDARG00000075592	104.631	1.03915	0.419876	2.47489	0.0133276	0.486048
ENSDARG00000096046	242.248	0.97565	0.394071	2.47582	0.0132929	0.486048
ENSDARG00000101073	94.0489	0.333059	0.134544	2.47547	0.0133062	0.486048
ENSDARG00000002026	27.2973	-0.699797	0.283212	-2.47093	0.0134763	0.486663
ENSDARG00000002353	43.1113	0.806653	0.326454	2.47095	0.0134753	0.486663
ENSDARG00000005739	4057.54	-0.195036	0.0790053	-2.46865	0.0135623	0.486663
ENSDARG00000075385	527.656	0.376322	0.152337	2.47033	0.013499	0.486663
ENSDARG00000091897	110.239	-0.369482	0.149484	-2.47171	0.0134469	0.486663
ENSDARG00000092455	55.0735	0.754725	0.305734	2.46857	0.0135655	0.486663
ENSDARG00000095200	15.5175	1.59879	0.647449	2.46937	0.0135353	0.486663
ENSDARG00000117283	1896.26	-0.14396	0.0582415	-2.47178	0.0134444	0.486663
ENSDARG00000101562	398.76	-0.451405	0.182959	-2.46724	0.0136157	0.487497
ENSDARG00000033735	230.415	1.04183	0.422617	2.4652	0.0136938	0.489323
ENSDARG00000058733	24.4878	0.771298	0.313113	2.46332	0.0137656	0.489951
ENSDARG00000110186	20.689	1.2726	0.516544	2.46368	0.0137518	0.489951
ENSDARG00000017128	52.6641	0.833479	0.338541	2.46197	0.0138174	0.490831
ENSDARG00000051749	134.912	-0.517025	0.2101	-2.46085	0.0138607	0.491401
ENSDARG00000025218	28.0717	0.719416	0.292681	2.45802	0.0139705	0.491775
ENSDARG00000054010	5379.51	0.127894	0.0520366	2.45777	0.0139802	0.491775
ENSDARG00000055752	21452.5	-0.431531	0.175614	-2.45727	0.0139996	0.491775
ENSDARG00000056886	66.7921	0.35688	0.145369	2.45499	0.0140888	0.491775
ENSDARG00000063661	185.79	0.319533	0.129993	2.45809	0.0139679	0.491775
ENSDARG00000088234	55.7013	1.42387	0.579734	2.45607	0.0140467	0.491775
ENSDARG00000088908	215.318	0.727606	0.296141	2.45696	0.0140118	0.491775
ENSDARG00000103843	20.704	-0.879046	0.357979	-2.45558	0.0140658	0.491775
ENSDARG00000076144	317.79	0.389236	0.158617	2.45393	0.0141304	0.492276
ENSDARG00000001057	958.874	0.270857	0.110418	2.45302	0.0141664	0.49258
ENSDARG00000022350	1032.08	-0.108009	0.0440567	-2.45159	0.0142227	0.492645
ENSDARG00000052765	14073.9	-0.208084	0.0848634	-2.45198	0.0142071	0.492645
ENSDARG00000035809	242.808	1.15982	0.473387	2.45005	0.0142837	0.49314
ENSDARG00000054827	30.8348	0.720123	0.293946	2.44985	0.0142916	0.49314
ENSDARG00000067797	262.632	0.504307	0.20594	2.4488	0.0143332	0.493636
ENSDARG00000075015	333.881	-0.457939	0.187175	-2.44658	0.0144218	0.495744
ENSDARG00000034211	56.4124	1.04056	0.425476	2.44564	0.0144597	0.496011
ENSDARG00000040180	323.329	0.216959	0.0887352	2.44502	0.0144845	0.496011
ENSDARG00000105048	126.213	-0.422968	0.173068	-2.44394	0.0145277	0.496551
ENSDARG00000095126	43.7525	-0.76831	0.314507	-2.44291	0.0145695	0.49704
ENSDARG00000005590	250.535	-0.206228	0.0845723	-2.43848	0.0147491	0.497766
ENSDARG00000006921	321.376	-0.444322	0.182301	-2.4373	0.0147972	0.497766
ENSDARG00000018687	49.1269	1.26473	0.518557	2.43894	0.0147303	0.497766
ENSDARG00000024631	276.291	0.512072	0.209927	2.43929	0.014716	0.497766
ENSDARG00000043932	1202.07	-0.207481	0.085295	-2.43251	0.0149944	0.497766
ENSDARG00000045506	1482.06	-0.135229	0.0555975	-2.43229	0.0150037	0.497766
ENSDARG00000046019	21.8897	1.21127	0.496232	2.44092	0.0146498	0.497766
ENSDARG00000061543	3106.55	-0.133905	0.0549735	-2.43582	0.0148582	0.497766
ENSDARG00000088357	1288.91	-0.179793	0.0738837	-2.43346	0.0149554	0.497766
ENSDARG00000089749	30.6841	-0.991222	0.407092	-2.43489	0.0148965	0.497766
ENSDARG00000091298	28.9043	0.897672	0.368843	2.43375	0.0149433	0.497766
ENSDARG00000092225	141.688	0.615709	0.252836	2.43521	0.0148832	0.497766
ENSDARG00000103472	471.455	-0.43299	0.17763	-2.43759	0.0147854	0.497766
ENSDARG00000104005	26.9276	-0.671529	0.275577	-2.43681	0.0148174	0.497766
ENSDARG00000105028	325.021	0.171637	0.070361	2.43937	0.0147128	0.497766
ENSDARG00000043976	2225.82	0.0985109	0.0405425	2.42982	0.0151063	0.49966
ENSDARG00000045681	56.1942	0.592012	0.243668	2.42959	0.0151161	0.49966
ENSDARG00000068760	21.7344	0.935526	0.385308	2.428	0.0151825	0.500941
ENSDARG00000040610	396.472	-0.276055	0.11374	-2.42708	0.0152211	0.501298
ENSDARG00000092115	2227.77	0.328906	0.135608	2.42541	0.0152913	0.502694
ENSDARG00000063538	1602.67	-0.131044	0.0540858	-2.4229	0.0153972	0.505256
ENSDARG00000105304	58.0668	0.610149	0.252172	2.41958	0.0155385	0.508971
ENSDARG00000028971	719.092	0.147534	0.0609953	2.41878	0.0155728	0.50917
ENSDARG00000070787	573.212	0.372167	0.154036	2.4161	0.0156879	0.512008
ENSDARG00000004177	146.618	-0.367672	0.152343	-2.41345	0.0158024	0.512969
ENSDARG00000086450	285.483	-0.385591	0.159767	-2.41346	0.0158017	0.512969
ENSDARG00000094485	126.259	0.756588	0.313417	2.414	0.0157785	0.512969
ENSDARG00000014775	136.94	-0.30164	0.125275	-2.40782	0.0160479	0.513931
ENSDARG00000020679	489.965	0.200124	0.0830465	2.40978	0.015962	0.513931
ENSDARG00000034541	225.405	0.330169	0.136947	2.41093	0.0159121	0.513931
ENSDARG00000060070	750.375	-0.365985	0.151778	-2.41132	0.0158949	0.513931
ENSDARG00000061478	47.6865	-0.506641	0.210342	-2.40866	0.0160114	0.513931
ENSDARG00000068640	1208.43	-0.129178	0.0536551	-2.40756	0.0160595	0.513931
ENSDARG00000089372	13475.8	0.139023	0.057667	2.41079	0.0159181	0.513931
ENSDARG00000103317	46.9296	0.605643	0.251385	2.40922	0.0159865	0.513931
ENSDARG00000018698	1311.84	0.184382	0.0766388	2.40586	0.0161345	0.514489
ENSDARG00000045064	2275.2	-0.129258	0.0537549	-2.40459	0.0161907	0.514489
ENSDARG00000075916	365.717	-0.223944	0.0930785	-2.40597	0.0161295	0.514489
ENSDARG00000087641	18.968	0.780593	0.324598	2.4048	0.0161814	0.514489
ENSDARG00000078888	582.715	0.269739	0.11225	2.40301	0.0162607	0.515807
ENSDARG00000062362	472.223	0.275344	0.114708	2.4004	0.0163773	0.518594
ENSDARG00000003399	210.531	-0.374517	0.156126	-2.39882	0.0164481	0.519926
ENSDARG00000012021	696.482	-0.312093	0.130146	-2.39803	0.0164835	0.519993
ENSDARG00000097060	16.6632	-0.79946	0.333457	-2.39749	0.0165077	0.519993
ENSDARG00000099112	63.9328	-1.17236	0.48923	-2.39635	0.0165595	0.520717
ENSDARG00000004539	97.2017	0.583366	0.24367	2.39408	0.016662	0.521974
ENSDARG00000016404	332.527	-0.184351	0.0770908	-2.39134	0.0167868	0.521974
ENSDARG00000016749	524.067	0.284798	0.119237	2.38851	0.016917	0.521974
ENSDARG00000019564	48.0897	0.761108	0.31832	2.39101	0.0168019	0.521974
ENSDARG00000028088	96.5963	0.400406	0.167387	2.39209	0.0167527	0.521974
ENSDARG00000039502	15113	-0.136381	0.0569676	-2.39401	0.0166654	0.521974
ENSDARG00000054539	1233.36	0.183468	0.076778	2.38959	0.0168673	0.521974
ENSDARG00000054560	148.415	-0.44591	0.186623	-2.38936	0.0168775	0.521974
ENSDARG00000069147	262.637	0.180795	0.0756269	2.39062	0.0168198	0.521974
ENSDARG00000069311	34.4513	0.826613	0.345567	2.39204	0.0167548	0.521974
ENSDARG00000088091	1893.21	0.538025	0.225223	2.38885	0.0169011	0.521974
ENSDARG00000060983	153.851	0.302947	0.126916	2.38699	0.0169868	0.523234
ENSDARG00000062799	696.894	-0.292601	0.122671	-2.38524	0.0170679	0.523948
ENSDARG00000102430	33.6682	1.51456	0.634923	2.38543	0.0170592	0.523948
ENSDARG00000015674	184.781	-0.308621	0.129727	-2.379	0.0173598	0.530621
ENSDARG00000034605	161.37	0.266407	0.111943	2.37985	0.0173197	0.530621
ENSDARG00000056085	2039.58	0.0997383	0.0419296	2.37871	0.0173734	0.530621
ENSDARG00000117379	14.2904	1.54445	0.649552	2.37771	0.0174203	0.531158
ENSDARG00000011671	78.4374	1.75489	0.738568	2.37607	0.017498	0.531245
ENSDARG00000014463	812.084	-0.243219	0.102401	-2.37517	0.0175407	0.531245
ENSDARG00000041145	46.5537	0.554844	0.233469	2.37652	0.0174769	0.531245
ENSDARG00000071051	1214.05	-0.16363	0.0688834	-2.37546	0.017527	0.531245
ENSDARG00000001710	2265.01	-0.321219	0.135418	-2.37205	0.0176898	0.534304
ENSDARG00000077410	155.635	0.40433	0.170472	2.37182	0.0177008	0.534304
ENSDARG00000056804	18.1543	1.18767	0.501128	2.37	0.0177882	0.535063
ENSDARG00000061292	37.1255	-0.518791	0.21895	-2.36945	0.0178147	0.535063
ENSDARG00000079616	1331.32	-0.156521	0.066033	-2.37035	0.0177712	0.535063
ENSDARG00000103156	45.9438	-0.458357	0.193517	-2.36856	0.0178573	0.535452
ENSDARG00000042866	49.1304	0.770114	0.325519	2.36581	0.0179908	0.537609
ENSDARG00000056378	213.347	0.567705	0.240291	2.36258	0.0181484	0.537609
ENSDARG00000056915	526.401	0.279314	0.118132	2.36442	0.0180584	0.537609
ENSDARG00000061379	72.4207	-0.943037	0.399221	-2.36219	0.0181671	0.537609
ENSDARG00000071116	438.482	0.185148	0.0782518	2.36606	0.0179787	0.537609
ENSDARG00000087099	19.2055	1.82721	0.773249	2.36304	0.0181259	0.537609
ENSDARG00000100501	27.3637	0.790629	0.33449	2.36368	0.0180944	0.537609
ENSDARG00000101634	172.662	0.886922	0.375281	2.36335	0.0181103	0.537609
ENSDARG00000031119	101.941	-0.425739	0.180359	-2.36051	0.0182499	0.539177
ENSDARG00000018971	26.8933	0.949766	0.402954	2.35701	0.0184228	0.539999
ENSDARG00000034801	192.998	0.437424	0.185591	2.35692	0.0184271	0.539999
ENSDARG00000038615	1399.94	-0.363883	0.154316	-2.35804	0.0183717	0.539999
ENSDARG00000053254	15.0957	1.47961	0.627223	2.35899	0.0183247	0.539999
ENSDARG00000068192	259.449	0.208418	0.0883673	2.35854	0.0183469	0.539999
ENSDARG00000101789	24.9687	1.27816	0.542714	2.35514	0.0185159	0.541725
ENSDARG00000025187	62.089	0.461202	0.196129	2.35152	0.0186968	0.545422
ENSDARG00000040302	77.0599	-0.347616	0.147867	-2.35087	0.0187294	0.545422
ENSDARG00000089043	295.998	0.62601	0.266296	2.35081	0.0187328	0.545422
ENSDARG00000036985	263.213	-0.63042	0.268327	-2.34945	0.0188014	0.54654
ENSDARG00000001879	305.368	-0.689765	0.293789	-2.34782	0.0188835	0.547552
ENSDARG00000023190	4277.45	0.181189	0.0772013	2.34696	0.0189272	0.547552
ENSDARG00000041080	100.541	-0.660219	0.281379	-2.34637	0.0189573	0.547552
ENSDARG00000090638	70.9417	0.720565	0.306977	2.3473	0.0189102	0.547552
ENSDARG00000059054	75.3534	-1.25219	0.533965	-2.34507	0.0190234	0.548585
ENSDARG00000009525	3682.12	0.100875	0.0430287	2.34437	0.0190592	0.548742
ENSDARG00000091926	21.0056	1.62659	0.694104	2.34344	0.0191067	0.549233
ENSDARG00000099371	829.222	-0.256872	0.109683	-2.34195	0.0191832	0.550559
ENSDARG00000100927	14.8561	0.964291	0.411861	2.3413	0.0192165	0.55064
ENSDARG00000098911	77.5579	-0.507259	0.216854	-2.33917	0.0193264	0.552912
ENSDARG00000054054	16.755	-1.16417	0.49801	-2.33764	0.0194061	0.552959
ENSDARG00000069765	6086.08	-0.213109	0.0911687	-2.33752	0.019412	0.552959
ENSDARG00000079475	574.569	0.188809	0.0807783	2.33737	0.0194198	0.552959
ENSDARG00000097637	502.495	0.293881	0.125776	2.33654	0.0194632	0.553323
ENSDARG00000087303	778.8	0.701047	0.300159	2.33558	0.019513	0.55387
ENSDARG00000040080	335.796	0.411644	0.176309	2.33479	0.0195542	0.554167
ENSDARG00000040072	479.659	0.312242	0.133879	2.33227	0.0196864	0.557041
ENSDARG00000100479	73.7921	-1.00168	0.429872	-2.33019	0.0197963	0.559278
ENSDARG00000008660	1618.05	-0.183011	0.0785875	-2.32875	0.0198721	0.560541
ENSDARG00000028386	486.715	0.553082	0.237763	2.32619	0.0200083	0.56275
ENSDARG00000117342	39.9655	-0.598572	0.257327	-2.32611	0.0200126	0.56275
ENSDARG00000076272	124.135	-0.246038	0.105802	-2.32546	0.0200476	0.562859
ENSDARG00000008662	77.8329	-0.586582	0.25301	-2.31842	0.0204267	0.567739
ENSDARG00000028618	333.49	0.593379	0.255929	2.31853	0.0204205	0.567739
ENSDARG00000030490	223.98	0.686769	0.296259	2.31814	0.0204418	0.567739
ENSDARG00000038822	408.631	0.741254	0.319538	2.31977	0.0203535	0.567739
ENSDARG00000058259	443.939	-0.285094	0.122966	-2.31849	0.0204229	0.567739
ENSDARG00000071496	426.08	-0.236232	0.101902	-2.31822	0.0204374	0.567739
ENSDARG00000078734	184.013	0.563194	0.24301	2.31757	0.0204726	0.567739
ENSDARG00000100371	21238.9	0.177681	0.0766506	2.31807	0.0204456	0.567739
ENSDARG00000003769	351.789	-0.217003	0.0938263	-2.31281	0.0207329	0.568101
ENSDARG00000003854	59.1428	0.670061	0.289798	2.31217	0.0207685	0.568101
ENSDARG00000016858	307.38	0.213109	0.0920678	2.3147	0.0206294	0.568101
ENSDARG00000027963	1593.31	-0.402336	0.173998	-2.31231	0.0207607	0.568101
ENSDARG00000042087	646.179	0.178783	0.0772095	2.31556	0.0205822	0.568101
ENSDARG00000044318	42.0132	0.763672	0.329724	2.31609	0.0205533	0.568101
ENSDARG00000063690	83.4992	0.392199	0.169621	2.31221	0.0207663	0.568101
ENSDARG00000077301	140.763	0.429599	0.185449	2.31653	0.0205293	0.568101
ENSDARG00000079199	40.9035	0.538236	0.232645	2.31355	0.0206924	0.568101
ENSDARG00000059600	1129.37	-0.397852	0.172116	-2.31153	0.0208033	0.568195
ENSDARG00000025325	664.004	-0.258124	0.111801	-2.30878	0.0209557	0.570634
ENSDARG00000028106	411.849	0.37751	0.163479	2.30923	0.0209309	0.570634
ENSDARG00000017320	79.2663	0.795697	0.344844	2.30741	0.0210318	0.571845
ENSDARG00000007693	2107.81	0.393649	0.170679	2.30637	0.0210899	0.572165
ENSDARG00000016526	2477.21	0.232491	0.100833	2.3057	0.0211273	0.572165
ENSDARG00000052426	633.808	-0.191114	0.082915	-2.30494	0.0211702	0.572165
ENSDARG00000090814	38.4291	-0.506528	0.219746	-2.30506	0.021163	0.572165
ENSDARG00000010300	199.03	-0.281686	0.122264	-2.30392	0.0212271	0.572846
ENSDARG00000062081	220.479	0.305187	0.132516	2.30301	0.0212782	0.57337
ENSDARG00000086091	19.3837	1.11262	0.483417	2.30157	0.0213595	0.57385
ENSDARG00000101195	148.017	0.611309	0.265589	2.30171	0.0213514	0.57385
ENSDARG00000009341	46.0433	-1.49351	0.649251	-2.30036	0.0214276	0.573975
ENSDARG00000044431	1101.73	-0.143012	0.0621549	-2.3009	0.0213973	0.573975
ENSDARG00000004017	700.911	0.235055	0.102323	2.29718	0.0216086	0.57398
ENSDARG00000014962	1344.78	-0.0929555	0.0406184	-2.28851	0.022108	0.57398
ENSDARG00000015315	1985.37	0.074207	0.0323218	2.29588	0.0216826	0.57398
ENSDARG00000043243	42.5123	0.784393	0.342729	2.28867	0.0220986	0.57398
ENSDARG00000043972	353.603	-0.19894	0.0869379	-2.2883	0.02212	0.57398
ENSDARG00000057660	522.984	0.149326	0.0649756	2.29819	0.0215512	0.57398
ENSDARG00000060149	1359.88	0.252041	0.109665	2.29828	0.0215459	0.57398
ENSDARG00000060868	349.4	-0.165439	0.0721903	-2.2917	0.0219228	0.57398
ENSDARG00000061052	2203.29	0.162865	0.0710977	2.29073	0.0219793	0.57398
ENSDARG00000061173	96.213	0.682048	0.297632	2.29158	0.0219298	0.57398
ENSDARG00000061899	35.7716	-0.733295	0.320212	-2.29003	0.0220194	0.57398
ENSDARG00000063631	518.106	0.248593	0.108532	2.2905	0.0219924	0.57398
ENSDARG00000079078	5438.97	1.1609	0.505476	2.29666	0.0216384	0.57398
ENSDARG00000089087	8730.71	1.17864	0.513802	2.29395	0.0217932	0.57398
ENSDARG00000092948	20.6166	0.656313	0.286528	2.29058	0.021988	0.57398
ENSDARG00000095065	15.2987	0.898173	0.390661	2.29911	0.0214985	0.57398
ENSDARG00000095695	158.951	0.857701	0.373668	2.29536	0.0217128	0.57398
ENSDARG00000098783	1766.17	0.102081	0.0446001	2.2888	0.0220911	0.57398
ENSDARG00000098825	1162.5	0.110197	0.0480257	2.29455	0.0217591	0.57398
ENSDARG00000100896	72.4767	0.659061	0.287687	2.29089	0.0219695	0.57398
ENSDARG00000105424	134.506	0.403298	0.176054	2.29077	0.0219768	0.57398
ENSDARG00000115425	143.382	0.708852	0.309786	2.28819	0.0221262	0.57398
ENSDARG00000093608	610.865	0.475837	0.208098	2.28661	0.0222188	0.575557
ENSDARG00000010252	90.3729	0.674574	0.295529	2.2826	0.0224541	0.576962
ENSDARG00000014794	1745.17	0.205443	0.089993	2.28287	0.022438	0.576962
ENSDARG00000029296	1618.26	-0.150994	0.0660951	-2.2845	0.0223423	0.576962
ENSDARG00000075943	35.6012	-0.547412	0.239895	-2.28188	0.0224964	0.576962
ENSDARG00000090524	94.241	0.410387	0.179807	2.28238	0.0224672	0.576962
ENSDARG00000100662	16.4115	1.44108	0.6314	2.28236	0.0224679	0.576962
ENSDARG00000105525	539.298	-0.182755	0.0800079	-2.28421	0.0223592	0.576962
ENSDARG00000039352	574.627	-0.305488	0.134006	-2.27966	0.0226277	0.577239
ENSDARG00000068152	62.0756	0.469062	0.205764	2.27962	0.0226304	0.577239
ENSDARG00000079191	237.253	0.252861	0.110926	2.27954	0.0226349	0.577239
ENSDARG00000112301	55.8141	0.845323	0.370687	2.28042	0.0225825	0.577239
ENSDARG00000101510	1468.74	-0.28496	0.125149	-2.27696	0.0227885	0.580337
ENSDARG00000008720	2550.1	0.165433	0.0727837	2.27294	0.0230297	0.584832
ENSDARG00000093420	374.003	-0.17555	0.0772313	-2.27304	0.0230239	0.584832
ENSDARG00000041294	46.0646	1.28042	0.563967	2.27038	0.0231845	0.587936
ENSDARG00000039340	458.199	0.169594	0.0747907	2.26758	0.0233549	0.591429
ENSDARG00000090337	100.76	0.358445	0.158123	2.26688	0.0233975	0.591678
ENSDARG00000031751	190.754	-0.243993	0.107933	-2.2606	0.0237838	0.593075
ENSDARG00000037760	774.788	-0.246088	0.108791	-2.26202	0.0236961	0.593075
ENSDARG00000039007	633.372	0.293343	0.129696	2.26178	0.023711	0.593075
ENSDARG00000052907	882.123	-0.155532	0.0688807	-2.25799	0.0239463	0.593075
ENSDARG00000063161	472.481	0.156805	0.0693134	2.26226	0.0236814	0.593075
ENSDARG00000070730	914.835	-0.250361	0.110885	-2.25784	0.0239554	0.593075
ENSDARG00000076586	55.7016	1.25136	0.554444	2.25696	0.0240103	0.593075
ENSDARG00000078725	242.087	-0.530323	0.234102	-2.26535	0.0234913	0.593075
ENSDARG00000079636	630.551	-0.236919	0.104614	-2.26469	0.0235317	0.593075
ENSDARG00000088878	84.743	0.450755	0.199142	2.26348	0.0236059	0.593075
ENSDARG00000089724	33.0021	0.884999	0.391923	2.25809	0.0239398	0.593075
ENSDARG00000093480	130.94	0.446461	0.19766	2.25873	0.0239	0.593075
ENSDARG00000097761	38.1312	-0.729547	0.323184	-2.25737	0.023985	0.593075
ENSDARG00000099015	117.613	0.475668	0.210498	2.25973	0.0238383	0.593075
ENSDARG00000100731	23.1787	-0.664419	0.294041	-2.25961	0.0238454	0.593075
ENSDARG00000102765	1118.84	0.150429	0.0665696	2.25973	0.0238383	0.593075
ENSDARG00000103720	895.363	0.352124	0.155541	2.26387	0.0235821	0.593075
ENSDARG00000000767	182.549	0.434524	0.192656	2.25544	0.0241059	0.593292
ENSDARG00000062817	18.5275	-0.99767	0.442377	-2.25525	0.0241176	0.593292
ENSDARG00000104678	176.137	-0.616336	0.273185	-2.25611	0.0240635	0.593292
ENSDARG00000038859	1360.87	-0.170574	0.0756704	-2.25417	0.0241852	0.593341
ENSDARG00000077228	1532.67	-0.938497	0.416325	-2.25424	0.024181	0.593341
ENSDARG00000107283	16.4275	-2.23344	0.99113	-2.25343	0.0242323	0.593692
ENSDARG00000015422	83.9752	0.324564	0.144214	2.25057	0.0244129	0.595075
ENSDARG00000030326	1381.8	-0.206509	0.091776	-2.25014	0.0244399	0.595075
ENSDARG00000053617	4393.11	-0.291856	0.129707	-2.25012	0.0244411	0.595075
ENSDARG00000092600	29.9177	-0.732305	0.325423	-2.25032	0.0244289	0.595075
ENSDARG00000099079	4760.14	0.120375	0.0535018	2.24993	0.0244533	0.595075
ENSDARG00000069427	167.478	0.32974	0.146696	2.24778	0.0245901	0.596797
ENSDARG00000105162	75.7653	-0.727908	0.323829	-2.24782	0.0245879	0.596797
ENSDARG00000005251	434.176	0.141206	0.0629673	2.24253	0.0249272	0.596828
ENSDARG00000014587	159.006	0.454836	0.202613	2.24485	0.0247775	0.596828
ENSDARG00000022841	38.4078	0.852609	0.380217	2.24243	0.0249336	0.596828
ENSDARG00000025567	739.52	-0.171049	0.076161	-2.24589	0.0247109	0.596828
ENSDARG00000055713	172.638	0.536782	0.239239	2.24371	0.0248514	0.596828
ENSDARG00000069143	74.1898	0.392595	0.174934	2.24424	0.0248167	0.596828
ENSDARG00000069249	1310.73	0.0854002	0.0380372	2.24518	0.0247568	0.596828
ENSDARG00000071021	66.964	0.927278	0.412788	2.24638	0.0246798	0.596828
ENSDARG00000078014	248.975	0.324398	0.144684	2.24211	0.0249545	0.596828
ENSDARG00000078249	62.345	0.697169	0.310455	2.24564	0.0247274	0.596828
ENSDARG00000103606	1961.82	-0.123823	0.0552234	-2.24222	0.0249472	0.596828
ENSDARG00000034420	93.1013	0.367234	0.163852	2.24125	0.02501	0.597365
ENSDARG00000021569	481.813	0.276989	0.123656	2.23999	0.0250915	0.597733
ENSDARG00000051768	168.642	0.257149	0.114795	2.24007	0.0250863	0.597733
ENSDARG00000013250	988.515	0.145031	0.0648111	2.23775	0.0252371	0.599436
ENSDARG00000043148	1912.85	-0.233002	0.104161	-2.23693	0.025291	0.599436
ENSDARG00000058221	450.717	0.264754	0.11836	2.23686	0.0252956	0.599436
ENSDARG00000101560	1221.56	0.139693	0.062424	2.2378	0.025234	0.599436
ENSDARG00000088999	88.1685	-0.32466	0.145236	-2.23539	0.0253915	0.600921
ENSDARG00000001829	3225.18	-0.243542	0.109288	-2.22846	0.0258501	0.602677
ENSDARG00000003216	1420.41	0.388615	0.17437	2.22868	0.0258349	0.602677
ENSDARG00000019060	2843.12	0.245198	0.110004	2.22898	0.0258152	0.602677
ENSDARG00000022768	842.309	-0.157269	0.0704768	-2.23151	0.0256477	0.602677
ENSDARG00000039351	15.9214	1.23581	0.554341	2.22932	0.0257924	0.602677
ENSDARG00000054867	669.503	-0.121374	0.0543673	-2.23249	0.0255827	0.602677
ENSDARG00000057169	67.4322	0.698205	0.313043	2.23038	0.025722	0.602677
ENSDARG00000059473	583.779	-0.171906	0.07701	-2.23226	0.0255978	0.602677
ENSDARG00000060783	313.997	-0.200559	0.0900086	-2.22822	0.0258657	0.602677
ENSDARG00000078142	1635.06	0.105011	0.0470347	2.23263	0.0255731	0.602677
ENSDARG00000097819	1357.46	-0.113001	0.050693	-2.22913	0.025805	0.602677
ENSDARG00000101869	782.218	0.18837	0.0844332	2.23099	0.0256818	0.602677
ENSDARG00000005926	467.316	0.218131	0.097965	2.22662	0.0259727	0.604392
ENSDARG00000002220	669.204	-0.165121	0.0742004	-2.22534	0.0260581	0.604823
ENSDARG00000051783	15720.3	0.179116	0.0804816	2.22555	0.0260445	0.604823
ENSDARG00000101479	37.4901	0.93333	0.419758	2.22349	0.0261826	0.606932
ENSDARG00000077072	189.772	-0.251335	0.113063	-2.22297	0.0262179	0.606972
ENSDARG00000037603	25.1508	1.12247	0.505486	2.22058	0.0263792	0.608466
ENSDARG00000054302	90.0205	0.432299	0.194677	2.22059	0.0263784	0.608466
ENSDARG00000076171	1365.13	-0.124006	0.0558455	-2.22052	0.0263833	0.608466
ENSDARG00000071261	32.9407	0.820286	0.369495	2.22002	0.0264173	0.608473
ENSDARG00000042816	115.737	0.522943	0.235823	2.21753	0.026587	0.608505
ENSDARG00000069028	67.093	0.343183	0.154703	2.21834	0.0265315	0.608505
ENSDARG00000087596	104.61	0.516891	0.233071	2.21774	0.0265727	0.608505
ENSDARG00000099464	27.7457	-0.645815	0.291173	-2.21798	0.0265562	0.608505
ENSDARG00000100020	3324.91	-0.179815	0.0810365	-2.21894	0.026491	0.608505
ENSDARG00000023323	13304.8	-0.191631	0.0864384	-2.21697	0.0266252	0.60861
ENSDARG00000003822	212.695	0.259755	0.117919	2.20282	0.0276075	0.609652
ENSDARG00000008983	112.291	-0.350613	0.158817	-2.20766	0.0272679	0.609652
ENSDARG00000010384	33.2777	0.793102	0.359674	2.20506	0.02745	0.609652
ENSDARG00000012729	133.198	0.568577	0.258204	2.20204	0.0276623	0.609652
ENSDARG00000015902	70.21	0.396422	0.17903	2.21427	0.02681	0.609652
ENSDARG00000016815	44.5045	-0.536539	0.243661	-2.20199	0.0276661	0.609652
ENSDARG00000020228	1657.17	-0.115098	0.0520208	-2.21253	0.02693	0.609652
ENSDARG00000023771	1748.44	-0.416322	0.188131	-2.21294	0.0269019	0.609652
ENSDARG00000026829	1620.8	0.18603	0.0841268	2.21131	0.0270147	0.609652
ENSDARG00000034063	77.8973	0.660187	0.299627	2.20337	0.027569	0.609652
ENSDARG00000036993	242.939	0.531789	0.240936	2.20718	0.0273017	0.609652
ENSDARG00000037484	239.192	-0.200153	0.0903883	-2.21437	0.0268034	0.609652
ENSDARG00000037914	43.8413	-0.796502	0.3617	-2.20211	0.0276576	0.609652
ENSDARG00000040184	4522.89	0.140995	0.0639039	2.20636	0.0273589	0.609652
ENSDARG00000042835	166.697	0.239096	0.108264	2.20846	0.0272125	0.609652
ENSDARG00000045864	57.0331	0.685856	0.309834	2.21363	0.0268546	0.609652
ENSDARG00000053475	1405.51	-0.236554	0.107463	-2.20127	0.0277172	0.609652
ENSDARG00000057121	980.677	0.380886	0.173082	2.20061	0.0277637	0.609652
ENSDARG00000058839	74.8716	0.735462	0.333135	2.2077	0.0272651	0.609652
ENSDARG00000061672	36.5304	0.556114	0.251891	2.20776	0.027261	0.609652
ENSDARG00000069745	163.868	-0.30838	0.139933	-2.20376	0.0275412	0.609652
ENSDARG00000071697	662.791	0.383534	0.17341	2.21172	0.0269862	0.609652
ENSDARG00000075643	104.123	0.618459	0.280117	2.20786	0.0272542	0.609652
ENSDARG00000076025	1954.87	-0.320103	0.144932	-2.20865	0.0271992	0.609652
ENSDARG00000080020	151.316	0.307517	0.13976	2.20033	0.0277835	0.609652
ENSDARG00000086342	1557.47	-0.290672	0.131954	-2.20283	0.0276064	0.609652
ENSDARG00000090480	84.2818	-0.626986	0.283098	-2.21474	0.0267782	0.609652
ENSDARG00000090834	39.3804	0.734216	0.332059	2.2111	0.0270289	0.609652
ENSDARG00000093549	15287.7	-0.289884	0.130977	-2.21324	0.0268814	0.609652
ENSDARG00000104832	62.1647	-0.742606	0.337446	-2.20067	0.0277595	0.609652
ENSDARG00000111747	313.834	-0.258254	0.117204	-2.20346	0.0275626	0.609652
ENSDARG00000116271	435.432	-0.267959	0.121493	-2.20554	0.0274161	0.609652
ENSDARG00000116988	38.2724	0.807896	0.365572	2.20995	0.0271087	0.609652
ENSDARG00000061372	624.946	0.129748	0.0590007	2.19909	0.0278712	0.610836
ENSDARG00000095997	27.9563	-0.648722	0.295133	-2.19807	0.0279443	0.611697
ENSDARG00000027063	768.834	0.560479	0.255216	2.1961	0.028085	0.613292
ENSDARG00000035890	301.847	0.274725	0.125073	2.19652	0.0280545	0.613292
ENSDARG00000017321	210.71	0.368002	0.167627	2.19536	0.0281376	0.613698
ENSDARG00000005536	983.71	-0.0993665	0.0452958	-2.19372	0.0282553	0.614044
ENSDARG00000053248	647.685	0.410879	0.187276	2.19398	0.0282371	0.614044
ENSDARG00000059001	239.394	0.508309	0.231639	2.1944	0.0282065	0.614044
ENSDARG00000013050	144.073	0.27807	0.126837	2.19234	0.0283553	0.61431
ENSDARG00000035918	453.126	-0.360002	0.164224	-2.19214	0.0283695	0.61431
ENSDARG00000079881	608.608	-0.156023	0.0711714	-2.19221	0.0283644	0.61431
ENSDARG00000101209	269.07	0.21173	0.0966381	2.19096	0.0284548	0.61542
ENSDARG00000055186	86.274	0.859025	0.39221	2.19021	0.0285088	0.61585
ENSDARG00000009958	993.748	0.13615	0.0621865	2.18938	0.0285695	0.616426
ENSDARG00000025855	9624.84	-0.177069	0.0809465	-2.18748	0.0287072	0.618469
ENSDARG00000069056	1279.16	0.0958891	0.0438517	2.18667	0.0287668	0.618469
ENSDARG00000074332	3797.96	0.146365	0.0669308	2.18681	0.0287563	0.618469
ENSDARG00000097985	57.5918	-0.407434	0.186504	-2.18459	0.0289192	0.621008
ENSDARG00000105035	380.451	0.179969	0.0824025	2.18403	0.0289603	0.621151
ENSDARG00000070623	278.038	-0.207152	0.0948866	-2.18315	0.0290247	0.621796
ENSDARG00000019763	25.8466	0.875453	0.401284	2.18163	0.0291371	0.622353
ENSDARG00000057017	18.5836	-0.588986	0.269897	-2.18226	0.0290905	0.622353
ENSDARG00000070627	105.387	-0.849548	0.389451	-2.1814	0.029154	0.622353
ENSDARG00000079983	25.9731	-0.553484	0.253903	-2.1799	0.0292649	0.623983
ENSDARG00000070981	4869.16	-0.142397	0.0653489	-2.17903	0.0293296	0.624178
ENSDARG00000076624	1608.77	0.206671	0.0948723	2.17841	0.0293757	0.624178
ENSDARG00000092605	93.9173	-0.302351	0.138796	-2.17838	0.0293776	0.624178
ENSDARG00000058731	101.599	1.12799	0.518182	2.17681	0.0294945	0.625927
ENSDARG00000010137	2760.82	-0.120458	0.0553601	-2.1759	0.0295627	0.626464
ENSDARG00000035610	487.555	0.862678	0.397291	2.1714	0.0299009	0.626464
ENSDARG00000035808	3813.6	0.144533	0.0664684	2.17446	0.0296705	0.626464
ENSDARG00000036865	116.326	-0.366507	0.16868	-2.17279	0.0297962	0.626464
ENSDARG00000039310	276.718	0.238035	0.109547	2.1729	0.0297877	0.626464
ENSDARG00000042090	277.451	0.687159	0.315868	2.17546	0.0295953	0.626464
ENSDARG00000053131	106.809	0.421827	0.194007	2.17429	0.0296836	0.626464
ENSDARG00000057787	26.0215	0.591476	0.27215	2.17335	0.0297542	0.626464
ENSDARG00000077583	485.778	-0.42073	0.19372	-2.17184	0.0298675	0.626464
ENSDARG00000087191	64.4694	-0.562442	0.259002	-2.17158	0.0298877	0.626464
ENSDARG00000103795	458.589	-0.314854	0.144946	-2.17222	0.0298394	0.626464
ENSDARG00000008363	494.028	0.333491	0.153719	2.16949	0.0300456	0.628766
ENSDARG00000016584	1705.69	-0.0982463	0.0453057	-2.16852	0.0301194	0.628855
ENSDARG00000099465	1208.77	0.374787	0.172822	2.16863	0.030111	0.628855
ENSDARG00000040085	555.049	-0.218043	0.10062	-2.167	0.0302346	0.630533
ENSDARG00000001169	94.6159	-0.542199	0.250634	-2.16331	0.0305176	0.63128
ENSDARG00000012823	97.2842	-0.459724	0.212531	-2.1631	0.0305338	0.63128
ENSDARG00000040159	31.903	1.19573	0.552716	2.16337	0.0305125	0.63128
ENSDARG00000040407	882.954	-0.160295	0.0740095	-2.16587	0.0303214	0.63128
ENSDARG00000052155	254.629	-0.217217	0.100366	-2.16424	0.0304457	0.63128
ENSDARG00000062277	555.54	-0.379726	0.175564	-2.16289	0.0305498	0.63128
ENSDARG00000074488	137.47	-0.47878	0.221279	-2.16369	0.0304883	0.63128
ENSDARG00000108432	82.3088	0.77029	0.355699	2.16556	0.0303445	0.63128
ENSDARG00000073914	289.252	-0.394118	0.182264	-2.16234	0.0305917	0.631426
ENSDARG00000009480	1687.33	-0.0909945	0.0420965	-2.16157	0.0306515	0.631482
ENSDARG00000044299	743.964	0.178254	0.0824886	2.16095	0.0306992	0.631482
ENSDARG00000067639	335.472	0.148479	0.0686965	2.16138	0.0306664	0.631482
ENSDARG00000041040	233.214	0.221859	0.102796	2.15825	0.0309085	0.632169
ENSDARG00000044001	231.328	0.394231	0.182651	2.15838	0.030898	0.632169
ENSDARG00000044694	205.742	0.487446	0.225955	2.15727	0.0309845	0.632169
ENSDARG00000054968	418.87	0.353357	0.163782	2.15747	0.0309687	0.632169
ENSDARG00000059442	81.5054	0.398248	0.184652	2.15675	0.031025	0.632169
ENSDARG00000074146	107.153	-0.323618	0.149911	-2.15874	0.0308704	0.632169
ENSDARG00000077139	283.16	0.339412	0.157426	2.15602	0.0310822	0.632169
ENSDARG00000095080	18.5269	1.75417	0.813559	2.15616	0.0310711	0.632169
ENSDARG00000099516	77.0933	-0.361934	0.167654	-2.15881	0.030865	0.632169
ENSDARG00000100708	839.682	-0.189005	0.0875719	-2.15828	0.0309059	0.632169
ENSDARG00000006292	56.395	-0.633297	0.294111	-2.15326	0.0312985	0.634947
ENSDARG00000016598	6472.03	-0.154908	0.0719524	-2.15293	0.0313242	0.634947
ENSDARG00000076632	53.8663	-0.366964	0.170388	-2.15369	0.0312645	0.634947
ENSDARG00000040926	3296.37	-0.30882	0.14352	-2.15176	0.0314162	0.636099
ENSDARG00000006878	930.594	-0.162233	0.0754336	-2.15067	0.0315025	0.637009
ENSDARG00000021442	2207.4	-0.122869	0.0571403	-2.1503	0.0315316	0.637009
ENSDARG00000052783	804.517	0.138045	0.0642223	2.14949	0.0315959	0.637099
ENSDARG00000105816	107.773	-0.526755	0.245076	-2.14935	0.0316065	0.637099
ENSDARG00000091977	43.6429	-0.588802	0.274011	-2.14883	0.0316479	0.637223
ENSDARG00000052705	123.22	0.502667	0.233992	2.14822	0.031696	0.63748
ENSDARG00000004251	55.6844	0.630195	0.293668	2.14594	0.0318778	0.637825
ENSDARG00000010779	862.186	-0.144645	0.067417	-2.14552	0.0319113	0.637825
ENSDARG00000021242	675.915	0.312264	0.14554	2.14556	0.0319082	0.637825
ENSDARG00000055113	545.953	0.249568	0.116292	2.14605	0.0318694	0.637825
ENSDARG00000094456	63.5847	-1.19983	0.559269	-2.14535	0.0319248	0.637825
ENSDARG00000098224	678.371	-0.162844	0.0758979	-2.14557	0.0319076	0.637825
ENSDARG00000043646	62.4372	-0.668802	0.311835	-2.14473	0.0319746	0.638115
ENSDARG00000051975	646.995	0.284346	0.132638	2.14378	0.0320508	0.638931
ENSDARG00000037618	810.801	0.447661	0.208936	2.14258	0.0321472	0.639443
ENSDARG00000087779	358.062	0.201507	0.0940449	2.14267	0.0321396	0.639443
ENSDARG00000078440	118.503	0.274769	0.128292	2.14175	0.0322138	0.640063
ENSDARG00000042925	179.388	0.44992	0.210379	2.13862	0.0324665	0.64367
ENSDARG00000102362	2040.54	0.162303	0.0758809	2.13891	0.0324427	0.64367
ENSDARG00000003635	41.0484	0.43017	0.20124	2.1376	0.0325494	0.643985
ENSDARG00000009978	507.079	1.00634	0.47089	2.13711	0.0325893	0.643985
ENSDARG00000071361	144.522	0.849601	0.397485	2.13744	0.0325621	0.643985
ENSDARG00000019223	9585.66	-0.123478	0.0578114	-2.13587	0.03269	0.644362
ENSDARG00000033706	42.7189	0.571457	0.267544	2.13593	0.0326849	0.644362
ENSDARG00000074665	179.773	-0.248305	0.116272	-2.13556	0.0327152	0.644362
ENSDARG00000010437	38.6365	0.626574	0.293676	2.13355	0.0328793	0.645245
ENSDARG00000024398	1632.56	0.10636	0.0498671	2.13286	0.032936	0.645245
ENSDARG00000044328	1404.75	-0.159351	0.0747134	-2.13283	0.0329385	0.645245
ENSDARG00000053530	23.426	0.747092	0.350145	2.13366	0.0328704	0.645245
ENSDARG00000058853	466.513	-0.154864	0.0725546	-2.13445	0.0328059	0.645245
ENSDARG00000002601	20.248	0.615531	0.288856	2.13093	0.033095	0.64571
ENSDARG00000002840	5294.58	-0.104745	0.0493124	-2.12412	0.0336603	0.64571
ENSDARG00000006031	11058.5	-0.168343	0.0791344	-2.1273	0.0333952	0.64571
ENSDARG00000006900	451.794	0.240666	0.11311	2.12771	0.0333615	0.64571
ENSDARG00000011929	18605.3	0.455768	0.214699	2.12282	0.0337686	0.64571
ENSDARG00000026704	40.2118	0.612103	0.28832	2.123	0.0337537	0.64571
ENSDARG00000031911	417.587	0.272726	0.128427	2.12359	0.0337046	0.64571
ENSDARG00000033978	1024.66	-0.161344	0.0757921	-2.12877	0.0332734	0.64571
ENSDARG00000035399	1176	-0.0992096	0.0465734	-2.13018	0.0331569	0.64571
ENSDARG00000036036	4817.18	-0.229029	0.107854	-2.12351	0.0337113	0.64571
ENSDARG00000040930	591.402	-0.184178	0.0864473	-2.13052	0.0331287	0.64571
ENSDARG00000040944	155.467	-0.612725	0.288504	-2.1238	0.0336866	0.64571
ENSDARG00000041402	590.359	0.136115	0.0640695	2.12449	0.0336291	0.64571
ENSDARG00000041911	61.7732	0.493187	0.231614	2.12935	0.0332257	0.64571
ENSDARG00000045661	56.466	0.598436	0.280836	2.13091	0.0330967	0.64571
ENSDARG00000045804	85.4863	0.499151	0.234955	2.12445	0.0336324	0.64571
ENSDARG00000055592	100.045	0.964228	0.453722	2.12515	0.0335741	0.64571
ENSDARG00000077506	5122.76	-0.0806532	0.0378929	-2.12845	0.0332994	0.64571
ENSDARG00000078136	1231.36	-0.225834	0.106412	-2.12226	0.0338159	0.64571
ENSDARG00000092470	20.8643	0.731763	0.344186	2.12607	0.0334978	0.64571
ENSDARG00000095906	2410.23	-0.300757	0.141634	-2.12348	0.0337139	0.64571
ENSDARG00000097192	912.867	-0.448504	0.211327	-2.12232	0.0338108	0.64571
ENSDARG00000101844	1010.04	0.207328	0.0976937	2.12222	0.0338193	0.64571
ENSDARG00000117163	38.4908	-0.606441	0.284967	-2.12811	0.0333281	0.64571
ENSDARG00000098397	121.865	0.923485	0.435311	2.12144	0.0338852	0.646285
ENSDARG00000002255	2639.44	0.151488	0.0715797	2.11636	0.0343141	0.646314
ENSDARG00000002754	189.418	0.331911	0.156635	2.11901	0.03409	0.646314
ENSDARG00000004954	1067.77	0.568424	0.269491	2.10925	0.0349229	0.646314
ENSDARG00000011785	329.992	-0.557402	0.263801	-2.11296	0.0346038	0.646314
ENSDARG00000017489	145.066	0.567481	0.268329	2.11487	0.0344409	0.646314
ENSDARG00000018061	309.816	-0.328724	0.155379	-2.11563	0.0343767	0.646314
ENSDARG00000018627	416.447	0.146331	0.0695253	2.10471	0.0353166	0.646314
ENSDARG00000019973	159.423	0.231308	0.109657	2.10938	0.0349116	0.646314
ENSDARG00000026892	427.278	-0.146109	0.06935	-2.10684	0.0351312	0.646314
ENSDARG00000034262	546.942	-0.143191	0.0679732	-2.10658	0.0351541	0.646314
ENSDARG00000035129	163.938	0.197631	0.093634	2.11068	0.0347999	0.646314
ENSDARG00000035913	1136.59	0.139536	0.0661693	2.10877	0.0349647	0.646314
ENSDARG00000037870	78053.8	0.119542	0.0563893	2.11993	0.0340116	0.646314
ENSDARG00000038010	226.688	0.551108	0.261582	2.10682	0.0351329	0.646314
ENSDARG00000039974	164.896	-0.437139	0.207322	-2.1085	0.0349879	0.646314
ENSDARG00000042041	452.99	0.276144	0.131038	2.10737	0.0350858	0.646314
ENSDARG00000043479	18.5173	0.635022	0.300045	2.11642	0.034309	0.646314
ENSDARG00000043923	796.448	0.302006	0.143169	2.10944	0.034907	0.646314
ENSDARG00000044039	49.2072	0.737822	0.348242	2.11871	0.0341153	0.646314
ENSDARG00000044073	664.527	0.189194	0.0895558	2.11258	0.0346364	0.646314
ENSDARG00000044524	85.1693	0.424253	0.201177	2.10886	0.0349569	0.646314
ENSDARG00000045808	84.1436	1.05522	0.499649	2.11193	0.0346926	0.646314
ENSDARG00000053010	47.6929	0.465794	0.220608	2.11141	0.0347371	0.646314
ENSDARG00000057006	372.764	-0.195897	0.0925078	-2.11763	0.0342064	0.646314
ENSDARG00000058062	202.707	0.205373	0.0971952	2.113	0.0346011	0.646314
ENSDARG00000061948	208.249	-0.259424	0.122734	-2.1137	0.0345408	0.646314
ENSDARG00000067918	264.545	-0.209676	0.0995721	-2.10577	0.0352241	0.646314
ENSDARG00000070284	137.551	-0.310182	0.147101	-2.10864	0.0349756	0.646314
ENSDARG00000074441	186.729	0.680483	0.322109	2.11259	0.0346362	0.646314
ENSDARG00000076213	67.0719	-0.542351	0.257588	-2.1055	0.0352478	0.646314
ENSDARG00000076584	722.89	-0.134918	0.0638362	-2.1135	0.0345582	0.646314
ENSDARG00000079850	958.836	-0.15967	0.0758481	-2.10512	0.0352806	0.646314
ENSDARG00000089953	96.4447	-0.296474	0.139845	-2.12001	0.0340051	0.646314
ENSDARG00000098211	247.985	0.342263	0.161885	2.11423	0.0344956	0.646314
ENSDARG00000098273	597.004	0.137411	0.064823	2.1198	0.0340233	0.646314
ENSDARG00000098679	160.579	0.273357	0.129626	2.10882	0.0349604	0.646314
ENSDARG00000099624	1179.84	0.225778	0.107207	2.10599	0.035205	0.646314
ENSDARG00000101469	43.3435	-1.03436	0.488622	-2.11689	0.0342692	0.646314
ENSDARG00000102249	527.25	0.193296	0.0918363	2.10478	0.03531	0.646314
ENSDARG00000117719	157.239	-0.478884	0.226188	-2.11719	0.0342435	0.646314
ENSDARG00000054754	215.575	-0.27707	0.131724	-2.10341	0.03543	0.647157
ENSDARG00000076238	17.5697	0.829945	0.39458	2.10336	0.0354342	0.647157
ENSDARG00000105104	40.6303	0.913041	0.434177	2.10292	0.0354724	0.647202
ENSDARG00000103600	154.022	-0.251462	0.11965	-2.10164	0.0355845	0.648592
ENSDARG00000027903	37.5848	0.656484	0.31281	2.09867	0.035846	0.6527
ENSDARG00000003931	552.477	0.250855	0.119792	2.09408	0.0362527	0.65301
ENSDARG00000008200	1258.52	0.12009	0.0572894	2.09621	0.0360638	0.65301
ENSDARG00000016233	219.333	-0.215791	0.103021	-2.09463	0.0362041	0.65301
ENSDARG00000028900	99.2151	-0.353412	0.168777	-2.09396	0.0362633	0.65301
ENSDARG00000057652	1094.58	-0.240283	0.114696	-2.09496	0.0361747	0.65301
ENSDARG00000061916	28.7438	0.511624	0.243879	2.09786	0.0359173	0.65301
ENSDARG00000076995	1266.07	-0.198646	0.0947168	-2.09727	0.03597	0.65301
ENSDARG00000077078	34.5333	-0.585269	0.27941	-2.09466	0.0362011	0.65301
ENSDARG00000093977	141.869	-0.42235	0.201558	-2.09542	0.0361334	0.65301
ENSDARG00000097209	1989.13	-0.569617	0.272065	-2.09368	0.0362887	0.65301
ENSDARG00000100108	1486.11	0.206769	0.0987611	2.09363	0.0362931	0.65301
ENSDARG00000104568	77.9107	-0.378329	0.180708	-2.09359	0.0362964	0.65301
ENSDARG00000001437	1485.75	0.204919	0.0979996	2.09102	0.0365267	0.653585
ENSDARG00000013623	8412.34	0.076778	0.0367086	2.09155	0.0364786	0.653585
ENSDARG00000021233	235.221	-0.612094	0.292666	-2.09144	0.0364887	0.653585
ENSDARG00000023532	297.658	0.164575	0.0787138	2.09081	0.0365452	0.653585
ENSDARG00000068763	155.135	0.278472	0.133112	2.09201	0.0364373	0.653585
ENSDARG00000076435	573.033	-0.208043	0.0994129	-2.09272	0.0363746	0.653585
ENSDARG00000060288	2060.59	-0.103573	0.0495527	-2.09016	0.0366031	0.653972
ENSDARG00000100001	30.0381	1.00314	0.48019	2.08905	0.0367034	0.65458
ENSDARG00000100219	26.406	0.761581	0.364571	2.08898	0.0367095	0.65458
ENSDARG00000036588	6654.5	0.251481	0.120468	2.08754	0.0368392	0.655694
ENSDARG00000052242	1128.58	-0.258772	0.123963	-2.08748	0.0368445	0.655694
ENSDARG00000102254	147.914	0.537729	0.257667	2.08692	0.0368957	0.655959
ENSDARG00000074680	6919.3	-0.1885	0.0903456	-2.08643	0.0369393	0.656089
ENSDARG00000010238	708.819	0.113485	0.0544028	2.08602	0.036977	0.656114
ENSDARG00000063663	190.545	0.344191	0.165037	2.08554	0.03702	0.656233
ENSDARG00000101251	5042.65	-0.263369	0.126339	-2.08462	0.0371039	0.657077
ENSDARG00000070683	119.773	-1.13991	0.547049	-2.08374	0.0371836	0.657101
ENSDARG00000079257	327.699	0.158812	0.0762224	2.08354	0.0372022	0.657101
ENSDARG00000088283	61.2631	0.70929	0.340447	2.08341	0.0372143	0.657101
ENSDARG00000041530	241.16	-0.189516	0.091003	-2.08253	0.0372945	0.657875
ENSDARG00000010317	43.3879	0.688864	0.33118	2.08003	0.037523	0.659333
ENSDARG00000053918	174.858	-0.335163	0.161111	-2.08033	0.0374956	0.659333
ENSDARG00000099227	416.292	-0.1551	0.0745608	-2.08018	0.0375086	0.659333
ENSDARG00000101919	248.802	-0.499502	0.240131	-2.08012	0.0375143	0.659333
ENSDARG00000036107	2497.34	0.280199	0.134783	2.07888	0.0376279	0.660357
ENSDARG00000055290	628.748	0.497974	0.239696	2.07752	0.0377534	0.660357
ENSDARG00000063144	4939.15	-0.130499	0.0627951	-2.07818	0.0376932	0.660357
ENSDARG00000093452	74.5193	-0.368602	0.177398	-2.07782	0.0377258	0.660357
ENSDARG00000100151	1161.17	0.169799	0.0817362	2.07741	0.0377639	0.660357
ENSDARG00000101431	320.584	-0.274094	0.132017	-2.07619	0.0378759	0.661676
ENSDARG00000079095	177.544	-0.457751	0.220587	-2.07515	0.0379728	0.662727
ENSDARG00000002731	769.634	-0.128599	0.0630929	-2.03825	0.041525	0.662842
ENSDARG00000003421	50.6557	-0.600277	0.2908	-2.06423	0.0389962	0.662842
ENSDARG00000005414	99.7313	0.336422	0.163301	2.06014	0.0393852	0.662842
ENSDARG00000005606	588.563	0.149275	0.0723266	2.06389	0.0390277	0.662842
ENSDARG00000007108	53.8506	0.886258	0.433045	2.04657	0.0406999	0.662842
ENSDARG00000007755	230.867	0.228514	0.112154	2.03751	0.0415994	0.662842
ENSDARG00000009087	6935.04	0.467389	0.227473	2.0547	0.0399082	0.662842
ENSDARG00000011851	426.225	-0.199117	0.0974146	-2.04401	0.0409522	0.662842
ENSDARG00000013771	305.85	0.545711	0.264493	2.06323	0.0390906	0.662842
ENSDARG00000013926	588.515	-0.490683	0.237198	-2.06866	0.0385778	0.662842
ENSDARG00000014148	167.5	0.202691	0.0978502	2.07144	0.0383173	0.662842
ENSDARG00000014545	72.3656	0.588011	0.288082	2.04113	0.0412382	0.662842
ENSDARG00000015153	346.824	-0.557517	0.273624	-2.03753	0.041597	0.662842
ENSDARG00000016460	2446.56	-0.14275	0.0692704	-2.06077	0.039325	0.662842
ENSDARG00000016494	257.353	-0.302478	0.14847	-2.0373	0.0416202	0.662842
ENSDARG00000017329	36.9169	-0.507641	0.246243	-2.06154	0.0392514	0.662842
ENSDARG00000018460	2604.12	-0.315141	0.154283	-2.04262	0.0410901	0.662842
ENSDARG00000019098	2478.86	0.414456	0.200223	2.06997	0.0384552	0.662842
ENSDARG00000019367	152.862	0.368626	0.178845	2.06116	0.0392882	0.662842
ENSDARG00000019406	211.958	0.23452	0.115076	2.03795	0.0415547	0.662842
ENSDARG00000020080	211.112	-0.229102	0.111435	-2.05593	0.0397895	0.662842
ENSDARG00000023188	657.058	0.680796	0.330501	2.05989	0.0394088	0.662842
ENSDARG00000026611	237.016	0.360108	0.174242	2.06671	0.0387614	0.662842
ENSDARG00000026701	358.93	0.178838	0.0874447	2.04516	0.0408392	0.662842
ENSDARG00000028275	198.195	0.532678	0.261148	2.03976	0.0413744	0.662842
ENSDARG00000029150	57729.7	0.0799051	0.0388422	2.05717	0.0396695	0.662842
ENSDARG00000029248	6772.77	-0.0744152	0.036294	-2.05035	0.0403307	0.662842
ENSDARG00000030006	34.7725	0.488702	0.237507	2.05763	0.0396258	0.662842
ENSDARG00000031317	5134.94	-0.337348	0.163696	-2.06082	0.0393199	0.662842
ENSDARG00000032264	37.0867	0.498463	0.243586	2.04636	0.0407214	0.662842
ENSDARG00000032614	918.599	-0.104067	0.0508027	-2.04846	0.0405152	0.662842
ENSDARG00000032708	668.158	-0.200726	0.096787	-2.07389	0.0380891	0.662842
ENSDARG00000033182	849.655	0.378955	0.184085	2.05858	0.0395341	0.662842
ENSDARG00000037517	196.115	0.386211	0.188649	2.04725	0.0406335	0.662842
ENSDARG00000037640	40.5229	0.540553	0.263476	2.05162	0.0402067	0.662842
ENSDARG00000037967	327.915	0.326491	0.159293	2.04963	0.040401	0.662842
ENSDARG00000038141	7994.29	0.116074	0.0560366	2.07139	0.0383221	0.662842
ENSDARG00000040295	4311.93	0.578289	0.284111	2.03543	0.0418075	0.662842
ENSDARG00000042826	440.528	-0.410198	0.199265	-2.05856	0.0395367	0.662842
ENSDARG00000043180	998.318	-0.274289	0.134381	-2.04114	0.0412372	0.662842
ENSDARG00000043587	23.9059	1.45196	0.710573	2.04336	0.0410168	0.662842
ENSDARG00000044935	39.7033	0.52673	0.258782	2.03542	0.0418084	0.662842
ENSDARG00000045006	186.76	0.246408	0.1202	2.04999	0.0403658	0.662842
ENSDARG00000045880	71.5004	-0.358107	0.174278	-2.05481	0.0398976	0.662842
ENSDARG00000045958	73.1587	-0.451561	0.22042	-2.04864	0.0404971	0.662842
ENSDARG00000051920	564.27	-0.145709	0.0708196	-2.05746	0.0396418	0.662842
ENSDARG00000052928	1201.56	0.181168	0.0888613	2.03878	0.0414723	0.662842
ENSDARG00000056414	1031.89	0.110424	0.0538957	2.04885	0.040477	0.662842
ENSDARG00000057395	185.367	-0.331285	0.161761	-2.04799	0.0405608	0.662842
ENSDARG00000058115	3238.76	-0.212492	0.10369	-2.04931	0.0404323	0.662842
ENSDARG00000058732	109.397	-0.478875	0.231957	-2.0645	0.0389699	0.662842
ENSDARG00000058820	19.1372	0.722126	0.354829	2.03513	0.0418373	0.662842
ENSDARG00000059870	329.335	0.310399	0.151973	2.04247	0.0411053	0.662842
ENSDARG00000059945	17688.3	-0.228476	0.110623	-2.06535	0.0388894	0.662842
ENSDARG00000060211	15.3841	-0.673553	0.331134	-2.03408	0.0419435	0.662842
ENSDARG00000060584	20.7346	0.592148	0.287816	2.05738	0.0396495	0.662842
ENSDARG00000062711	152.946	0.245363	0.119103	2.0601	0.0393893	0.662842
ENSDARG00000062797	12412.4	-0.218141	0.106727	-2.04391	0.0409623	0.662842
ENSDARG00000068369	32.9687	-0.866917	0.418225	-2.07285	0.0381863	0.662842
ENSDARG00000068995	4932.4	-0.270224	0.132609	-2.03775	0.041575	0.662842
ENSDARG00000069755	438.81	-0.278495	0.134709	-2.06738	0.0386981	0.662842
ENSDARG00000071468	195.358	-0.208297	0.101335	-2.05554	0.0398271	0.662842
ENSDARG00000071493	773.729	0.1499	0.0731216	2.05001	0.0403637	0.662842
ENSDARG00000071714	169.225	-0.272527	0.133951	-2.03453	0.0418981	0.662842
ENSDARG00000074447	758.072	0.267956	0.129467	2.06968	0.0384824	0.662842
ENSDARG00000075273	46.295	0.389158	0.189399	2.0547	0.0399081	0.662842
ENSDARG00000075362	307.25	-0.18245	0.0886473	-2.05816	0.0395748	0.662842
ENSDARG00000075561	43.7534	0.499432	0.242387	2.06047	0.0393534	0.662842
ENSDARG00000075795	455.175	-0.162704	0.0794307	-2.04838	0.0405231	0.662842
ENSDARG00000077257	750.53	0.390444	0.189507	2.06031	0.039369	0.662842
ENSDARG00000077606	19.2704	0.609415	0.297304	2.0498	0.0403838	0.662842
ENSDARG00000078328	708.031	-0.260079	0.127672	-2.03709	0.0416412	0.662842
ENSDARG00000078694	1416.96	-0.185401	0.0896801	-2.06736	0.0387	0.662842
ENSDARG00000089262	59.5407	-0.423231	0.205401	-2.06051	0.0393494	0.662842
ENSDARG00000096941	153.184	-0.292167	0.142513	-2.05011	0.0403541	0.662842
ENSDARG00000096951	246.93	-0.300286	0.147676	-2.0334	0.0420119	0.662842
ENSDARG00000097339	292.338	0.496798	0.242701	2.04696	0.0406622	0.662842
ENSDARG00000098680	1320.75	-0.181574	0.0888088	-2.04455	0.040899	0.662842
ENSDARG00000099277	15.6715	-0.6747	0.32535	-2.07377	0.0381006	0.662842
ENSDARG00000099409	18.1978	0.778387	0.382775	2.03354	0.0419981	0.662842
ENSDARG00000099441	552.197	-0.302005	0.146187	-2.06588	0.0388397	0.662842
ENSDARG00000099698	31.0673	-1.01467	0.498758	-2.03439	0.0419126	0.662842
ENSDARG00000099717	22.1573	0.886202	0.43193	2.05173	0.0401961	0.662842
ENSDARG00000099921	618.5	0.295409	0.144692	2.04164	0.041187	0.662842
ENSDARG00000100167	147.076	0.348511	0.171014	2.0379	0.0415595	0.662842
ENSDARG00000100247	52.7124	-0.435507	0.213519	-2.03966	0.041384	0.662842
ENSDARG00000100421	17.939	-0.808357	0.394554	-2.04879	0.0404831	0.662842
ENSDARG00000100508	423.011	0.190113	0.0930555	2.043	0.0410521	0.662842
ENSDARG00000100649	67.5068	0.626342	0.30288	2.06795	0.0386444	0.662842
ENSDARG00000100925	98.3863	-1.0949	0.529584	-2.06748	0.038689	0.662842
ENSDARG00000101244	150.06	-0.299495	0.146712	-2.04138	0.0412132	0.662842
ENSDARG00000101441	202.351	0.326963	0.159783	2.0463	0.0407272	0.662842
ENSDARG00000101465	37.7724	0.899353	0.434879	2.06805	0.038635	0.662842
ENSDARG00000101626	535.585	0.187569	0.0912939	2.05457	0.0399208	0.662842
ENSDARG00000102202	450.87	-0.188359	0.0926185	-2.0337	0.0419814	0.662842
ENSDARG00000103459	226.311	0.301186	0.147524	2.04161	0.04119	0.662842
ENSDARG00000103692	36.1053	-0.473575	0.230668	-2.05305	0.0400674	0.662842
ENSDARG00000103915	722.244	0.323486	0.159077	2.03352	0.0420002	0.662842
ENSDARG00000104125	75.896	-0.331195	0.16197	-2.04479	0.0408758	0.662842
ENSDARG00000104798	211.682	-0.206834	0.0999983	-2.06837	0.0386048	0.662842
ENSDARG00000105075	142.268	-0.324224	0.156755	-2.06835	0.038607	0.662842
ENSDARG00000110325	154.147	0.40085	0.19685	2.03632	0.0417178	0.662842
ENSDARG00000112034	300.763	0.328383	0.158474	2.07216	0.0382503	0.662842
ENSDARG00000112681	53.8754	0.461459	0.225934	2.04245	0.0411071	0.662842
ENSDARG00000112931	416.621	0.183712	0.0896307	2.04965	0.0403984	0.662842
ENSDARG00000114387	87.3529	0.768998	0.375179	2.04968	0.0403956	0.662842
ENSDARG00000115657	836.472	-0.249905	0.121191	-2.06207	0.0392006	0.662842
ENSDARG00000116197	111.907	0.613569	0.296786	2.06738	0.0386984	0.662842
ENSDARG00000116625	180.556	0.511097	0.247671	2.06362	0.0390542	0.662842
ENSDARG00000116814	112.874	-0.642265	0.310703	-2.06713	0.0387218	0.662842
ENSDARG00000045598	574.33	0.27556	0.13558	2.03246	0.0421073	0.663769
ENSDARG00000077643	22.4321	1.34812	0.663422	2.03208	0.0421458	0.663797
ENSDARG00000038489	146.413	-0.283815	0.139756	-2.0308	0.0422758	0.664686
ENSDARG00000060438	94.783	0.299738	0.14757	2.03115	0.0422394	0.664686
ENSDARG00000062508	84.3895	-2.36087	1.16279	-2.03034	0.0423219	0.664832
ENSDARG00000020442	767.229	0.246604	0.121524	2.02926	0.0424318	0.665402
ENSDARG00000102583	47.4827	0.688381	0.339193	2.02947	0.0424108	0.665402
ENSDARG00000030761	37.3589	0.7697	0.379506	2.02816	0.0425434	0.665422
ENSDARG00000100753	1286.4	-0.183478	0.0904636	-2.02819	0.0425408	0.665422
ENSDARG00000102141	113.536	0.274905	0.135517	2.02857	0.0425024	0.665422
ENSDARG00000012405	200.654	0.993968	0.490429	2.02673	0.04269	0.665611
ENSDARG00000040644	319.02	-0.190823	0.0941617	-2.02654	0.0427091	0.665611
ENSDARG00000044669	5531.03	-0.100646	0.0496445	-2.02734	0.0426276	0.665611
ENSDARG00000057912	2767.36	-0.197447	0.0974448	-2.02625	0.0427396	0.665611
ENSDARG00000097155	60.037	0.457419	0.225693	2.02674	0.0426895	0.665611
ENSDARG00000057940	4045.77	0.0771672	0.0380958	2.02561	0.0428048	0.665865
ENSDARG00000088807	440.024	-0.244848	0.120891	-2.02537	0.0428295	0.665865
ENSDARG00000005392	222.684	-0.5074	0.250674	-2.02414	0.0429557	0.666965
ENSDARG00000006603	93.3387	0.293214	0.144935	2.02307	0.0430657	0.666965
ENSDARG00000044345	1251.68	0.173904	0.0859388	2.02358	0.0430135	0.666965
ENSDARG00000045399	4506.47	0.0939059	0.0464217	2.02289	0.0430848	0.666965
ENSDARG00000060637	768.051	-0.322686	0.159477	-2.0234	0.0430323	0.666965
ENSDARG00000025212	437.007	0.162546	0.0803828	2.02215	0.0431608	0.667001
ENSDARG00000076189	107.231	0.503013	0.248737	2.02227	0.0431489	0.667001
ENSDARG00000038643	702.712	0.707699	0.350112	2.02135	0.0432437	0.667141
ENSDARG00000102325	459.619	0.157314	0.077825	2.02138	0.0432403	0.667141
ENSDARG00000001578	1176.1	-0.142414	0.070623	-2.01653	0.0437441	0.66751
ENSDARG00000005179	500.45	0.175209	0.0868768	2.01675	0.0437214	0.66751
ENSDARG00000025348	1105.77	-0.205925	0.102113	-2.01664	0.0437328	0.66751
ENSDARG00000041799	19704.2	-0.280461	0.13886	-2.01974	0.0434101	0.66751
ENSDARG00000063194	923.483	0.109755	0.0543536	2.01928	0.0434581	0.66751
ENSDARG00000074501	41.4626	0.759952	0.376779	2.01697	0.0436987	0.66751
ENSDARG00000075948	452.938	0.188108	0.0933005	2.01615	0.0437845	0.66751
ENSDARG00000077709	6221.16	-0.178925	0.0885643	-2.02029	0.0433536	0.66751
ENSDARG00000089162	79.2535	-0.519459	0.257551	-2.01692	0.0437041	0.66751
ENSDARG00000090901	635.387	1.12362	0.557271	2.0163	0.0437691	0.66751
ENSDARG00000100670	880.884	0.308788	0.153093	2.01699	0.0436965	0.66751
ENSDARG00000103667	410.281	-0.236908	0.117475	-2.01666	0.0437308	0.66751
ENSDARG00000103682	91.219	0.391792	0.194114	2.01836	0.0435535	0.66751
ENSDARG00000116717	21.5608	-0.616554	0.305386	-2.01894	0.0434939	0.66751
ENSDARG00000006468	191.112	0.310931	0.154354	2.0144	0.0439675	0.669736
ENSDARG00000068711	47.3142	0.411717	0.204503	2.01326	0.0440878	0.671003
ENSDARG00000028367	1668.25	0.755879	0.375653	2.01217	0.0442017	0.672142
ENSDARG00000089418	1204.3	0.348867	0.173407	2.01184	0.044237	0.672142
ENSDARG00000040650	1286.39	0.120229	0.0597736	2.01141	0.0442819	0.672259
ENSDARG00000075045	105.576	0.72626	0.361267	2.01031	0.0443982	0.673459
ENSDARG00000079622	323.125	-0.400453	0.19925	-2.0098	0.0444521	0.673712
ENSDARG00000075616	86.223	-0.345687	0.172079	-2.00888	0.0445495	0.674623
ENSDARG00000105460	25.7523	-0.59959	0.298581	-2.00813	0.0446291	0.675263
ENSDARG00000079329	556.509	0.129267	0.0643851	2.00772	0.0446731	0.675363
ENSDARG00000103871	291.649	-0.15968	0.0795619	-2.00699	0.0447504	0.675966
ENSDARG00000007186	109.509	-0.282163	0.141119	-1.99948	0.0455569	0.67646
ENSDARG00000007856	74.6742	-0.35513	0.177493	-2.00081	0.045413	0.67646
ENSDARG00000014867	7281.06	0.10942	0.0545763	2.00489	0.0449747	0.67646
ENSDARG00000017446	2282.22	-0.279938	0.140159	-1.99728	0.0457943	0.67646
ENSDARG00000019752	80.2406	0.992538	0.497094	1.99668	0.0458599	0.67646
ENSDARG00000019963	31.5978	-0.434272	0.217258	-1.99888	0.0456217	0.67646
ENSDARG00000027738	2362.67	-0.144221	0.0721513	-1.99886	0.045623	0.67646
ENSDARG00000035400	3301.25	0.140618	0.0704017	1.99737	0.045785	0.67646
ENSDARG00000036577	13266.4	-0.184359	0.0922644	-1.99816	0.0456998	0.67646
ENSDARG00000037073	211.132	-0.210919	0.105213	-2.00469	0.0449967	0.67646
ENSDARG00000038465	1580.07	-0.36544	0.182719	-2.00001	0.0454994	0.67646
ENSDARG00000041708	733.155	-0.118946	0.0595343	-1.99794	0.0457227	0.67646
ENSDARG00000045417	767.855	-0.213837	0.106762	-2.00294	0.0451839	0.67646
ENSDARG00000045428	276.06	-0.231804	0.115902	-1.99999	0.0455014	0.67646
ENSDARG00000063069	395.666	-0.235171	0.117661	-1.99872	0.0456385	0.67646
ENSDARG00000071657	30.0272	0.704454	0.351478	2.00426	0.045042	0.67646
ENSDARG00000074255	588.444	-0.279449	0.139685	-2.00056	0.0454396	0.67646
ENSDARG00000075092	26.5928	0.538587	0.268563	2.00544	0.044916	0.67646
ENSDARG00000075748	396.163	0.388175	0.193987	2.00103	0.045389	0.67646
ENSDARG00000076673	252.318	0.379763	0.189513	2.00389	0.0450816	0.67646
ENSDARG00000078244	43.065	0.478865	0.239123	2.00258	0.045222	0.67646
ENSDARG00000096355	633.303	1.76571	0.8806	2.00513	0.0449496	0.67646
ENSDARG00000097235	38.2759	-1.02926	0.514946	-1.99877	0.0456333	0.67646
ENSDARG00000100324	101.005	-0.642604	0.321758	-1.99717	0.0458069	0.67646
ENSDARG00000101785	164.999	0.570168	0.285589	1.99646	0.0458834	0.67646
ENSDARG00000102665	52.2169	-0.400485	0.200618	-1.99626	0.0459054	0.67646
ENSDARG00000103306	247.87	0.825273	0.411951	2.00333	0.045142	0.67646
ENSDARG00000111612	51.1619	0.338633	0.169499	1.99785	0.0457332	0.67646
ENSDARG00000111997	107.148	-0.560921	0.28051	-1.99965	0.0455386	0.67646
ENSDARG00000114307	15.4021	-1.48486	0.740252	-2.00589	0.0448679	0.67646
ENSDARG00000045530	56.214	0.507523	0.254281	1.99591	0.0459433	0.676466
ENSDARG00000021547	296.645	0.266886	0.133748	1.99544	0.0459945	0.676669
ENSDARG00000022309	412.928	0.34166	0.171329	1.99417	0.0461338	0.678081
ENSDARG00000038731	4102.65	-0.211781	0.106216	-1.99388	0.0461655	0.678081
ENSDARG00000005612	484.71	0.254449	0.127649	1.99334	0.0462244	0.678395
ENSDARG00000062049	248.192	0.534464	0.268269	1.99227	0.0463415	0.679563
ENSDARG00000061717	29.8942	0.653197	0.328181	1.99036	0.0465515	0.679953
ENSDARG00000070543	1360.35	-0.250787	0.12597	-1.99085	0.0464971	0.679953
ENSDARG00000071709	1077.44	-0.20037	0.100654	-1.99068	0.0465165	0.679953
ENSDARG00000079488	22.8559	0.583032	0.292934	1.99032	0.0465561	0.679953
ENSDARG00000110003	183.01	-0.203772	0.102347	-1.99099	0.046482	0.679953
ENSDARG00000110178	68.6436	0.563574	0.283211	1.98994	0.0465972	0.680003
ENSDARG00000073764	266.938	0.389566	0.195893	1.98867	0.0467374	0.68095
ENSDARG00000096867	1141.84	-0.225969	0.113625	-1.98872	0.0467324	0.68095
ENSDARG00000003900	187.801	0.333036	0.167512	1.98812	0.0467979	0.681283
ENSDARG00000037958	768.289	-0.112167	0.0564508	-1.98699	0.046923	0.682232
ENSDARG00000079745	235.956	0.344273	0.173305	1.98651	0.0469763	0.682232
ENSDARG00000097909	20.971	1.36325	0.686234	1.98657	0.0469698	0.682232
ENSDARG00000105529	3678.35	0.277007	0.139475	1.98607	0.0470254	0.682397
ENSDARG00000004745	89.0789	-0.355917	0.179295	-1.9851	0.0471337	0.682872
ENSDARG00000102215	42.1523	0.752259	0.378938	1.98518	0.0471247	0.682872
ENSDARG00000006894	56.2791	-0.411513	0.207423	-1.98394	0.0472629	0.683851
ENSDARG00000068716	782.239	0.144448	0.0728374	1.98316	0.0473495	0.683851
ENSDARG00000098769	688.926	0.167901	0.0846646	1.98313	0.0473526	0.683851
ENSDARG00000099315	51.6854	0.998927	0.503626	1.98347	0.0473151	0.683851
ENSDARG00000070357	34.6195	0.592443	0.299047	1.9811	0.0475799	0.686586
ENSDARG00000027813	497.448	0.396234	0.200117	1.98001	0.0477023	0.68687
ENSDARG00000076483	233.878	0.323165	0.163168	1.98057	0.04764	0.68687
ENSDARG00000114182	17.8611	0.54755	0.276553	1.97991	0.0477136	0.68687
ENSDARG00000053455	59.0179	-0.63535	0.321035	-1.97907	0.0478086	0.687691
ENSDARG00000003512	4515.76	-0.0928067	0.0469129	-1.97828	0.0478975	0.687875
ENSDARG00000076805	16463.6	-0.231165	0.116845	-1.97839	0.0478844	0.687875
ENSDARG00000014058	101.497	-0.321	0.16255	-1.97478	0.0482932	0.688135
ENSDARG00000020008	7230.78	0.0648748	0.0328521	1.97475	0.0482962	0.688135
ENSDARG00000020131	806.93	-0.168752	0.0854397	-1.9751	0.0482563	0.688135
ENSDARG00000026048	1499.59	-0.219842	0.111239	-1.9763	0.0481213	0.688135
ENSDARG00000038024	956.921	-0.147067	0.0743953	-1.97683	0.048061	0.688135
ENSDARG00000052623	1353.52	0.287294	0.145409	1.97577	0.0481806	0.688135
ENSDARG00000060390	155.407	0.275575	0.139432	1.97641	0.0481088	0.688135
ENSDARG00000060951	464.54	-0.477124	0.241543	-1.97532	0.0482323	0.688135
ENSDARG00000071235	1008.39	-0.148396	0.0751454	-1.97478	0.0482927	0.688135
ENSDARG00000102525	61.5115	0.743639	0.376236	1.97652	0.0480955	0.688135
ENSDARG00000025147	4788.02	0.106386	0.0539032	1.97366	0.0484209	0.688285
ENSDARG00000067564	65.128	0.316524	0.16036	1.97384	0.0484002	0.688285
ENSDARG00000078416	2020.63	-0.334284	0.169362	-1.97378	0.0484067	0.688285
ENSDARG00000061736	4901.94	-0.110191	0.0558624	-1.97255	0.0485467	0.689531
ENSDARG00000062152	75.1704	0.408088	0.207137	1.97014	0.0488223	0.69288
ENSDARG00000076247	171.552	-0.320578	0.162745	-1.96982	0.0488591	0.69288
ENSDARG00000017901	836.462	-0.20754	0.105399	-1.9691	0.0489421	0.693013
ENSDARG00000019280	596.828	-0.317678	0.161361	-1.96875	0.048982	0.693013
ENSDARG00000079816	165.141	0.206519	0.1049	1.96874	0.0489835	0.693013
ENSDARG00000090697	2750.04	0.114153	0.0580096	1.96783	0.0490875	0.693941
ENSDARG00000054423	166.241	0.418283	0.212626	1.96723	0.0491571	0.693988
ENSDARG00000081299	362.519	-0.196272	0.0997757	-1.96714	0.0491676	0.693988
ENSDARG00000006257	4091.98	0.114789	0.0583967	1.96568	0.0493355	0.695273
ENSDARG00000088140	311.892	0.880707	0.447993	1.96589	0.049311	0.695273
ENSDARG00000087243	2103.6	-0.320031	0.162904	-1.96454	0.0494681	0.696598
ENSDARG00000006782	326.131	-0.167104	0.085093	-1.96378	0.0495558	0.697291
ENSDARG00000006225	1610.85	0.142436	0.0726491	1.96061	0.0499251	0.698034
ENSDARG00000009553	7508.09	-0.107904	0.0550488	-1.96016	0.0499775	0.698034
ENSDARG00000009796	3253.92	-0.0830565	0.0423392	-1.96169	0.0497981	0.698034
ENSDARG00000010941	294.14	-0.184325	0.0939772	-1.96138	0.0498342	0.698034
ENSDARG00000022280	2149.98	-0.196097	0.0999812	-1.96134	0.0498392	0.698034
ENSDARG00000032372	77.7168	-0.470446	0.240022	-1.96001	0.0499947	0.698034
ENSDARG00000059606	355.8	-0.189666	0.0967127	-1.96113	0.0498637	0.698034
ENSDARG00000063270	623.655	-0.191946	0.0978607	-1.96142	0.0498297	0.698034
ENSDARG00000093732	21.5468	1.3648	0.69591	1.96117	0.0498592	0.698034
ENSDARG00000104027	88.7649	0.868763	0.44315	1.96042	0.0499462	0.698034
ENSDARG00000060030	1660.2	0.305075	0.155728	1.95902	0.0501105	0.699111
ENSDARG00000000906	72.0142	0.648163	0.331212	1.95694	0.0503542	0.699274
ENSDARG00000015752	132.435	0.671141	0.342847	1.95755	0.0502823	0.699274
ENSDARG00000025875	114.673	-0.288461	0.147391	-1.95712	0.0503338	0.699274
ENSDARG00000026049	25.5352	1.51299	0.772954	1.95741	0.0502993	0.699274
ENSDARG00000045132	6221.89	0.215218	0.109915	1.95804	0.0502256	0.699274
ENSDARG00000088984	543.772	-0.152525	0.0779186	-1.9575	0.050289	0.699274
ENSDARG00000042329	1052.79	-0.287951	0.147168	-1.95661	0.0503936	0.699283
ENSDARG00000016649	274.116	0.28101	0.143733	1.95509	0.0505727	0.699775
ENSDARG00000020292	485.148	0.215168	0.110134	1.95368	0.0507386	0.699775
ENSDARG00000045620	468.113	0.150705	0.0770685	1.95547	0.0505278	0.699775
ENSDARG00000045926	2357.35	0.19007	0.0972553	1.95434	0.0506606	0.699775
ENSDARG00000097281	331.757	-0.267844	0.137081	-1.95392	0.0507108	0.699775
ENSDARG00000099772	108.347	0.621883	0.318294	1.9538	0.0507249	0.699775
ENSDARG00000103978	2130.94	0.164323	0.0840542	1.95496	0.0505878	0.699775
ENSDARG00000104197	51.8344	0.664891	0.340008	1.95551	0.0505227	0.699775
ENSDARG00000015208	840.492	0.159412	0.0816511	1.95235	0.0508963	0.699822
ENSDARG00000077054	36.7746	0.444782	0.227772	1.95275	0.0508487	0.699822
ENSDARG00000100636	772.019	-0.159553	0.0817236	-1.95235	0.0508968	0.699822
ENSDARG00000101322	106.542	0.584927	0.299465	1.95324	0.050791	0.699822
ENSDARG00000061728	122.721	-0.300708	0.15405	-1.95201	0.0509366	0.699836
ENSDARG00000002826	91.4393	0.272633	0.139748	1.95088	0.0510708	0.699905
ENSDARG00000011515	39.5611	0.57573	0.295086	1.95106	0.0510498	0.699905
ENSDARG00000013931	1894.29	0.107604	0.0551783	1.9501	0.0511636	0.699905
ENSDARG00000054543	125.797	0.514068	0.263666	1.94969	0.0512126	0.699905
ENSDARG00000056206	4733.71	-0.221061	0.113369	-1.94993	0.0511846	0.699905
ENSDARG00000068103	157.638	-0.348016	0.178478	-1.94991	0.0511872	0.699905
ENSDARG00000089434	27.4896	0.771611	0.395734	1.94982	0.0511976	0.699905
ENSDARG00000002377	123.901	-0.255927	0.131303	-1.94913	0.0512794	0.69993
ENSDARG00000019362	344.964	0.207273	0.106347	1.94903	0.0512918	0.69993
ENSDARG00000069929	160.305	-0.694687	0.356559	-1.94831	0.0513779	0.700576
ENSDARG00000021556	2924.53	-0.1293	0.0663846	-1.94774	0.0514466	0.700985
ENSDARG00000013475	3909.23	0.115475	0.0593156	1.9468	0.0515589	0.701367
ENSDARG00000030173	257.892	-0.27717	0.142383	-1.94665	0.0515767	0.701367
ENSDARG00000043589	450.938	-0.166003	0.0852958	-1.94621	0.0516298	0.701367
ENSDARG00000101728	28.4563	-1.21972	0.626655	-1.9464	0.0516062	0.701367
ENSDARG00000097605	80.0632	0.807379	0.41521	1.94451	0.0518343	0.703088
ENSDARG00000101106	197.226	-0.438072	0.225276	-1.94461	0.0518223	0.703088
ENSDARG00000091138	788.317	0.180484	0.092848	1.94386	0.0519123	0.703617
ENSDARG00000023026	102.893	0.267504	0.137668	1.94311	0.0520025	0.703785
ENSDARG00000069878	61.2854	-1.42134	0.731375	-1.94339	0.0519694	0.703785
ENSDARG00000030448	1240.9	-0.381189	0.196307	-1.9418	0.0521609	0.703814
ENSDARG00000090988	134.264	-0.373807	0.192519	-1.94166	0.0521785	0.703814
ENSDARG00000098745	21.1614	0.80667	0.415333	1.94222	0.0521103	0.703814
ENSDARG00000099109	155.281	-0.281557	0.145021	-1.94149	0.0521992	0.703814
ENSDARG00000104820	9778.89	-0.134971	0.0694862	-1.94241	0.0520874	0.703814
ENSDARG00000056532	418.509	0.194256	0.100101	1.94059	0.052308	0.704754
ENSDARG00000022971	1923.87	-0.103386	0.0532952	-1.93987	0.0523957	0.705145
ENSDARG00000101754	252.597	1.35879	0.70051	1.93971	0.052415	0.705145
ENSDARG00000094646	1210.92	-0.124456	0.0642187	-1.938	0.0526228	0.707415
ENSDARG00000054400	158.086	-0.23568	0.121671	-1.93703	0.0527422	0.708418
ENSDARG00000094426	715.173	-0.436159	0.225201	-1.93675	0.0527758	0.708418
ENSDARG00000014943	51.835	0.510385	0.263596	1.93624	0.0528388	0.708737
ENSDARG00000100865	18.9177	0.645156	0.33341	1.93502	0.0529879	0.710211
ENSDARG00000006052	65.0057	0.593162	0.308152	1.9249	0.0542419	0.711601
ENSDARG00000006308	41.0488	0.716595	0.373146	1.92041	0.0548057	0.711601
ENSDARG00000006560	26.0265	0.746669	0.388096	1.92393	0.0543638	0.711601
ENSDARG00000007034	1442.39	-0.254965	0.132089	-1.93025	0.0535753	0.711601
ENSDARG00000009336	1942.86	0.204945	0.106985	1.91565	0.0554101	0.711601
ENSDARG00000009941	2339.05	-0.0901257	0.0469683	-1.91886	0.0550016	0.711601
ENSDARG00000015199	745.478	0.193484	0.100751	1.92041	0.0548058	0.711601
ENSDARG00000015610	1275.19	0.144792	0.075413	1.91999	0.0548594	0.711601
ENSDARG00000016132	262.225	0.240542	0.124972	1.92477	0.0542579	0.711601
ENSDARG00000016470	151.24	0.417066	0.216194	1.92913	0.053715	0.711601
ENSDARG00000018296	778.15	0.0958277	0.0498277	1.92318	0.0544572	0.711601
ENSDARG00000020301	1172.32	-0.103138	0.0534835	-1.92841	0.053804	0.711601
ENSDARG00000021688	26.3811	0.909057	0.472882	1.92237	0.0545586	0.711601
ENSDARG00000027079	742.399	-0.167612	0.0874549	-1.91655	0.0552952	0.711601
ENSDARG00000027088	5306.12	0.42951	0.224273	1.91512	0.0554774	0.711601
ENSDARG00000032552	628.779	-0.148764	0.0773728	-1.9227	0.0545179	0.711601
ENSDARG00000034668	2026.27	-0.234577	0.122284	-1.9183	0.0550726	0.711601
ENSDARG00000036781	43.6313	-0.705727	0.368408	-1.91561	0.0554146	0.711601
ENSDARG00000038446	1326.43	-0.265449	0.137524	-1.9302	0.0535819	0.711601
ENSDARG00000038834	754.827	-0.144987	0.075711	-1.915	0.0554924	0.711601
ENSDARG00000038981	4893.25	-0.113075	0.058663	-1.92754	0.0539122	0.711601
ENSDARG00000039082	139.837	0.364007	0.188718	1.92884	0.0537503	0.711601
ENSDARG00000039392	2308.36	-0.37698	0.195989	-1.92348	0.0544202	0.711601
ENSDARG00000040465	173.527	0.314979	0.163065	1.93162	0.053407	0.711601
ENSDARG00000041108	328.289	0.334715	0.174423	1.91898	0.0549869	0.711601
ENSDARG00000044246	20.6649	0.826841	0.431445	1.91645	0.0553082	0.711601
ENSDARG00000044513	1044.02	-0.131154	0.0682799	-1.92082	0.0547543	0.711601
ENSDARG00000045797	94.9703	-0.315573	0.164021	-1.92398	0.0543573	0.711601
ENSDARG00000045929	2061.83	0.216271	0.112341	1.92512	0.054214	0.711601
ENSDARG00000053386	24.9558	-0.820455	0.426789	-1.92239	0.054557	0.711601
ENSDARG00000055159	183.215	0.865772	0.448155	1.93186	0.053377	0.711601
ENSDARG00000056407	312.37	0.586953	0.30404	1.93051	0.0535435	0.711601
ENSDARG00000056557	3284.08	0.0628102	0.0326648	1.92287	0.0544966	0.711601
ENSDARG00000056627	1776.75	-0.302966	0.157994	-1.91757	0.0551652	0.711601
ENSDARG00000058470	308.625	-0.268701	0.139584	-1.92502	0.0542269	0.711601
ENSDARG00000058486	68.3124	-0.38232	0.199	-1.92121	0.0547052	0.711601
ENSDARG00000058728	272.241	-0.288364	0.149799	-1.92501	0.0542278	0.711601
ENSDARG00000060594	1758.49	-0.109883	0.0570754	-1.92522	0.0542021	0.711601
ENSDARG00000061301	982.018	0.118052	0.0616001	1.91642	0.055312	0.711601
ENSDARG00000062002	1653.52	0.0918548	0.0478415	1.91998	0.0548602	0.711601
ENSDARG00000063036	1393.03	-0.126564	0.0654817	-1.93281	0.0532595	0.711601
ENSDARG00000063177	251.924	0.238861	0.124709	1.91534	0.0554487	0.711601
ENSDARG00000063371	807.561	0.130699	0.0682475	1.91508	0.0554827	0.711601
ENSDARG00000068939	83.571	0.403506	0.209821	1.9231	0.0544679	0.711601
ENSDARG00000069961	145.365	0.751776	0.391497	1.92026	0.0548254	0.711601
ENSDARG00000071454	1231.81	0.259458	0.134265	1.93244	0.0533053	0.711601
ENSDARG00000073753	1432.39	-0.116266	0.0601769	-1.93207	0.0533505	0.711601
ENSDARG00000073789	184.319	0.403215	0.209869	1.92127	0.0546979	0.711601
ENSDARG00000077231	314.656	0.282373	0.146792	1.92363	0.0544013	0.711601
ENSDARG00000077323	370.348	-0.167686	0.0870933	-1.92536	0.0541842	0.711601
ENSDARG00000078435	327.938	-0.160702	0.0837912	-1.91789	0.0551254	0.711601
ENSDARG00000078733	199.965	-0.321061	0.167436	-1.91752	0.0551723	0.711601
ENSDARG00000079634	170.48	-0.280891	0.146442	-1.9181	0.055098	0.711601
ENSDARG00000086708	55.2535	0.690621	0.360174	1.91746	0.0551789	0.711601
ENSDARG00000090346	59.6147	0.661812	0.342477	1.93243	0.0533066	0.711601
ENSDARG00000092035	292.074	0.458982	0.238133	1.92742	0.0539277	0.711601
ENSDARG00000095754	341.115	-0.295404	0.154134	-1.91654	0.055297	0.711601
ENSDARG00000097685	74.4947	-0.278434	0.145262	-1.91677	0.0552671	0.711601
ENSDARG00000101593	167.921	0.244362	0.127542	1.91594	0.0553722	0.711601
ENSDARG00000102601	34.128	-0.472496	0.245277	-1.92638	0.0540571	0.711601
ENSDARG00000105142	514.762	0.312747	0.161914	1.93156	0.0534134	0.711601
ENSDARG00000011925	774.928	-0.127764	0.06674	-1.91435	0.0555752	0.711653
ENSDARG00000036008	2659.14	-0.203227	0.106143	-1.91465	0.0555376	0.711653
ENSDARG00000070256	348.897	0.230232	0.120294	1.91391	0.0556317	0.711873
ENSDARG00000001969	326.505	-0.180744	0.094594	-1.91073	0.0560392	0.713725
ENSDARG00000044627	115.978	0.323357	0.169231	1.91074	0.0560377	0.713725
ENSDARG00000052279	422.148	0.17449	0.0912516	1.91219	0.0558522	0.713725
ENSDARG00000055792	1183.86	-0.245892	0.128729	-1.91016	0.0561128	0.713725
ENSDARG00000063711	1889.34	-0.14454	0.0756747	-1.91001	0.0561317	0.713725
ENSDARG00000077812	472.408	0.196219	0.102714	1.91034	0.0560893	0.713725
ENSDARG00000091658	150.739	1.09484	0.57275	1.91155	0.0559345	0.713725
ENSDARG00000092018	35.8749	-0.527168	0.275792	-1.91147	0.0559445	0.713725
ENSDARG00000099045	330.625	-0.326908	0.171147	-1.9101	0.0561208	0.713725
ENSDARG00000105532	687.509	-0.149119	0.0780933	-1.90949	0.0561984	0.714071
ENSDARG00000007709	91.5951	0.476	0.249633	1.9068	0.0565462	0.714415
ENSDARG00000015404	29.5708	1.32514	0.694275	1.90866	0.0563057	0.714415
ENSDARG00000028131	517.77	0.19464	0.101976	1.90869	0.0563019	0.714415
ENSDARG00000030967	82.461	-0.645523	0.338333	-1.90795	0.0563977	0.714415
ENSDARG00000034321	244.856	-0.390301	0.204651	-1.90715	0.0565008	0.714415
ENSDARG00000076754	3426	0.102871	0.0539538	1.90665	0.0565664	0.714415
ENSDARG00000079202	293.08	0.191069	0.100211	1.90667	0.0565631	0.714415
ENSDARG00000086327	2594.01	-0.204943	0.107495	-1.90653	0.0565811	0.714415
ENSDARG00000105091	78.3003	-0.882517	0.462507	-1.90812	0.0563761	0.714415
ENSDARG00000103762	26.0365	-0.573346	0.3008	-1.90607	0.0566411	0.714674
ENSDARG00000002536	1312.25	0.0809278	0.0425084	1.90381	0.0569355	0.714801
ENSDARG00000004452	5254.68	0.103131	0.0541866	1.90326	0.057007	0.714801
ENSDARG00000010721	5401.45	-0.157066	0.0825177	-1.90343	0.0569851	0.714801
ENSDARG00000022974	2258.39	0.105508	0.0554046	1.90432	0.0568687	0.714801
ENSDARG00000042728	571.225	0.124492	0.0653358	1.90541	0.0567263	0.714801
ENSDARG00000078902	1019.68	-0.331266	0.174	-1.90382	0.0569333	0.714801
ENSDARG00000092693	9061.44	0.131273	0.0689346	1.90431	0.0568694	0.714801
ENSDARG00000099557	73.4345	-0.717422	0.376553	-1.90523	0.0567496	0.714801
ENSDARG00000101169	86.8656	0.648066	0.340344	1.90415	0.0568904	0.714801
ENSDARG00000001015	906.392	-0.377263	0.198254	-1.90293	0.0570495	0.714838
ENSDARG00000019360	1034.8	0.193843	0.101898	1.90233	0.0571286	0.714838
ENSDARG00000061742	1991	0.0723735	0.0380447	1.90233	0.0571285	0.714838
ENSDARG00000036571	231.42	-0.381229	0.200442	-1.90194	0.0571791	0.714976
ENSDARG00000003984	593.069	0.115995	0.0610374	1.90039	0.057382	0.715536
ENSDARG00000006260	10734.6	0.139735	0.0735603	1.8996	0.0574853	0.715536
ENSDARG00000007842	79.9433	0.42903	0.225897	1.89923	0.0575347	0.715536
ENSDARG00000018688	141.463	0.235239	0.123761	1.90075	0.0573345	0.715536
ENSDARG00000025522	3558.66	0.209561	0.110334	1.89934	0.0575198	0.715536
ENSDARG00000042777	750.778	0.0963537	0.0507039	1.90032	0.057391	0.715536
ENSDARG00000087210	17.084	-1.2212	0.642553	-1.90054	0.0573625	0.715536
ENSDARG00000090310	11.681	2.15347	1.13389	1.89918	0.0575405	0.715536
ENSDARG00000079198	322.774	-0.290676	0.153125	-1.89829	0.0576585	0.716511
ENSDARG00000059575	191.105	-0.191962	0.101178	-1.89726	0.0577935	0.71671
ENSDARG00000092979	505.956	0.128146	0.0675362	1.89744	0.0577704	0.71671
ENSDARG00000099238	840.51	0.25762	0.135766	1.89753	0.0577575	0.71671
ENSDARG00000079933	54.2472	0.378592	0.199668	1.89611	0.0579456	0.718105
ENSDARG00000016570	226.462	-0.448782	0.236926	-1.89419	0.0581998	0.718885
ENSDARG00000019861	77.6896	0.713545	0.377428	1.89055	0.058685	0.718885
ENSDARG00000028475	332.477	0.134775	0.0711841	1.89334	0.0583132	0.718885
ENSDARG00000033144	420.233	0.4776	0.252635	1.89047	0.0586949	0.718885
ENSDARG00000045075	175.842	0.239031	0.126419	1.89079	0.0586527	0.718885
ENSDARG00000052606	1398.81	0.0977937	0.0517602	1.88936	0.0588435	0.718885
ENSDARG00000058358	4433.31	0.157675	0.0833895	1.89082	0.0586482	0.718885
ENSDARG00000061525	1908.55	-0.138363	0.0730926	-1.89299	0.0583595	0.718885
ENSDARG00000061951	1384.81	-0.140703	0.0742858	-1.89408	0.0582148	0.718885
ENSDARG00000067850	2587.56	0.170052	0.0899039	1.89149	0.0585596	0.718885
ENSDARG00000069342	405.42	0.234806	0.124209	1.89041	0.0587033	0.718885
ENSDARG00000069461	128.337	0.28162	0.148616	1.89495	0.0580992	0.718885
ENSDARG00000074583	1024.98	-0.100161	0.0530067	-1.8896	0.0588117	0.718885
ENSDARG00000074732	21.9586	0.63608	0.336591	1.88977	0.0587889	0.718885
ENSDARG00000074866	3515.98	-0.181079	0.0958232	-1.88972	0.0587951	0.718885
ENSDARG00000075345	447.853	-0.292074	0.154275	-1.8932	0.0583312	0.718885
ENSDARG00000077039	136.332	0.259935	0.137183	1.89481	0.0581175	0.718885
ENSDARG00000079440	1147.18	-0.402383	0.212522	-1.89337	0.0583093	0.718885
ENSDARG00000086505	1560.12	-0.165529	0.0875878	-1.88987	0.0587756	0.718885
ENSDARG00000098573	70.299	-0.319804	0.169021	-1.89209	0.0584784	0.718885
ENSDARG00000117675	21.111	0.588011	0.310695	1.89257	0.0584155	0.718885
ENSDARG00000099006	22.192	0.759875	0.402472	1.88802	0.0590236	0.720598
ENSDARG00000056160	3296.72	0.102048	0.0540653	1.88749	0.059095	0.72068
ENSDARG00000099151	267.635	0.156964	0.0831652	1.88737	0.05911	0.72068
ENSDARG00000003217	166.217	0.233839	0.12414	1.88367	0.0596095	0.72069
ENSDARG00000015922	318.002	0.235539	0.124947	1.88511	0.0594151	0.72069
ENSDARG00000018283	191.705	0.50699	0.268837	1.88586	0.0593136	0.72069
ENSDARG00000020834	473.257	-0.159324	0.0844727	-1.8861	0.0592818	0.72069
ENSDARG00000027495	71.5479	0.922785	0.489519	1.88508	0.0594186	0.72069
ENSDARG00000043687	73.8001	-0.293282	0.1557	-1.88364	0.0596138	0.72069
ENSDARG00000053480	23.462	1.20031	0.636852	1.88476	0.0594627	0.72069
ENSDARG00000060256	112.435	0.211126	0.112108	1.88323	0.0596689	0.72069
ENSDARG00000088293	664.083	-0.0962047	0.0509974	-1.88646	0.0592326	0.72069
ENSDARG00000098324	62.0137	0.510255	0.270822	1.8841	0.0595521	0.72069
ENSDARG00000101135	346.521	-0.420183	0.222708	-1.8867	0.0592009	0.72069
ENSDARG00000103235	722.471	-0.188184	0.099897	-1.88378	0.0595947	0.72069
ENSDARG00000104375	600.24	0.190957	0.101393	1.88334	0.0596539	0.72069
ENSDARG00000105822	821.836	-0.278389	0.147809	-1.88344	0.0596413	0.72069
ENSDARG00000036147	1067.5	-0.186824	0.0992569	-1.88223	0.0598053	0.721855
ENSDARG00000052912	25.8342	-0.52982	0.281586	-1.88155	0.0598966	0.722475
ENSDARG00000012222	235.365	0.176859	0.09404	1.88068	0.0600158	0.722948
ENSDARG00000097279	1539.62	-0.1756	0.0933567	-1.88096	0.0599779	0.722948
ENSDARG00000102198	79.7522	-0.413134	0.219787	-1.87971	0.0601482	0.724061
ENSDARG00000018491	961.662	0.137307	0.073071	1.87909	0.0602318	0.724217
ENSDARG00000024431	47.913	0.382478	0.203615	1.87844	0.0603214	0.724217
ENSDARG00000103851	539.452	-0.28615	0.152325	-1.87855	0.0603063	0.724217
ENSDARG00000104077	368.81	0.402051	0.214025	1.87852	0.0603097	0.724217
ENSDARG00000008816	377.54	0.184775	0.0984415	1.877	0.0605177	0.724911
ENSDARG00000031776	2161.39	-0.403478	0.215078	-1.87597	0.0606599	0.724911
ENSDARG00000039843	116.38	-0.304621	0.162355	-1.87627	0.0606185	0.724911
ENSDARG00000041917	127.96	0.836096	0.445525	1.87665	0.0605657	0.724911
ENSDARG00000045755	231.484	-0.187753	0.100065	-1.87631	0.0606133	0.724911
ENSDARG00000055163	18.9161	0.658302	0.350859	1.87626	0.0606198	0.724911
ENSDARG00000103840	543.214	-0.263037	0.140084	-1.87771	0.0604203	0.724911
ENSDARG00000103158	494.541	0.153	0.0815792	1.87548	0.0607271	0.725236
ENSDARG00000013252	38.1232	-0.472855	0.252176	-1.8751	0.0607791	0.725377
ENSDARG00000079353	416.091	0.65277	0.348214	1.87462	0.0608448	0.725683
ENSDARG00000040380	1894.6	-0.260217	0.138877	-1.87372	0.0609689	0.725773
ENSDARG00000061413	1273.93	0.0742093	0.0396085	1.87357	0.06099	0.725773
ENSDARG00000069839	30.0887	1.25043	0.667422	1.87353	0.0609957	0.725773
ENSDARG00000076179	4880.38	-0.170565	0.0910456	-1.8734	0.061013	0.725773
ENSDARG00000070100	1506	-0.516871	0.27595	-1.87306	0.0610599	0.725854
ENSDARG00000056134	38.6257	0.503181	0.268819	1.87182	0.0612312	0.726934
ENSDARG00000089626	1072.01	0.0804728	0.0429866	1.87205	0.0612003	0.726934
ENSDARG00000015201	1374.87	0.0945333	0.0505134	1.87145	0.0612826	0.727068
ENSDARG00000009505	970.134	0.183271	0.0981471	1.86731	0.0618584	0.727702
ENSDARG00000009735	1299.1	0.0956396	0.0511848	1.86851	0.0616906	0.727702
ENSDARG00000034396	561.1	0.166618	0.0892979	1.86586	0.0620605	0.727702
ENSDARG00000036500	1185.58	-0.157409	0.0842759	-1.86778	0.0617928	0.727702
ENSDARG00000042345	251.137	-0.163134	0.0872213	-1.87035	0.0614355	0.727702
ENSDARG00000042357	2454.34	0.338158	0.180768	1.87067	0.0613908	0.727702
ENSDARG00000043710	74.5271	-0.311935	0.166873	-1.8693	0.0615808	0.727702
ENSDARG00000067925	387.404	-0.239743	0.128399	-1.86717	0.0618783	0.727702
ENSDARG00000079671	3166.06	-0.206369	0.110509	-1.86743	0.061841	0.727702
ENSDARG00000086712	94.6534	-0.355379	0.190448	-1.86602	0.0620387	0.727702
ENSDARG00000087145	292.562	0.342296	0.183206	1.86837	0.0617105	0.727702
ENSDARG00000090297	525.277	-0.237657	0.127177	-1.86871	0.0616634	0.727702
ENSDARG00000093214	42.7624	0.858942	0.460273	1.86616	0.0620191	0.727702
ENSDARG00000098465	114.206	-0.541671	0.290187	-1.86663	0.0619531	0.727702
ENSDARG00000100491	29.3393	-0.694145	0.371734	-1.86731	0.0618577	0.727702
ENSDARG00000100729	1283.99	0.153312	0.0821439	1.86639	0.0619868	0.727702
ENSDARG00000105558	17.1	-1.11401	0.596434	-1.86778	0.0617925	0.727702
ENSDARG00000116047	51.0765	1.19525	0.63932	1.86956	0.0615451	0.727702
ENSDARG00000103980	1120.53	-0.498434	0.267283	-1.86482	0.0622067	0.728943
ENSDARG00000006514	956.608	-0.158391	0.0850456	-1.86242	0.0625435	0.729897
ENSDARG00000025073	4942.37	0.133739	0.0718073	1.86247	0.0625362	0.729897
ENSDARG00000040920	679.614	0.304166	0.163326	1.86233	0.0625571	0.729897
ENSDARG00000061763	291.166	0.269927	0.144948	1.86223	0.0625707	0.729897
ENSDARG00000062195	101.092	-0.275853	0.148124	-1.86231	0.0625588	0.729897
ENSDARG00000102730	666.409	-0.196686	0.105551	-1.86342	0.0624033	0.729897
ENSDARG00000112419	49.3296	0.536093	0.287763	1.86297	0.062467	0.729897
ENSDARG00000002509	21.0822	-1.08038	0.583206	-1.85249	0.0639557	0.730097
ENSDARG00000006545	397.924	0.134629	0.0725917	1.85461	0.0636517	0.730097
ENSDARG00000009953	1199.61	0.0841168	0.0454606	1.85032	0.0642671	0.730097
ENSDARG00000010784	1878.06	-0.139773	0.0754267	-1.8531	0.063868	0.730097
ENSDARG00000014674	3764.57	0.100298	0.054079	1.85466	0.0636442	0.730097
ENSDARG00000015221	593.908	-0.141607	0.0763996	-1.85351	0.0638096	0.730097
ENSDARG00000016695	27.0618	1.01526	0.547303	1.85503	0.0635922	0.730097
ENSDARG00000031954	81.3307	0.399507	0.215938	1.8501	0.0642994	0.730097
ENSDARG00000035871	4519.6	0.141943	0.0765424	1.85443	0.0636777	0.730097
ENSDARG00000037238	296.09	0.154928	0.0834299	1.85698	0.0633139	0.730097
ENSDARG00000042418	1589.01	-0.135411	0.0730437	-1.85383	0.0637628	0.730097
ENSDARG00000043010	1480.65	-0.121505	0.0653605	-1.859	0.0630278	0.730097
ENSDARG00000053155	196.695	0.429685	0.231297	1.85772	0.0632082	0.730097
ENSDARG00000053857	164.057	0.320637	0.173248	1.85073	0.0642078	0.730097
ENSDARG00000054332	1269.09	0.177535	0.0957668	1.85383	0.0637637	0.730097
ENSDARG00000054683	1369.47	-0.391566	0.211467	-1.85167	0.0640734	0.730097
ENSDARG00000054833	1120.35	-0.128396	0.0693551	-1.85128	0.0641291	0.730097
ENSDARG00000055955	69.049	0.48543	0.262055	1.8524	0.0639688	0.730097
ENSDARG00000057184	445.734	0.150095	0.0811101	1.85051	0.0642402	0.730097
ENSDARG00000057714	16.4365	0.884493	0.476199	1.8574	0.0632543	0.730097
ENSDARG00000057863	177.539	-0.206711	0.111403	-1.85553	0.0635207	0.730097
ENSDARG00000058005	41.5634	0.837868	0.45116	1.85714	0.0632912	0.730097
ENSDARG00000059911	511.011	-0.156291	0.0841975	-1.85625	0.0634182	0.730097
ENSDARG00000063050	321.758	-0.286052	0.153695	-1.86116	0.0627211	0.730097
ENSDARG00000068657	21.7391	0.649797	0.349531	1.85906	0.0630192	0.730097
ENSDARG00000069844	60.0751	0.98821	0.534122	1.85016	0.0642906	0.730097
ENSDARG00000070272	15.1542	0.711979	0.384722	1.85063	0.0642222	0.730097
ENSDARG00000070491	3348.89	-0.308748	0.166457	-1.85483	0.0636211	0.730097
ENSDARG00000074129	705.865	0.0926374	0.0499153	1.85589	0.0634688	0.730097
ENSDARG00000075054	125.035	-0.450861	0.243337	-1.85283	0.0639072	0.730097
ENSDARG00000075417	64.4001	-0.413497	0.223417	-1.85078	0.0642008	0.730097
ENSDARG00000079781	2663.97	-0.104634	0.0565539	-1.85017	0.0642894	0.730097
ENSDARG00000093629	37.5002	0.748824	0.40448	1.85132	0.0641229	0.730097
ENSDARG00000100544	62.7062	-0.28309	0.152411	-1.85742	0.0632517	0.730097
ENSDARG00000101030	93.1755	1.1038	0.594455	1.85682	0.0633366	0.730097
ENSDARG00000101690	94.7333	0.70469	0.380529	1.85187	0.0640446	0.730097
ENSDARG00000102986	165.278	0.502164	0.27141	1.8502	0.0642842	0.730097
ENSDARG00000103735	1592.71	0.264905	0.142436	1.85982	0.0629112	0.730097
ENSDARG00000104576	32.9664	-0.446379	0.24123	-1.85043	0.0642519	0.730097
ENSDARG00000105046	165.162	-0.391526	0.211644	-1.84993	0.0643242	0.730097
ENSDARG00000110922	66.6413	-0.688931	0.372366	-1.85014	0.0642927	0.730097
ENSDARG00000113643	20.3765	1.1913	0.640452	1.8601	0.062872	0.730097
ENSDARG00000116042	50.0259	0.386691	0.208191	1.85739	0.0632557	0.730097
ENSDARG00000075034	2333.55	-0.31615	0.170936	-1.84952	0.0643825	0.730301
ENSDARG00000074589	303.744	0.228841	0.123771	1.84891	0.0644705	0.730383
ENSDARG00000090836	299.322	-0.186844	0.101044	-1.84913	0.0644385	0.730383
ENSDARG00000062477	8509.35	-0.228033	0.123396	-1.84798	0.0646056	0.730997
ENSDARG00000102820	446.63	-0.20467	0.110738	-1.84824	0.0645674	0.730997
ENSDARG00000008461	177.512	0.372739	0.201759	1.84745	0.0646821	0.731406
ENSDARG00000058094	295.94	-0.222028	0.120265	-1.84616	0.0648685	0.732597
ENSDARG00000098627	2278.29	0.13969	0.0756631	1.84621	0.0648622	0.732597
ENSDARG00000004692	249.769	0.423739	0.22965	1.84515	0.0650151	0.732663
ENSDARG00000032765	129.64	0.508425	0.27561	1.84473	0.065077	0.732663
ENSDARG00000037861	182.393	0.249514	0.135221	1.84523	0.0650047	0.732663
ENSDARG00000071044	54.43	0.381457	0.206757	1.84495	0.0650443	0.732663
ENSDARG00000075936	288.631	-0.138511	0.0750615	-1.8453	0.0649943	0.732663
ENSDARG00000017696	320.091	0.158998	0.0862235	1.84402	0.0651803	0.732913
ENSDARG00000103846	5174	0.143477	0.0777989	1.84421	0.0651531	0.732913
ENSDARG00000008884	903.576	-0.171281	0.0929224	-1.84327	0.0652903	0.733694
ENSDARG00000027249	7372.31	0.103064	0.0559356	1.84255	0.0653948	0.733861
ENSDARG00000091233	131.464	0.741916	0.40264	1.84263	0.0653835	0.733861
ENSDARG00000096451	215.258	-0.189769	0.103005	-1.84233	0.065427	0.733861
ENSDARG00000040990	694.698	0.157985	0.0857766	1.84182	0.0655011	0.734238
ENSDARG00000040445	191.661	0.575053	0.312382	1.84086	0.065642	0.734906
ENSDARG00000077828	115.247	-0.222442	0.120825	-1.84102	0.0656182	0.734906
ENSDARG00000006963	1662.26	0.0865015	0.0470468	1.83862	0.0659704	0.734942
ENSDARG00000021633	26.0361	-0.440233	0.239227	-1.84023	0.0657338	0.734942
ENSDARG00000033042	141.794	0.558357	0.303624	1.83897	0.0659192	0.734942
ENSDARG00000041411	33.4802	0.581484	0.315966	1.84034	0.0657189	0.734942
ENSDARG00000045574	681.214	-0.491161	0.266992	-1.83961	0.0658258	0.734942
ENSDARG00000053744	204.278	-0.378994	0.206102	-1.83886	0.0659352	0.734942
ENSDARG00000071251	64.4239	0.544911	0.296209	1.83962	0.0658245	0.734942
ENSDARG00000104472	31.2258	0.466555	0.253702	1.83899	0.0659166	0.734942
ENSDARG00000101682	22.8154	-0.753153	0.409921	-1.83731	0.0661638	0.735736
ENSDARG00000104929	321.121	-0.736933	0.400997	-1.83775	0.0660988	0.735736
ENSDARG00000105278	294.149	0.153831	0.0837216	1.83741	0.0661492	0.735736
ENSDARG00000063474	2272.45	-0.0820472	0.0446692	-1.83678	0.0662429	0.736164
ENSDARG00000053127	128.687	0.435305	0.237051	1.83633	0.0663085	0.736375
ENSDARG00000076277	18.6537	0.89821	0.489196	1.8361	0.0663434	0.736375
ENSDARG00000101908	1407.7	0.0984629	0.0536369	1.83573	0.0663972	0.73652
ENSDARG00000004930	1562.6	0.322686	0.176078	1.83263	0.0668576	0.736905
ENSDARG00000018382	52.8037	0.606123	0.330681	1.83295	0.0668093	0.736905
ENSDARG00000045930	373.749	0.452737	0.247027	1.83275	0.0668404	0.736905
ENSDARG00000056347	937.072	-0.133792	0.0729381	-1.83433	0.0666057	0.736905
ENSDARG00000061890	316.371	0.261106	0.142421	1.83334	0.0667523	0.736905
ENSDARG00000063333	350.538	0.184302	0.10059	1.8322	0.066921	0.736905
ENSDARG00000071906	1737.56	0.0794498	0.0433079	1.83453	0.0665746	0.736905
ENSDARG00000075584	879.285	-0.104987	0.0572687	-1.83323	0.0667679	0.736905
ENSDARG00000075962	83.8961	0.483232	0.263529	1.83369	0.0666999	0.736905
ENSDARG00000079175	315.981	0.607446	0.33122	1.83397	0.0666591	0.736905
ENSDARG00000086877	1770.25	-0.119963	0.0654676	-1.83241	0.066891	0.736905
ENSDARG00000087897	4576.41	-0.0850023	0.0463765	-1.83287	0.0668212	0.736905
ENSDARG00000088612	54.5059	0.7646	0.417436	1.83166	0.0670022	0.73735
ENSDARG00000043673	2430.32	-0.291599	0.15925	-1.83107	0.0670896	0.737863
ENSDARG00000020371	102.69	0.546183	0.298636	1.82893	0.0674107	0.737895
ENSDARG00000021097	448.222	0.139207	0.0761273	1.82861	0.0674578	0.737895
ENSDARG00000025391	793.141	-0.451725	0.247071	-1.82833	0.0675006	0.737895
ENSDARG00000040864	427.799	-0.514497	0.281267	-1.82921	0.0673684	0.737895
ENSDARG00000045145	1616.25	-0.159794	0.0873983	-1.82835	0.0674976	0.737895
ENSDARG00000062349	31.7581	0.724582	0.396294	1.8284	0.06749	0.737895
ENSDARG00000078411	425.462	-0.451029	0.246668	-1.82849	0.0674764	0.737895
ENSDARG00000098904	419.057	0.181416	0.0991945	1.82889	0.067416	0.737895
ENSDARG00000101404	406.6	0.121112	0.0662081	1.82927	0.0673592	0.737895
ENSDARG00000102228	46.7323	0.742794	0.406244	1.82844	0.0674832	0.737895
ENSDARG00000004594	899.78	-0.147523	0.0810654	-1.8198	0.06879	0.738163
ENSDARG00000007825	4808.88	-0.260856	0.143059	-1.82341	0.0682408	0.738163
ENSDARG00000009982	1102.09	-0.131176	0.0719854	-1.82227	0.0684146	0.738163
ENSDARG00000014793	407.147	0.331713	0.182316	1.81944	0.0688441	0.738163
ENSDARG00000015010	79.682	-0.399074	0.218666	-1.82504	0.0679948	0.738163
ENSDARG00000015515	58.2454	0.277094	0.152263	1.81984	0.0687829	0.738163
ENSDARG00000020876	322.216	-0.71664	0.393655	-1.82048	0.0686865	0.738163
ENSDARG00000021584	1591.92	-0.120014	0.0658033	-1.82383	0.0681774	0.738163
ENSDARG00000025920	424.456	-0.462579	0.253235	-1.82668	0.0677483	0.738163
ENSDARG00000028815	226.19	-0.260967	0.143382	-1.82008	0.0687461	0.738163
ENSDARG00000031228	1207.17	0.169007	0.0928164	1.82088	0.0686255	0.738163
ENSDARG00000034825	3489.99	0.249146	0.137052	1.81789	0.0690812	0.738163
ENSDARG00000036460	91.4472	-0.330387	0.181303	-1.82229	0.0684106	0.738163
ENSDARG00000038870	1399.54	-0.141004	0.0774829	-1.81981	0.0687886	0.738163
ENSDARG00000044044	36.8468	0.444036	0.244033	1.81958	0.0688237	0.738163
ENSDARG00000054632	372.073	0.241167	0.132352	1.82216	0.0684303	0.738163
ENSDARG00000060113	595.671	-0.291338	0.1601	-1.81972	0.0688011	0.738163
ENSDARG00000060322	58.0443	0.590764	0.324898	1.81831	0.0690172	0.738163
ENSDARG00000062462	2078.37	-0.198479	0.109212	-1.81739	0.0691581	0.738163
ENSDARG00000063670	295.614	-0.223516	0.122787	-1.82034	0.0687065	0.738163
ENSDARG00000069464	25.8813	0.799461	0.439763	1.81793	0.0690742	0.738163
ENSDARG00000075560	2120.89	-0.0813784	0.0445691	-1.82589	0.0678666	0.738163
ENSDARG00000077383	309.653	0.286703	0.157333	1.82227	0.0684148	0.738163
ENSDARG00000077533	2275.23	0.120499	0.0662993	1.81749	0.0691417	0.738163
ENSDARG00000078603	128.177	-0.325657	0.178616	-1.82323	0.0682691	0.738163
ENSDARG00000079355	403.614	-0.148341	0.0815941	-1.81804	0.0690579	0.738163
ENSDARG00000087341	293.408	-0.178521	0.0978923	-1.82365	0.0682049	0.738163
ENSDARG00000088877	157.693	0.29461	0.162009	1.81848	0.0689914	0.738163
ENSDARG00000091419	408.661	-0.428721	0.23542	-1.82109	0.068593	0.738163
ENSDARG00000094526	1958.74	-0.138885	0.0760308	-1.8267	0.0677455	0.738163
ENSDARG00000096546	1506.68	-0.155515	0.085113	-1.82716	0.0676764	0.738163
ENSDARG00000097253	338.167	-0.216141	0.118734	-1.82038	0.0687018	0.738163
ENSDARG00000100867	742.63	-0.137294	0.075394	-1.82103	0.0686028	0.738163
ENSDARG00000101421	114.617	-0.8777	0.482511	-1.81903	0.0689074	0.738163
ENSDARG00000101816	50.695	0.482478	0.264846	1.82173	0.0684964	0.738163
ENSDARG00000101933	85.2521	-0.262043	0.144183	-1.81744	0.0691495	0.738163
ENSDARG00000102706	182.82	0.631448	0.345651	1.82684	0.0677246	0.738163
ENSDARG00000103802	3970.06	0.126772	0.0694826	1.82451	0.068075	0.738163
ENSDARG00000105067	24.8897	-0.721243	0.395698	-1.82271	0.0683473	0.738163
ENSDARG00000116723	21.0662	-1.03265	0.56528	-1.82679	0.067731	0.738163
ENSDARG00000055360	474.064	-0.184116	0.10134	-1.81681	0.0692461	0.738665
ENSDARG00000030514	931.242	-0.220351	0.121363	-1.81564	0.0694264	0.739763
ENSDARG00000053668	3369.76	-0.189001	0.104113	-1.81534	0.0694717	0.739763
ENSDARG00000058410	32.7892	-0.444904	0.245059	-1.81549	0.0694479	0.739763
ENSDARG00000020761	965.1	0.175076	0.0964693	1.81483	0.0695497	0.740158
ENSDARG00000027611	117.276	0.439394	0.242149	1.81456	0.0695919	0.740171
ENSDARG00000013076	1310.69	-0.10191	0.0561736	-1.81419	0.0696488	0.740341
ENSDARG00000010728	77.8648	0.599186	0.33034	1.81385	0.0697014	0.740465
ENSDARG00000070657	1547.7	0.148754	0.0820365	1.81326	0.0697911	0.740548
ENSDARG00000094719	42.8859	1.6743	0.923313	1.81336	0.0697756	0.740548
ENSDARG00000013526	709.241	-0.285216	0.157373	-1.81236	0.0699306	0.741592
ENSDARG00000040192	64.3758	0.499088	0.275489	1.81164	0.0700416	0.7419
ENSDARG00000075132	1796.58	0.108655	0.0599698	1.81183	0.0700128	0.7419
ENSDARG00000032083	1853.87	0.165766	0.0916375	1.80893	0.0704619	0.743465
ENSDARG00000058351	150.815	0.550873	0.304321	1.81017	0.0702697	0.743465
ENSDARG00000073845	269.298	0.350975	0.193895	1.81013	0.0702758	0.743465
ENSDARG00000074849	1368.69	0.317013	0.175284	1.80857	0.0705183	0.743465
ENSDARG00000079067	469.847	0.162996	0.090069	1.80968	0.070346	0.743465
ENSDARG00000091079	371.228	0.272249	0.150513	1.80881	0.07048	0.743465
ENSDARG00000105209	2674.98	-0.131362	0.0726062	-1.80924	0.0704141	0.743465
ENSDARG00000115857	19.7371	-1.16132	0.641764	-1.80957	0.0703627	0.743465
ENSDARG00000099555	733.673	-0.410482	0.22702	-1.80813	0.0705859	0.743743
ENSDARG00000100209	3541.15	0.084351	0.0466698	1.8074	0.0707001	0.744512
ENSDARG00000090886	83.7467	-0.312022	0.172705	-1.80667	0.070813	0.745268
ENSDARG00000053456	677.739	-0.132647	0.0734382	-1.80624	0.0708813	0.745553
ENSDARG00000005141	1106.26	-0.142291	0.0788448	-1.8047	0.0711224	0.746348
ENSDARG00000031886	355.453	-0.138202	0.0765903	-1.80443	0.0711633	0.746348
ENSDARG00000076060	1147.54	-0.0883686	0.0489562	-1.80505	0.0710661	0.746348
ENSDARG00000090617	33.227	0.462236	0.256105	1.80487	0.0710949	0.746348
ENSDARG00000105206	925.802	0.133256	0.0738283	1.80494	0.0710839	0.746348
ENSDARG00000077607	262.987	0.197553	0.109507	1.80403	0.071227	0.746583
ENSDARG00000044281	1667.07	0.152566	0.0845998	1.80338	0.0713281	0.747203
ENSDARG00000098726	1112.51	-0.0954617	0.0529434	-1.80309	0.071374	0.747203
ENSDARG00000111046	63.3234	-0.328376	0.182141	-1.80286	0.0714101	0.747203
ENSDARG00000043012	1831.25	-0.112991	0.0626894	-1.80239	0.0714835	0.747538
ENSDARG00000024124	650.678	-0.226114	0.125547	-1.80103	0.0716975	0.748133
ENSDARG00000036189	36.9214	-0.569617	0.316261	-1.8011	0.0716877	0.748133
ENSDARG00000053609	378.381	0.160545	0.0891433	1.80098	0.0717059	0.748133
ENSDARG00000068681	191.867	0.307194	0.170501	1.80171	0.0715913	0.748133
ENSDARG00000024789	286.474	1.23658	0.686923	1.80017	0.0718344	0.74861
ENSDARG00000092870	568.091	0.333745	0.185382	1.80031	0.0718119	0.74861
ENSDARG00000036888	208.101	-1.31924	0.732961	-1.79988	0.0718797	0.74865
ENSDARG00000003641	1149.06	0.161815	0.0899824	1.7983	0.0721296	0.748746
ENSDARG00000008859	2101.97	0.264096	0.147126	1.79503	0.0726485	0.748746
ENSDARG00000009351	171.217	-0.228561	0.127419	-1.79377	0.0728494	0.748746
ENSDARG00000012060	29.8679	-0.541997	0.301794	-1.79592	0.0725076	0.748746
ENSDARG00000015472	978.929	-0.146759	0.0817326	-1.7956	0.072558	0.748746
ENSDARG00000015990	1864.02	0.0775623	0.0431839	1.79609	0.0724798	0.748746
ENSDARG00000020929	112.674	0.522378	0.29135	1.79296	0.0729794	0.748746
ENSDARG00000024433	20.293	1.10535	0.615716	1.79523	0.0726169	0.748746
ENSDARG00000028071	588.948	-0.189013	0.105112	-1.7982	0.0721446	0.748746
ENSDARG00000028614	570.129	-0.12465	0.0695293	-1.79277	0.073009	0.748746
ENSDARG00000031495	3211.16	-0.151411	0.0843803	-1.79439	0.0727503	0.748746
ENSDARG00000033376	134.266	0.250567	0.139777	1.79262	0.0730339	0.748746
ENSDARG00000037498	5399.8	-0.103618	0.0577771	-1.79342	0.0729062	0.748746
ENSDARG00000037613	106.993	-0.321772	0.179507	-1.79253	0.0730484	0.748746
ENSDARG00000038518	489.534	-0.606083	0.337215	-1.79732	0.0722855	0.748746
ENSDARG00000038787	344.451	0.135022	0.0752995	1.79313	0.0729518	0.748746
ENSDARG00000042458	67.7796	0.290519	0.161659	1.79711	0.0723174	0.748746
ENSDARG00000052702	1079.34	-0.121293	0.0676426	-1.79314	0.072951	0.748746
ENSDARG00000052746	490.051	0.520282	0.290087	1.79354	0.0728869	0.748746
ENSDARG00000062971	926.896	-0.203804	0.113549	-1.79485	0.072677	0.748746
ENSDARG00000063089	291.6	-0.186118	0.103717	-1.79448	0.0727365	0.748746
ENSDARG00000074341	216.12	-0.927725	0.515689	-1.799	0.0720186	0.748746
ENSDARG00000074727	615.348	0.102914	0.0571896	1.79953	0.0719355	0.748746
ENSDARG00000077285	82.1185	0.239618	0.13332	1.79732	0.0722845	0.748746
ENSDARG00000079625	302.518	0.165022	0.0918733	1.79619	0.0724644	0.748746
ENSDARG00000094160	274.091	0.160511	0.0895408	1.79261	0.073036	0.748746
ENSDARG00000097262	593.484	-0.197168	0.109745	-1.7966	0.0723985	0.748746
ENSDARG00000102229	3325.95	-0.113206	0.0630857	-1.79448	0.0727359	0.748746
ENSDARG00000038308	258.008	-0.426078	0.237747	-1.79215	0.0731094	0.748947
ENSDARG00000052072	111.107	-0.251789	0.14054	-1.79159	0.0731991	0.749441
ENSDARG00000097736	28.4257	-0.469124	0.261902	-1.79122	0.0732579	0.749619
ENSDARG00000005372	6682.95	-0.144593	0.0807675	-1.79023	0.0734164	0.750816
ENSDARG00000101578	424.476	-0.3997	0.223314	-1.78986	0.0734765	0.751005
ENSDARG00000015352	765.956	0.0934432	0.0522232	1.7893	0.0735661	0.751496
ENSDARG00000095150	52.4261	0.885685	0.495312	1.78814	0.0737541	0.752682
ENSDARG00000098293	255.229	0.572937	0.320423	1.78807	0.0737654	0.752682
ENSDARG00000000966	3563.2	-0.104441	0.0584497	-1.78686	0.0739603	0.753011
ENSDARG00000054858	1696.3	-0.19592	0.109637	-1.78699	0.0739386	0.753011
ENSDARG00000063701	148.415	0.234561	0.131228	1.78744	0.0738666	0.753011
ENSDARG00000091538	181.249	-0.298483	0.167046	-1.78683	0.0739643	0.753011
ENSDARG00000016443	6803.58	0.0791581	0.0443807	1.78361	0.0744863	0.753035
ENSDARG00000020984	157.71	0.245218	0.137475	1.78373	0.0744669	0.753035
ENSDARG00000036106	133.455	0.271201	0.151826	1.78626	0.074057	0.753035
ENSDARG00000040485	89.6971	0.427218	0.239437	1.78426	0.0743813	0.753035
ENSDARG00000041394	219.283	0.234228	0.131221	1.78498	0.0742639	0.753035
ENSDARG00000042637	54.6277	0.378471	0.212091	1.78447	0.0743467	0.753035
ENSDARG00000069600	2642.84	-0.0892813	0.0499902	-1.78598	0.0741032	0.753035
ENSDARG00000071107	143.905	-0.335999	0.188383	-1.7836	0.0744892	0.753035
ENSDARG00000074662	61.076	-0.333611	0.186818	-1.78575	0.0741394	0.753035
ENSDARG00000089223	28.1301	0.584243	0.327544	1.78371	0.0744712	0.753035
ENSDARG00000093646	122.122	-0.835466	0.467899	-1.78557	0.074169	0.753035
ENSDARG00000104374	775.919	0.141444	0.0793077	1.78348	0.0745081	0.753035
ENSDARG00000113474	77.0076	0.35646	0.199672	1.78522	0.0742249	0.753035
ENSDARG00000090585	972.053	-0.217569	0.122013	-1.78317	0.0745593	0.753132
ENSDARG00000010619	66.5653	0.698747	0.393433	1.77603	0.0757287	0.753164
ENSDARG00000020956	18.5936	0.592404	0.332568	1.7813	0.0748631	0.753164
ENSDARG00000021997	17.3312	-0.670734	0.377653	-1.77606	0.0757234	0.753164
ENSDARG00000026180	5173.25	0.076045	0.0427189	1.78012	0.0750556	0.753164
ENSDARG00000030694	6418.04	-0.102654	0.057709	-1.77882	0.0752692	0.753164
ENSDARG00000030905	733.157	-0.175825	0.098891	-1.77797	0.0754096	0.753164
ENSDARG00000031795	1886.77	0.116514	0.0655845	1.77654	0.0756433	0.753164
ENSDARG00000032482	131.399	-0.217706	0.122415	-1.77842	0.0753348	0.753164
ENSDARG00000032876	457.346	0.229356	0.128858	1.77992	0.0750892	0.753164
ENSDARG00000033227	21.8895	0.877865	0.493699	1.77814	0.0753813	0.753164
ENSDARG00000035056	2176.06	-0.216097	0.121408	-1.77992	0.0750884	0.753164
ENSDARG00000042793	230.656	0.187288	0.105413	1.77671	0.0756168	0.753164
ENSDARG00000043514	244.005	-0.316467	0.177816	-1.77974	0.075118	0.753164
ENSDARG00000044501	553.475	-0.253123	0.14204	-1.78206	0.0747394	0.753164
ENSDARG00000055538	1060.03	-0.124554	0.0701288	-1.77608	0.0757205	0.753164
ENSDARG00000059123	92.0333	0.649325	0.364841	1.77975	0.0751173	0.753164
ENSDARG00000063718	427.27	0.231536	0.130281	1.77721	0.075534	0.753164
ENSDARG00000067563	23.4507	-0.722908	0.406284	-1.77932	0.0751877	0.753164
ENSDARG00000078191	509.244	-0.203429	0.114529	-1.77623	0.0756954	0.753164
ENSDARG00000078315	755.491	-0.0901448	0.0506153	-1.78098	0.0749158	0.753164
ENSDARG00000087714	66.6205	0.722131	0.405113	1.78254	0.0746611	0.753164
ENSDARG00000089467	158.345	-0.214822	0.120795	-1.77841	0.0753372	0.753164
ENSDARG00000089681	1135.65	-0.0952067	0.0534051	-1.78273	0.0746308	0.753164
ENSDARG00000093074	18.5684	0.730711	0.411105	1.77743	0.0754968	0.753164
ENSDARG00000093748	202.516	0.89723	0.504977	1.77677	0.0756056	0.753164
ENSDARG00000098113	254.732	-0.236209	0.132983	-1.77623	0.0756951	0.753164
ENSDARG00000102829	259.491	0.259899	0.146307	1.7764	0.0756672	0.753164
ENSDARG00000107385	259.295	0.194793	0.109673	1.77613	0.0757115	0.753164
ENSDARG00000020735	51.4713	-0.496243	0.279514	-1.77538	0.0758359	0.753525
ENSDARG00000056642	2382.32	-0.194537	0.10958	-1.7753	0.0758484	0.753525
ENSDARG00000100142	74.0252	-0.279444	0.157446	-1.77485	0.0759225	0.753847
ENSDARG00000010023	827.329	-0.149974	0.0845218	-1.77438	0.0759998	0.7542
ENSDARG00000105485	180.78	-0.212484	0.119771	-1.77408	0.0760497	0.754281
ENSDARG00000074599	505.833	0.231339	0.130439	1.77354	0.0761391	0.75434
ENSDARG00000097535	39.1662	0.397007	0.223825	1.77374	0.0761061	0.75434
ENSDARG00000041980	26.8733	0.596513	0.336625	1.77204	0.0763882	0.755875
ENSDARG00000077314	128.916	-0.492357	0.277834	-1.77213	0.0763737	0.755875
ENSDARG00000087327	878.664	-0.224708	0.126857	-1.77135	0.076503	0.755875
ENSDARG00000098937	118.131	0.228055	0.12874	1.77143	0.0764885	0.755875
ENSDARG00000099722	153.947	0.200397	0.113115	1.77162	0.0764583	0.755875
ENSDARG00000027966	108.093	0.304028	0.171749	1.77019	0.076696	0.755899
ENSDARG00000052121	31.0638	0.635955	0.359272	1.77012	0.0767068	0.755899
ENSDARG00000052950	2754.12	0.239601	0.135343	1.77032	0.0766743	0.755899
ENSDARG00000053136	6541.34	0.360921	0.203883	1.77024	0.0766869	0.755899
ENSDARG00000096632	65.8719	-0.415245	0.234636	-1.76974	0.07677	0.755899
ENSDARG00000098031	105.134	-0.212642	0.12016	-1.76965	0.0767849	0.755899
ENSDARG00000102832	1085.82	0.127236	0.0719019	1.76957	0.0767981	0.755899
ENSDARG00000010255	135.762	0.411379	0.23252	1.76922	0.0768571	0.756068
ENSDARG00000059824	72.2194	0.37484	0.211907	1.76889	0.0769116	0.756193
ENSDARG00000094017	45.9918	0.498047	0.281629	1.76845	0.0769854	0.756507
ENSDARG00000020136	43.0441	-0.38411	0.217237	-1.76816	0.077034	0.756574
ENSDARG00000010181	940.948	0.156887	0.0887452	1.76784	0.0770878	0.756691
ENSDARG00000038378	52.9957	1.98176	1.12118	1.76757	0.0771335	0.756729
ENSDARG00000014727	1172.4	-0.227221	0.128607	-1.76679	0.0772635	0.757593
ENSDARG00000007077	1364.87	0.39379	0.223004	1.76584	0.0774225	0.758329
ENSDARG00000095557	513.447	-0.200918	0.113778	-1.76589	0.077415	0.758329
ENSDARG00000015557	102.832	0.229414	0.13004	1.76417	0.077703	0.759904
ENSDARG00000070050	26.3776	-0.614314	0.34816	-1.76446	0.0776549	0.759904
ENSDARG00000089255	1309.68	0.272062	0.154219	1.76413	0.0777093	0.759904
ENSDARG00000030608	83.7713	0.521716	0.295834	1.76355	0.0778083	0.76046
ENSDARG00000014008	928.821	-0.154174	0.0875078	-1.76183	0.0780978	0.761839
ENSDARG00000024026	263.053	-0.18945	0.107508	-1.7622	0.0780351	0.761839
ENSDARG00000086703	78.9114	0.543739	0.308642	1.76171	0.0781179	0.761839
ENSDARG00000095937	290.64	0.186275	0.105704	1.76224	0.0780294	0.761839
ENSDARG00000096172	44.1973	0.374516	0.212656	1.76114	0.0782155	0.76238
ENSDARG00000027523	22.2343	0.642078	0.364862	1.75978	0.078445	0.762627
ENSDARG00000078326	486.401	-0.13093	0.0744203	-1.75934	0.0785203	0.762627
ENSDARG00000087798	666.41	0.211838	0.120414	1.75924	0.0785361	0.762627
ENSDARG00000094473	23.2996	-0.522577	0.29685	-1.76041	0.0783385	0.762627
ENSDARG00000097718	404.815	0.138531	0.078714	1.75993	0.078419	0.762627
ENSDARG00000103602	706.585	-0.461961	0.262393	-1.76057	0.0783106	0.762627
ENSDARG00000104966	17.2541	0.621267	0.353117	1.75938	0.0785132	0.762627
ENSDARG00000002644	153.554	-0.589887	0.335514	-1.75816	0.0787206	0.762779
ENSDARG00000010862	87.395	-0.295566	0.168088	-1.7584	0.0786791	0.762779
ENSDARG00000016086	1007.94	0.181514	0.103214	1.75861	0.0786439	0.762779
ENSDARG00000062263	123.401	0.431975	0.24566	1.75842	0.0786753	0.762779
ENSDARG00000105131	356.617	0.143728	0.0817651	1.75782	0.0787783	0.76293
ENSDARG00000067795	1020.67	0.309562	0.176144	1.75743	0.078844	0.763157
ENSDARG00000073757	65.3618	-0.670848	0.381797	-1.75708	0.0789043	0.763332
ENSDARG00000104489	25.6748	-0.858768	0.488828	-1.75679	0.0789534	0.7634
ENSDARG00000008034	1140.01	-0.0704994	0.0401356	-1.75653	0.0789974	0.763416
ENSDARG00000099438	63.7397	-0.392559	0.223517	-1.75629	0.0790396	0.763416
ENSDARG00000004880	59.2765	-0.381567	0.217451	-1.75472	0.0793067	0.764551
ENSDARG00000041397	524.38	0.127319	0.0725617	1.75463	0.0793232	0.764551
ENSDARG00000060065	2607.04	0.0843034	0.0480446	1.75469	0.0793123	0.764551
ENSDARG00000103962	1182.27	-0.205147	0.116919	-1.75461	0.0793263	0.764551
ENSDARG00000053520	35.0783	-0.474054	0.270373	-1.75334	0.0795442	0.765966
ENSDARG00000070449	691.09	-0.16442	0.0937798	-1.75326	0.0795578	0.765966
ENSDARG00000091234	52.2742	0.72195	0.411904	1.75272	0.0796508	0.766454
ENSDARG00000020473	152.797	-0.185762	0.106031	-1.75197	0.0797789	0.767041
ENSDARG00000051819	13.3017	0.84565	0.482785	1.75161	0.0798413	0.767041
ENSDARG00000069271	349.36	-0.183707	0.104893	-1.75137	0.0798815	0.767041
ENSDARG00000076839	23.8556	0.579398	0.330789	1.75157	0.0798485	0.767041
ENSDARG00000078954	437.816	-0.251062	0.143386	-1.75095	0.0799552	0.76734
ENSDARG00000021987	732.491	0.203627	0.116353	1.75009	0.0801036	0.767528
ENSDARG00000030376	3531.8	-0.239515	0.136869	-1.74995	0.0801263	0.767528
ENSDARG00000045175	140.963	-0.245805	0.140488	-1.74965	0.0801787	0.767528
ENSDARG00000098334	52.046	0.580571	0.331723	1.75017	0.080089	0.767528
ENSDARG00000098431	80.6122	-0.688292	0.393399	-1.7496	0.0801869	0.767528
ENSDARG00000005574	32.4848	-0.391351	0.223779	-1.74883	0.0803207	0.767728
ENSDARG00000021059	2071.58	0.133243	0.0761935	1.74874	0.0803352	0.767728
ENSDARG00000095538	656.424	-0.111042	0.0634881	-1.74902	0.0802869	0.767728
ENSDARG00000098080	723.72	-0.548505	0.313713	-1.74843	0.0803894	0.76784
ENSDARG00000003495	9177.94	-0.105726	0.0604929	-1.74775	0.080508	0.768006
ENSDARG00000037012	2447.09	-0.172686	0.0988029	-1.74778	0.0805026	0.768006
ENSDARG00000042054	190.774	-0.189062	0.108184	-1.74759	0.0805342	0.768006
ENSDARG00000020544	112.568	-0.309193	0.177216	-1.74473	0.0810326	0.76987
ENSDARG00000031269	122.024	0.266467	0.152606	1.74611	0.0807913	0.76987
ENSDARG00000056877	3342.14	-0.13753	0.0787895	-1.74554	0.0808912	0.76987
ENSDARG00000061520	26.9267	0.767328	0.439739	1.74496	0.0809914	0.76987
ENSDARG00000063309	229.992	0.302442	0.173368	1.74451	0.0810703	0.76987
ENSDARG00000074829	182.802	0.311883	0.178712	1.74518	0.0809544	0.76987
ENSDARG00000075249	2793.89	-0.138872	0.0795759	-1.74515	0.0809583	0.76987
ENSDARG00000101942	1452.99	-0.0996858	0.0571414	-1.74455	0.081064	0.76987
ENSDARG00000110744	40.7536	0.413665	0.237184	1.74407	0.0811471	0.770195
ENSDARG00000095317	37.1537	0.899296	0.515719	1.74377	0.0811991	0.770283
ENSDARG00000104065	222.22	0.190407	0.109246	1.74293	0.0813464	0.771276
ENSDARG00000100825	13206	-0.136641	0.0784106	-1.74263	0.081398	0.771361
ENSDARG00000117275	25.4728	0.559045	0.320856	1.74235	0.0814463	0.771415
ENSDARG00000033307	532.967	-0.326888	0.187639	-1.74211	0.0814898	0.771423
ENSDARG00000094625	135.624	-0.211571	0.12147	-1.74176	0.0815503	0.771591
ENSDARG00000029761	325.475	0.255179	0.14654	1.74135	0.0816216	0.771747
ENSDARG00000094271	148.33	-0.520697	0.29905	-1.74117	0.0816541	0.771747
ENSDARG00000103375	58.7495	-0.413575	0.237559	-1.74094	0.0816949	0.771747
ENSDARG00000009567	1659.77	-0.245984	0.141527	-1.73807	0.082198	0.772159
ENSDARG00000010732	159.509	0.179905	0.10354	1.73753	0.0822935	0.772159
ENSDARG00000011618	50.862	0.932773	0.537462	1.73551	0.0826499	0.772159
ENSDARG00000018325	644.036	0.132868	0.0763771	1.73964	0.0819229	0.772159
ENSDARG00000030975	28.4636	-0.529859	0.305094	-1.73671	0.0824386	0.772159
ENSDARG00000039872	323.183	-0.289297	0.166326	-1.73934	0.0819754	0.772159
ENSDARG00000040565	70.2938	0.921345	0.530708	1.73607	0.082552	0.772159
ENSDARG00000046071	150.425	-0.203416	0.116971	-1.73903	0.0820292	0.772159
ENSDARG00000052769	3771.7	-0.0669637	0.0385201	-1.73841	0.0821389	0.772159
ENSDARG00000053800	1021.68	0.187116	0.107786	1.73599	0.082565	0.772159
ENSDARG00000063030	247.894	0.215169	0.123862	1.73717	0.0823568	0.772159
ENSDARG00000069472	577.155	-0.190581	0.109775	-1.73611	0.0825435	0.772159
ENSDARG00000070584	111.09	0.381004	0.21929	1.73744	0.0823094	0.772159
ENSDARG00000071288	137.297	0.357488	0.205939	1.7359	0.0825823	0.772159
ENSDARG00000076308	334.757	-0.138937	0.0799853	-1.73703	0.0823825	0.772159
ENSDARG00000077818	108.836	-0.261963	0.150727	-1.73799	0.082212	0.772159
ENSDARG00000087545	152.437	0.246598	0.141708	1.74018	0.0818269	0.772159
ENSDARG00000098529	64.5303	0.332679	0.191357	1.73853	0.0821181	0.772159
ENSDARG00000099653	1683.76	0.0805798	0.0463855	1.73718	0.0823558	0.772159
ENSDARG00000100349	733.648	-0.0936255	0.0539433	-1.73563	0.0826296	0.772159
ENSDARG00000102550	193.681	0.173051	0.099721	1.73536	0.0826779	0.772159
ENSDARG00000104808	1157.68	0.221132	0.127201	1.73845	0.0821322	0.772159
ENSDARG00000022000	159.723	0.260575	0.150216	1.73467	0.0827993	0.772888
ENSDARG00000042509	350.646	-0.140772	0.0812083	-1.73347	0.0830116	0.772888
ENSDARG00000061436	38.7463	1.02547	0.591537	1.73356	0.0829956	0.772888
ENSDARG00000078302	913.596	-0.226442	0.130629	-1.73347	0.0830124	0.772888
ENSDARG00000097845	21.5469	0.916199	0.528436	1.73379	0.082955	0.772888
ENSDARG00000103787	1153	0.119374	0.0688631	1.7335	0.0830071	0.772888
ENSDARG00000035719	271.864	0.315988	0.182339	1.73297	0.0831018	0.773321
ENSDARG00000099385	99.3151	0.335404	0.193615	1.73233	0.083215	0.773977
ENSDARG00000026834	1554.59	0.0855321	0.0494042	1.73127	0.0834034	0.774063
ENSDARG00000036080	17781.3	-0.137276	0.079293	-1.73125	0.0834063	0.774063
ENSDARG00000036630	538.185	0.25171	0.145434	1.73075	0.0834958	0.774063
ENSDARG00000043884	267.928	0.191119	0.110389	1.73131	0.0833957	0.774063
ENSDARG00000087110	144.993	-0.263433	0.152221	-1.7306	0.0835239	0.774063
ENSDARG00000098771	295.906	-0.344683	0.199027	-1.73184	0.0833021	0.774063
ENSDARG00000099395	113.208	-0.683053	0.394664	-1.73072	0.0835021	0.774063
ENSDARG00000009743	44.3921	-0.522771	0.302339	-1.72909	0.0837935	0.774167
ENSDARG00000026070	380.693	0.317397	0.183461	1.73005	0.0836205	0.774167
ENSDARG00000037061	340.148	-0.128664	0.0743984	-1.72939	0.0837389	0.774167
ENSDARG00000053066	28.9567	0.773369	0.447454	1.72838	0.0839205	0.774167
ENSDARG00000055722	1141.97	-0.256842	0.148602	-1.72839	0.0839186	0.774167
ENSDARG00000061941	26.3773	0.424908	0.245672	1.72958	0.0837062	0.774167
ENSDARG00000069563	61.2778	0.689968	0.399135	1.72866	0.0838702	0.774167
ENSDARG00000087048	104.91	0.224947	0.130083	1.72926	0.0837625	0.774167
ENSDARG00000089441	36.9309	0.986112	0.570051	1.72987	0.0836544	0.774167
ENSDARG00000017369	94.9064	0.464428	0.268969	1.7267	0.0842217	0.775764
ENSDARG00000058874	89.5264	-0.25866	0.1498	-1.7267	0.0842224	0.775764
ENSDARG00000068784	289.743	0.428082	0.247879	1.72697	0.0841722	0.775764
ENSDARG00000037178	360.449	-0.236418	0.136982	-1.72591	0.0843637	0.776275
ENSDARG00000040266	229.079	-0.215332	0.124759	-1.72599	0.0843492	0.776275
ENSDARG00000039162	378.142	-0.166841	0.0967149	-1.72508	0.0845125	0.776458
ENSDARG00000075813	839.068	0.137261	0.0795581	1.7253	0.0844737	0.776458
ENSDARG00000078105	890.583	-0.0760011	0.0440512	-1.72529	0.0844751	0.776458
ENSDARG00000075327	921.18	0.153523	0.089017	1.72465	0.0845913	0.776788
ENSDARG00000037588	721.365	-0.572801	0.332221	-1.72416	0.0846794	0.777058
ENSDARG00000074443	392.842	-0.178555	0.10357	-1.72401	0.0847066	0.777058
ENSDARG00000062271	169.398	-0.390277	0.226441	-1.72352	0.0847938	0.777068
ENSDARG00000100179	133.2	-0.282219	0.163725	-1.72374	0.0847544	0.777068
ENSDARG00000030933	133.216	0.291781	0.169394	1.7225	0.0849788	0.778225
ENSDARG00000053559	1972.54	-0.186374	0.108209	-1.72235	0.0850061	0.778225
ENSDARG00000002872	280.469	-0.159652	0.0927328	-1.72163	0.0851357	0.778505
ENSDARG00000021141	121.056	0.234359	0.136176	1.72099	0.0852519	0.778505
ENSDARG00000060165	61.9946	-0.29731	0.172694	-1.7216	0.0851412	0.778505
ENSDARG00000061810	951.214	-0.137633	0.0799717	-1.72102	0.0852465	0.778505
ENSDARG00000101675	143.317	0.445591	0.258896	1.72112	0.0852288	0.778505
ENSDARG00000013343	1421.44	-0.135659	0.078855	-1.72036	0.0853667	0.778863
ENSDARG00000014571	15127.7	0.0784855	0.0456315	1.71999	0.0854347	0.778863
ENSDARG00000015343	842.813	0.23005	0.133735	1.72019	0.0853987	0.778863
ENSDARG00000074846	69.6684	0.545465	0.31725	1.71936	0.0855495	0.778863
ENSDARG00000101319	129.416	-0.245727	0.142882	-1.71979	0.0854703	0.778863
ENSDARG00000115041	33.4673	0.580076	0.337343	1.71954	0.0855156	0.778863
ENSDARG00000062469	730.562	-0.18315	0.106554	-1.71885	0.0856425	0.779317
ENSDARG00000003308	1892.3	-0.0792073	0.0460955	-1.71833	0.0857365	0.779364
ENSDARG00000007195	1554.13	-0.26727	0.155625	-1.7174	0.0859063	0.779364
ENSDARG00000038283	89.9697	0.305386	0.177815	1.71744	0.0858991	0.779364
ENSDARG00000040076	37.4112	0.744545	0.433493	1.71755	0.085879	0.779364
ENSDARG00000052997	108.582	0.379204	0.220758	1.71774	0.0858441	0.779364
ENSDARG00000059437	765.911	-0.166312	0.0967823	-1.71841	0.0857221	0.779364
ENSDARG00000000380	115.795	1.48346	0.864093	1.71679	0.0860179	0.779598
ENSDARG00000037397	235.934	0.173707	0.101182	1.71679	0.0860183	0.779598
ENSDARG00000044597	743.893	0.101657	0.059223	1.71652	0.0860673	0.779651
ENSDARG00000001656	116.187	0.624222	0.363808	1.7158	0.0861984	0.779888
ENSDARG00000013397	222.178	0.146605	0.0854334	1.71602	0.0861587	0.779888
ENSDARG00000039752	518.967	-0.131425	0.0766031	-1.71567	0.0862228	0.779888
[truncated: 16,096 more rows]

## Sheet: DESeq2_TMM-normalized_counts
	ctl.rep1	ctl.rep2	ctl.rep3	ctl.rep4	ctl.rep5	ctl.rep6	sbc8803.rep1	sbc8803.rep2	sbc8803.rep3	sbc8803.rep4	sbc8803.rep5	sbc8803.rep6
ENSDARG00000000001	216.538	214.337	172.245	201.053	193.122	216.121	155.785	159.591	211.233	277.822	193.196	259.575
ENSDARG00000000002	73.9082	126.081	95.2682	77.328	94.3993	132.868	73.7929	60.9347	69.3109	75.9	74.0106	113.731
ENSDARG00000000018	755.938	1206.77	807.113	979.488	943.993	1134.43	710.052	1034.44	750.868	876.43	771.825	913.865
ENSDARG00000000019	1670.71	1770.53	1616.51	1708.58	1637.22	1741.58	1703.8	1759.85	1691.51	1638.29	1394.67	1667.17
ENSDARG00000000068	374.079	264.769	358.209	224.62	304.816	308.624	313.21	324.985	313.549	280.687	241.255	268.941
ENSDARG00000000069	392.232	426.272	381.073	408.734	380.48	703.024	398.482	355.453	434.018	538.46	500.773	512.46
ENSDARG00000000086	1326.46	1454.73	1070.05	1681.33	1699.19	1253.84	1292.2	1681.51	1219.54	1434.94	1230.31	1439.71
ENSDARG00000000103	5089.94	5716.85	4729.88	5500.6	5564.52	5420.69	4294.75	5318.73	5006.88	5234.23	5362.4	5294.53
ENSDARG00000000142	276.832	216.738	208.828	223.147	226.991	180.802	218.099	181.353	257.44	234.86	184.546	173.942
ENSDARG00000000151	153.003	87.0556	63.2581	70.6999	85.0314	85.7757	106.59	134.927	92.4145	91.6528	85.5447	74.9289
ENSDARG00000000161	444.746	396.253	356.684	415.362	433.084	471.766	426.359	361.256	478.575	531.3	437.335	421.475
ENSDARG00000000175	26.581	94.8606	105.176	64.0718	92.2375	67.275	39.3562	55.1314	82.5129	83.0603	101.885	66.9008
ENSDARG00000000183	2838.33	2681.31	2994.47	2674.08	2762.8	2794.44	3051.75	2821.86	2660.22	2735.26	2759.54	2611.81
ENSDARG00000000189	1565.69	1550.19	1842.11	1662.92	1228.63	1275.7	1641.48	1092.47	1627.15	1416.32	1547.49	1426.33
ENSDARG00000000212	59.6452	30.0192	48.0152	31.6677	23.0594	17.6597	390.282	2440.29	67.6606	365.179	43.2529	1957.52
ENSDARG00000000229	195.144	231.148	188.25	224.62	214.74	176.597	167.264	237.936	194.731	209.083	225.876	242.181
ENSDARG00000000241	1439.91	1197.76	1560.11	1134.88	1018.22	1206.75	1775.95	986.562	1189.84	807.69	1129.38	1264.43
ENSDARG00000000324	901.161	763.087	830.739	828.515	915.89	818.233	860.917	887.906	891.14	829.171	779.514	729.219
ENSDARG00000000370	3071.08	3007.32	2917.49	3593.91	3496.38	3257.79	2938.6	3053.99	3123.94	3368.24	2978.69	3043.99
ENSDARG00000000380	35.0092	27.0173	23.6265	24.3031	223.388	32.7966	450.957	63.8364	24.7539	28.6415	388.315	66.9008
ENSDARG00000000394	4193.32	4332.97	4021.08	4457.78	4270.31	4638.61	4476.77	4101.49	4425.99	4523.92	4047.51	3953.84
ENSDARG00000000423	291.743	87.656	141.759	96.4759	98.0023	191.734	206.62	89.9513	260.741	128.887	194.158	152.534
ENSDARG00000000442	426.593	516.33	581.517	514.784	522.439	413.742	439.478	541.158	379.559	518.411	269.129	586.051
ENSDARG00000000472	1155.95	1054.27	874.944	1269.65	1209.18	1234.5	1011.78	1127.29	1123.83	1029.66	1003.47	998.16
ENSDARG00000000476	129.664	78.6502	96.7925	164.23	167.901	106.799	75.4327	158.14	125.42	237.724	81.7	113.731
ENSDARG00000000489	628.22	598.582	644.013	540.56	585.132	627.34	603.462	581.782	617.197	605.768	622.842	638.234
ENSDARG00000000503	30473.5	34993.9	25610.4	34346.9	33610.5	34622.3	41163.3	33194.9	32425.9	26746.9	32578.1	27703.6
ENSDARG00000000529	179.584	189.721	178.342	192.215	198.166	216.962	177.103	219.075	186.479	190.466	242.216	199.364
ENSDARG00000000540	752.048	714.456	873.419	670.913	636.295	813.187	754.327	597.741	858.134	600.039	846.796	681.05
ENSDARG00000000542	159.486	173.511	186.726	192.215	197.446	193.416	159.065	165.394	211.233	262.07	199.925	251.547
ENSDARG00000000551	1779.63	1962.05	2123.34	1727.73	1874.29	1829.88	1707.08	1550.93	1274	1768.61	1978.1	1782.24
ENSDARG00000000563	176.991	58.8376	148.618	133.299	69.1781	57.1838	83.632	39.1723	47.8575	64.4434	14.4176	144.506
ENSDARG00000000567	386.397	398.054	503.778	418.308	403.539	416.264	342.727	443.953	617.197	429.622	476.744	371.968
ENSDARG00000000568	1555.31	1074.09	1241.54	1218.84	1150.81	1107.52	1190.53	1138.9	1186.54	1098.4	1035.19	1093.16
ENSDARG00000000588	154.948	210.735	221.784	219.464	270.948	184.165	183.662	229.231	160.075	204.787	277.78	309.082
ENSDARG00000000606	201.627	226.945	268.275	214.309	211.137	215.28	227.938	204.567	189.78	213.379	197.041	199.364
ENSDARG00000000631	1928.1	1715.3	1983.87	1833.04	1809.44	1688.6	1982.57	1777.26	1703.07	1383.38	1780.1	1346.04
ENSDARG00000000651	102.434	78.6502	102.89	116.36	75.6636	92.5032	106.59	92.8529	95.715	104.541	73.0494	105.703
ENSDARG00000000656	123.18	168.708	42.6802	125.934	90.0757	163.142	134.467	208.919	70.9611	120.294	266.246	141.83
ENSDARG00000000666	1398.42	1376.08	1454.17	1442.72	1580.29	1572.55	1220.04	1304.29	1602.4	1373.36	1591.71	1312.59
ENSDARG00000000690	76.5015	77.4495	78.501	35.35	37.4715	71.4797	62.314	55.1314	67.6606	80.1962	97.0788	68.2388
ENSDARG00000000729	370.838	413.064	410.797	412.416	401.377	417.105	427.999	375.764	354.806	378.068	373.898	305.068
ENSDARG00000000730	726.116	458.693	494.633	438.929	433.084	407.855	454.236	390.272	371.308	395.253	255.673	351.898
ENSDARG00000000747	53.162	57.0364	55.6367	48.6062	56.9278	60.5475	42.6359	63.8364	70.9611	47.2585	48.0588	54.8587
ENSDARG00000000760	88.8195	96.0614	102.128	71.4364	73.5018	108.481	85.2718	97.2054	97.3653	85.9245	75.9329	86.971
ENSDARG00000000767	138.74	173.511	185.964	129.617	128.988	176.597	182.023	139.279	155.124	279.255	256.634	244.857
ENSDARG00000000779	1022.4	975.023	1018.99	1014.84	974.259	955.306	947.829	1006.87	998.406	1042.55	1056.33	976.752
ENSDARG00000000796	708.611	1414.5	1170.66	1330.78	1894.47	1413.62	1131.49	1437.77	633.699	1367.63	2395.25	1181.47
ENSDARG00000000830	442.153	449.687	478.628	493.426	495.056	508.768	459.156	462.814	506.629	472.585	525.764	434.855
ENSDARG00000000837	199.034	171.71	150.143	152.447	162.136	180.802	167.264	197.312	216.184	114.566	160.516	195.35
ENSDARG00000000853	1530.03	1512.97	1267.45	1630.52	1567.32	1458.19	1438.14	1595.91	1778.98	1573.85	1724.35	1608.3
ENSDARG00000000857	967.29	796.709	762.908	676.804	707.635	844.302	714.971	641.265	922.495	661.618	710.309	912.527
ENSDARG00000000861	3669.48	3408.38	3684.21	3888.5	3947.48	3103.06	3801.15	3419.6	3409.43	3742.01	3135.36	3597.92
ENSDARG00000000906	60.2935	53.4341	60.2095	60.3895	25.2212	78.2072	73.7929	52.2298	39.6062	133.183	125.914	101.689
ENSDARG00000000935	268.403	263.568	295.713	287.218	301.934	251.44	255.815	333.69	268.992	279.255	276.819	294.364
ENSDARG00000000943	262.569	339.817	312.48	315.94	394.892	268.259	347.647	333.69	240.938	266.366	340.256	239.505
ENSDARG00000000966	3596.87	3698.96	3361.83	3840.63	4039.71	3618.56	3343.64	3705.41	3117.34	3547.25	3583.27	3304.9
ENSDARG00000001014	2348.21	2082.73	1652.33	2128.36	1806.56	2006.48	1708.72	2238.63	2288.91	1980.56	2177.06	2381.67
ENSDARG00000001015	763.07	1161.14	708.796	1088.48	1202.69	1219.36	1274.16	773.291	745.917	614.36	680.513	644.924
ENSDARG00000001057	847.351	866.954	805.588	836.616	1063.61	796.368	821.561	1104.08	1181.59	893.615	1181.29	1107.88
ENSDARG00000001127	1062.59	1655.86	1095.97	1676.18	1981.66	1697.85	1213.48	1492.9	927.445	1699.87	1510.97	1251.04
ENSDARG00000001129	1382.86	979.225	1023.56	1028.83	1085.95	902.327	960.948	906.767	886.189	933.713	1337.96	873.724
ENSDARG00000001154	233.394	197.526	179.104	210.627	208.976	156.414	141.026	245.19	221.135	214.811	149.944	165.914
ENSDARG00000001162	4612.13	4746.63	4067.57	4570.45	4412.99	4691.59	4689.95	4471.45	4277.47	4940.66	3998.49	4637.56
ENSDARG00000001169	79.7431	145.893	66.3067	129.617	135.474	114.368	113.149	60.9347	80.8627	93.0848	55.7482	60.2107
ENSDARG00000001210	433.076	397.454	389.457	390.322	407.863	444.856	426.359	377.215	447.22	426.758	503.656	481.686
ENSDARG00000001220	6255.62	5560.75	5959.98	6172.99	6296.65	5941.23	5634.5	5777.19	5879.87	7060.13	5525.8	6674.02
ENSDARG00000001234	527.731	353.025	464.147	416.098	407.863	408.696	449.317	407.682	496.728	445.375	378.704	477.672
ENSDARG00000001241	3081.45	3252.28	3058.49	3198.43	3189.4	3171.18	3292.8	3338.35	3325.27	3302.36	3292.03	3358.42
ENSDARG00000001244	7909.47	8856.26	8026.92	9986.36	10076.9	10101.3	8140.18	8353.86	10122.7	10437	8551.59	7661.48
ENSDARG00000001249	103.083	122.478	151.667	111.205	141.239	131.186	160.705	123.32	155.124	140.343	136.487	116.407
ENSDARG00000001303	185.419	251.561	59.4474	234.93	96.5611	213.598	186.942	278.559	70.9611	103.109	429.646	240.843
ENSDARG00000001354	19.4495	12.6081	16.7672	28.7218	21.6182	25.2281	42.6359	58.0331	24.7539	51.5547	42.2918	22.7463
ENSDARG00000001431	218.483	88.2564	474.817	279.854	203.211	33.6375	257.455	33.369	221.135	479.745	21.1459	280.983
ENSDARG00000001437	1534.57	1203.17	1277.36	1381.59	1312.22	1571.71	1725.11	1427.61	1594.15	1612.52	1326.42	1862.52
ENSDARG00000001442	72.6116	67.2429	105.176	47.8697	92.9581	55.5019	72.1531	79.7955	99.0155	83.0603	127.836	93.6611
ENSDARG00000001447	246.361	251.561	326.198	247.45	295.448	237.145	306.651	259.698	255.79	244.885	282.586	236.829
ENSDARG00000001452	27.8777	28.8184	27.4373	25.776	18.7357	28.5919	3.27968	24.6641	42.9067	31.5056	50.9424	38.8025
ENSDARG00000001463	640.538	962.415	704.223	899.951	778.974	1210.11	377.164	683.339	882.888	668.779	859.292	707.81
ENSDARG00000001470	287.853	283.381	307.907	257.76	260.139	237.145	282.053	229.231	280.544	280.687	276.819	298.378
ENSDARG00000001498	20.7462	16.2104	32.0101	16.9385	6.48545	27.751	27.8773	23.2132	18.1528	47.2585	83.6223	9.36611
ENSDARG00000001549	32.4159	40.8261	17.5294	41.2416	31.7066	44.5697	24.5976	36.2707	24.7539	22.9132	22.1071	24.0843
ENSDARG00000001557	479.107	566.762	551.032	444.82	469.835	539.882	562.466	412.035	533.033	548.485	493.084	565.981
ENSDARG00000001558	81.688	61.8395	72.4039	45.6604	38.9127	35.3194	80.3523	72.5413	57.759	45.8264	79.7776	64.2248
ENSDARG00000001559	597.749	693.443	553.318	845.453	778.974	657.614	739.569	818.266	585.842	769.024	665.134	663.656
ENSDARG00000001578	1423.71	1210.97	1292.6	1094.38	1124.14	1258.88	1164.29	1063.46	1127.13	1096.97	1158.22	1098.51
ENSDARG00000001621	68.7217	66.0422	48.7773	62.5989	70.6193	57.1838	62.314	50.7789	42.9067	48.6905	49.9812	61.5487
ENSDARG00000001634	1069.72	994.835	1091.39	935.301	1068.66	1078.08	1062.62	969.152	920.844	1022.5	922.729	1031.61
ENSDARG00000001656	105.676	126.681	34.2966	131.089	54.0454	97.5488	134.467	179.903	66.0103	90.2207	243.178	131.126
ENSDARG00000001676	3898.98	3070.96	3269.61	3339.1	3966.21	2643.91	3587.98	4211.75	2990.27	2133.79	3766.85	3109.55
ENSDARG00000001686	49.2721	53.4341	57.9231	36.8229	51.163	58.0247	55.7546	59.4839	57.759	65.8754	57.6706	34.7884
ENSDARG00000001710	2030.53	2650.69	1899.27	2659.35	2957.36	2897.87	2556.51	1814.98	2217.95	1764.32	1983.87	1747.45
ENSDARG00000001712	25.2844	24.6157	53.3502	40.5052	44.6775	35.3194	50.8351	40.6231	29.7047	40.0981	22.1071	34.7884
ENSDARG00000001721	14.263	21.0134	12.1943	19.8844	3.60303	16.8188	4.91953	13.0574	11.5518	21.4811	3.84471	28.0983
ENSDARG00000001729	2241.23	2125.36	2266.62	2293.33	2032.83	2063.66	2284.3	2124.01	1968.76	2097.99	2243.39	2176.95
ENSDARG00000001733	682.03	593.179	729.374	489.744	502.262	639.954	677.255	471.519	780.572	419.598	475.782	578.023
ENSDARG00000001734	818.825	1158.74	895.521	835.143	704.032	897.281	1008.5	885.004	919.194	734.654	988.089	963.371
ENSDARG00000001754	193.199	271.974	262.178	334.352	255.094	343.103	244.337	197.312	272.293	297.872	262.401	359.926
ENSDARG00000001767	53.8104	59.438	52.5881	27.2489	26.6624	22.7053	85.2718	62.3855	4.95078	22.9132	58.6318	41.4785
ENSDARG00000001769	1052.22	649.015	761.384	725.411	753.753	694.615	731.37	805.209	726.114	618.656	617.075	667.67
ENSDARG00000001777	492.721	557.156	447.38	522.885	504.424	472.607	467.355	564.372	531.383	508.386	546.909	590.065
ENSDARG00000001781	291.095	264.169	285.805	273.226	306.978	256.486	227.938	280.01	211.233	196.194	231.644	223.449
ENSDARG00000001782	15.5596	18.6119	13.7186	17.675	15.1327	27.751	36.0765	26.1149	1.65026	54.4188	67.2823	14.7182
ENSDARG00000001785	599.694	551.152	503.016	530.249	489.291	445.697	570.665	590.486	678.256	441.079	437.335	483.024
ENSDARG00000001788	5887.37	6092.09	5066.75	5510.17	5029.83	5322.3	5216.34	5888.91	5503.61	5292.95	5518.11	6265.93
ENSDARG00000001803	293.688	274.976	285.805	315.94	350.935	332.171	267.294	271.305	346.554	358.019	341.218	272.955
ENSDARG00000001804	50.5688	53.4341	50.3016	122.988	77.8254	75.6844	50.8351	62.3855	94.0647	74.4679	54.7871	66.9008
ENSDARG00000001807	1117.05	932.395	929.056	956.658	806.357	843.461	1080.66	864.693	1001.71	895.047	877.554	1057.03
ENSDARG00000001818	141.333	18.0115	197.396	135.508	82.149	84.9347	150.865	185.706	80.8627	130.319	23.0682	20.0702
ENSDARG00000001825	114.752	97.8625	96.0304	61.126	64.8545	119.413	98.3905	63.8364	61.0596	75.9	70.1659	89.6471
ENSDARG00000001829	2954.38	3365.75	4034.8	3575.5	3995.04	3055.97	2607.35	3352.86	2516.64	3481.37	2741.28	3021.24
ENSDARG00000001835	2638	2617.07	2470.88	3149.09	3082.03	3085.4	2756.58	2769.63	2914.36	3163.45	2821.05	2870.04
ENSDARG00000001857	339.07	400.456	208.066	448.503	459.026	322.92	341.087	451.207	336.653	375.204	298.926	405.419
ENSDARG00000001859	70.0183	51.633	68.5931	69.9635	90.7963	29.4328	67.2335	59.4839	42.9067	37.2339	48.0588	14.7182
ENSDARG00000001873	895.327	863.952	857.414	820.414	844.55	924.191	911.752	796.504	1028.11	746.111	863.136	979.428
ENSDARG00000001879	337.773	184.318	563.226	533.932	438.849	204.348	273.854	339.493	151.824	200.49	255.673	180.632
ENSDARG00000001880	181.529	139.889	131.851	132.562	167.18	142.959	137.747	118.968	198.031	140.343	138.409	155.21
ENSDARG00000001882	40.1957	233.549	18.2915	354.972	303.375	333.011	277.133	262.6	252.49	312.192	295.081	295.702
ENSDARG00000001888	586.079	519.332	508.351	588.429	563.513	514.654	542.788	575.978	519.831	489.77	544.987	406.757
ENSDARG00000001889	12501.5	14109.6	15009.7	13871.2	12009.6	13176.7	15816.3	17746.5	9216.69	13753.6	18446.9	15029.9
ENSDARG00000001890	2749.52	2453.17	2676.66	2629.89	2692.9	2712.87	2508.96	2817.51	2485.29	2543.36	2431.78	2630.54
ENSDARG00000001891	467.437	483.909	403.175	396.951	495.777	407.855	273.854	317.731	740.966	531.3	307.576	508.446
ENSDARG00000001897	868.746	689.841	762.146	909.525	789.784	806.46	859.277	821.168	882.888	834.899	870.826	913.865
ENSDARG00000001898	263.217	258.165	334.582	273.226	269.506	290.965	365.685	230.681	235.987	240.589	246.061	266.265
ENSDARG00000001906	44.7339	89.4571	120.419	37.5593	85.0314	125.3	57.3945	49.3281	80.8627	67.3075	83.6223	80.281
ENSDARG00000001910	3010.79	2739.55	2941.12	2958.35	2958.81	2778.46	3486.3	2908.91	3104.14	2655.07	2568.26	2742.93
ENSDARG00000001912	126.422	214.337	253.795	223.147	265.903	309.465	175.463	171.198	188.129	303.6	250.867	188.66
ENSDARG00000001929	857.076	1619.23	1246.11	1373.49	1382.12	1416.98	1344.67	1545.13	1546.29	1321.8	1320.66	1257.73
ENSDARG00000001930	764.366	656.819	769.005	695.216	693.943	718.161	711.692	721.061	772.321	701.717	725.688	660.98
ENSDARG00000001933	33.7125	24.6157	26.6751	26.5125	24.5006	16.8188	42.6359	34.8198	44.557	32.9377	46.1365	29.4364
ENSDARG00000001939	909.59	835.734	873.419	843.98	791.945	1078.92	1195.45	845.832	876.287	963.786	753.562	1082.45
ENSDARG00000001940	1155.95	1225.98	1166.85	1137.09	1169.54	1292.52	1224.96	1112.78	1292.15	1208.67	1227.42	1277.81
ENSDARG00000001950	1323.22	1345.46	1316.99	1469.23	1392.21	1517.05	1146.25	1474.04	1445.63	1509.41	1390.82	1303.23
ENSDARG00000001953	1617.55	1565.8	1748.36	1718.89	1377.8	1133.58	1731.67	993.816	1935.75	1350.45	1394.67	1794.28
ENSDARG00000001969	341.015	297.19	333.82	357.918	379.759	375.058	331.248	290.165	305.298	266.366	349.868	290.349
ENSDARG00000001971	39.5474	51.633	46.4909	59.6531	41.0745	36.1603	52.475	53.6806	54.4585	40.0981	49.02	36.1264
ENSDARG00000001975	857.076	367.435	597.522	314.467	371.832	396.923	549.347	509.24	889.489	587.151	616.114	616.825
ENSDARG00000001993	40.844	37.2238	0.762146	59.6531	39.6333	32.7966	47.5554	40.6231	26.4041	52.9868	42.2918	57.5347
ENSDARG00000001994	31060.2	24331.7	30848.6	25256.8	23785.7	24426.7	26394.9	24167.9	25549.3	24262.2	23029.8	24915.2
ENSDARG00000001999	219.131	168.107	203.493	199.58	160.695	142.959	223.019	207.468	140.272	163.257	147.06	188.66
ENSDARG00000002002	134.202	147.694	152.429	145.082	121.062	176.597	145.946	146.533	145.223	137.479	149.944	125.773
ENSDARG00000002006	1881.42	1060.88	1268.21	1316.05	1228.63	1210.11	1277.44	1125.84	1795.48	1247.34	1151.49	1200.2
ENSDARG00000002013	109.566	46.8299	70.1174	75.8551	141.959	76.5254	104.95	82.6971	110.567	101.677	36.5247	38.8025
ENSDARG00000002016	403.902	444.884	436.71	424.936	454.702	458.311	431.279	426.543	402.663	465.424	410.422	422.813
ENSDARG00000002020	1264.22	1181.55	1224.01	1326.36	1214.94	1197.5	1287.28	1140.35	1368.06	1094.1	1058.26	1226.96
ENSDARG00000002021	619.792	816.521	727.849	626.725	735.018	696.297	754.327	797.955	551.186	710.309	809.311	725.205
ENSDARG00000002026	34.3608	30.6196	23.6265	33.877	40.3539	39.5241	16.3984	36.2707	14.8523	21.4811	13.4565	22.7463
ENSDARG00000002031	578.948	674.231	615.052	708.472	639.177	665.182	588.703	722.512	660.103	726.062	742.028	682.388
ENSDARG00000002037	2005.89	1637.85	1458.75	1838.2	1053.53	1739.06	2113.76	961.898	1962.16	1976.26	1703.2	1794.28
ENSDARG00000002060	64.1834	57.0364	44.2045	69.227	67.0163	51.2972	77.0726	58.0331	61.0596	42.9622	56.7094	40.1405
ENSDARG00000002071	753.345	670.028	748.427	627.462	544.778	704.706	759.247	606.446	734.365	640.137	616.114	560.629
ENSDARG00000002077	208.758	200.528	229.406	218.728	226.27	216.121	247.616	194.411	206.282	184.738	260.479	199.364
ENSDARG00000002082	3117.76	3156.22	3349.63	3104.17	2916.29	3099.7	3279.68	2855.23	3432.54	3010.22	3238.2	2849.97
ENSDARG00000002084	166.618	132.084	181.391	136.245	129.709	111.004	157.425	177.001	112.218	147.504	138.409	145.844
ENSDARG00000002127	2521.96	2622.47	2771.16	2609.27	2572.56	2626.25	2905.8	2601.33	2861.55	2582.03	2692.26	2609.13
ENSDARG00000002128	373.431	331.412	371.927	435.983	402.098	363.285	346.007	383.018	471.974	368.043	357.558	351.898
ENSDARG00000002131	1157.25	1347.86	935.153	1394.85	1399.42	1091.54	1172.49	1172.27	945.598	1212.97	1110.16	1115.91
ENSDARG00000002165	436.318	507.324	445.855	464.705	226.991	473.448	408.321	596.29	292.096	664.483	909.273	488.376
ENSDARG00000002167	733.247	919.787	891.711	884.485	1054.97	890.553	596.903	950.292	787.173	948.033	907.351	658.304
ENSDARG00000002168	1318.68	1518.97	1262.88	1271.13	1401.58	1370.73	1259.4	1231.75	1260.8	1328.97	1313.93	1299.21
ENSDARG00000002172	534.862	515.729	481.676	544.242	461.187	639.954	614.941	519.396	554.487	581.422	550.754	606.121
ENSDARG00000002174	232.098	232.949	273.61	258.497	268.065	251.44	229.578	227.78	297.047	270.662	258.556	243.519
ENSDARG00000002184	677.492	716.858	738.519	807.157	815.005	803.937	729.73	718.159	810.277	801.962	776.631	701.12
ENSDARG00000002190	685.92	776.296	762.908	632.617	719.885	733.298	778.925	641.265	676.606	694.556	742.028	715.839
ENSDARG00000002194	50.5688	44.4284	55.6367	38.2958	51.163	52.1382	44.2757	124.771	23.1036	45.8264	67.2823	54.8587
ENSDARG00000002196	197.737	148.295	201.207	154.656	131.871	183.325	149.226	132.025	165.026	136.047	140.332	168.59
ENSDARG00000002197	117.994	69.0441	70.1174	88.3749	87.9139	89.9804	65.5937	103.009	79.2124	70.1717	40.3694	73.5909
ENSDARG00000002210	1246.07	641.81	636.392	715.1	740.782	601.271	657.577	763.135	1356.51	844.924	804.505	674.36
ENSDARG00000002213	104.379	120.677	92.2197	79.5374	85.752	42.0469	104.95	111.714	125.42	37.2339	103.807	80.281
ENSDARG00000002215	425.945	526.536	479.39	407.997	374.715	438.97	423.079	507.789	427.417	445.375	467.132	497.742
ENSDARG00000002216	145.871	136.287	122.705	132.562	162.136	175.756	144.306	187.157	153.474	123.158	102.846	172.604
ENSDARG00000002217	1824.37	1781.34	1929.75	1553.93	1606.95	1665.06	2010.45	1707.62	1457.18	2835.51	3110.37	1601.61
ENSDARG00000002219	112.159	96.6617	115.846	138.454	115.297	95.8669	131.187	94.3037	123.769	123.158	123.031	107.041
ENSDARG00000002220	656.097	717.458	721.752	768.862	649.986	732.457	685.454	638.364	637	552.781	688.202	582.037
ENSDARG00000002230	10983.8	9844.49	10220.4	9723.45	8157.97	9816.27	9743.94	8880.51	9366.87	8857.38	9651.17	9719.35
ENSDARG00000002235	182.177	223.943	188.25	178.223	177.99	176.597	244.337	216.173	166.676	153.232	158.594	254.223
ENSDARG00000002240	1213	1349.06	1444.27	1402.21	1178.91	1245.43	951.109	1394.24	1435.72	1233.02	1180.32	1317.95
ENSDARG00000002241	171.804	196.926	134.9	171.595	181.593	179.12	183.662	192.96	171.627	183.306	92.2729	194.012
ENSDARG00000002249	655.449	812.319	765.195	760.761	786.181	977.17	862.557	745.725	851.533	896.479	830.456	710.486
ENSDARG00000002255	2352.1	2431.55	2369.51	2741.09	2748.39	2362.2	2756.58	3036.58	3021.62	2456.01	2822.01	2575.68
ENSDARG00000002264	339.718	346.421	294.188	332.879	317.787	343.103	213.18	342.395	335.002	295.007	329.684	311.758
ENSDARG00000002267	595.156	615.993	656.97	654.711	508.747	693.774	578.864	474.42	707.961	594.311	618.036	590.065
ENSDARG00000002271	1425	1272.21	1358.14	1056.08	1049.92	1048.65	1351.23	1046.05	1516.59	1180.03	999.623	1247.03
ENSDARG00000002285	662.581	754.082	1166.85	853.554	772.489	604.634	951.109	699.298	833.381	695.988	775.669	809.5
ENSDARG00000002293	12.9664	13.8088	33.5344	19.1479	3.60303	16.8188	24.5976	58.0331	13.2021	28.6415	39.4082	70.9148
ENSDARG00000002298	21.3945	34.2219	20.5779	27.2489	38.1921	29.4328	24.5976	27.5657	31.3549	35.8019	26.9129	41.4785
ENSDARG00000002299	71.3149	28.218	31.248	53.7614	56.9278	35.3194	62.314	49.3281	61.0596	35.8019	68.2435	37.4644
ENSDARG00000002305	1175.4	1547.79	1199.62	1168.02	1179.63	1253	1223.32	1205.64	1161.78	1907.52	1169.75	1950.83
ENSDARG00000002311	27.2293	28.8184	54.8745	67.0176	14.4121	4.20469	119.708	8.70496	42.9067	2.86415	39.4082	26.7603
ENSDARG00000002330	22.6911	67.8433	60.9717	68.4905	99.4436	154.733	16.3984	15.9591	13.2021	115.998	101.885	50.8446
ENSDARG00000002332	521.896	688.64	644.013	626.725	506.586	660.136	990.465	619.503	788.824	688.828	692.047	762.669
ENSDARG00000002333	475.217	506.724	503.778	746.768	526.042	650.886	490.313	506.339	537.984	721.766	456.559	481.686
ENSDARG00000002336	159.486	148.295	115.084	115.624	130.43	123.618	149.226	111.714	107.267	137.479	175.895	183.308
ENSDARG00000002339	359.168	383.645	444.331	391.795	342.288	430.56	373.884	332.239	438.969	363.747	371.014	371.968
ENSDARG00000002344	15263.3	18415.6	15228.4	14409.5	14972	17779.1	14886.5	17363.5	13868.8	16033.5	18334.4	18140.8
ENSDARG00000002353	25.2844	23.415	44.2045	25.776	32.4272	38.6832	32.7968	46.4265	23.1036	71.6037	89.3894	64.2248
ENSDARG00000002355	23.9878	23.415	35.0587	26.5125	36.7509	28.5919	34.4367	31.9182	16.5026	20.049	22.1071	18.7322
ENSDARG00000002362	1747.22	1241.59	1293.36	1237.25	1178.91	1367.37	1280.72	1120.04	1587.55	1399.14	1284.13	1256.4
ENSDARG00000002365	302.764	260.566	197.396	189.27	196.005	198.461	152.505	179.903	282.194	219.107	203.769	238.167
ENSDARG00000002369	3201.39	1751.32	2013.59	2270.5	1648.75	1535.55	1923.54	1684.41	4053.03	1714.19	2050.19	1784.91
ENSDARG00000002377	158.838	135.687	112.035	150.237	116.738	135.391	116.429	116.066	94.0647	118.862	106.691	125.773
ENSDARG00000002385	309.248	283.981	326.961	296.056	291.125	225.371	367.325	332.239	303.648	326.513	244.139	293.025
ENSDARG00000002391	224.966	108.669	79.2632	71.4364	105.208	108.481	170.544	104.46	183.179	126.023	84.5835	144.506
ENSDARG00000002396	185.419	367.435	288.853	347.608	338.685	444.015	88.5515	235.034	252.49	392.388	198.964	306.406
ENSDARG00000002401	101.138	84.0537	67.831	106.786	82.149	69.7979	83.632	103.009	84.1632	80.1962	61.5153	151.196
ENSDARG00000002402	601.639	480.307	667.64	510.365	542.616	545.769	562.466	513.593	500.028	559.941	606.502	587.389
ENSDARG00000002403	53.8104	73.2468	50.3016	37.5593	22.3388	42.8878	52.475	69.6397	16.5026	50.1226	75.9329	64.2248
ENSDARG00000002405	1351.09	1461.33	1617.27	1538.46	1437.61	1413.62	1605.41	1160.66	1386.22	1264.52	1429.27	1419.63
ENSDARG00000002406	36.9541	32.4207	36.583	26.5125	20.177	22.7053	40.9961	24.6641	24.7539	21.4811	26.9129	20.0702
ENSDARG00000002445	31.7676	42.0268	44.9666	48.6062	30.986	47.0925	16.3984	36.2707	29.7047	63.0113	41.3306	29.4364
ENSDARG00000002463	315.731	216.738	204.255	238.612	209.696	201.825	264.015	210.37	212.883	229.132	165.322	272.955
ENSDARG00000002467	748.807	711.454	744.617	679.014	837.344	674.432	752.688	819.717	897.741	843.492	684.358	798.796
ENSDARG00000002479	29.1743	34.8222	28.9615	23.5666	18.0151	21.8644	39.3562	39.1723	4.95078	28.6415	39.4082	42.8165
ENSDARG00000002487	311.841	304.394	340.679	336.561	343.008	350.671	314.85	348.198	336.653	333.673	349.868	397.391
ENSDARG00000002494	18.1529	19.8127	34.2966	19.1479	12.2503	17.6597	14.7586	31.9182	9.90155	25.7773	12.4953	49.5066
ENSDARG00000002506	888.195	862.751	846.744	774.753	844.55	1020.06	806.802	671.733	836.681	797.666	1018.85	871.048
ENSDARG00000002507	51.2171	62.4399	60.2095	24.3031	55.4866	31.1147	49.1953	62.3855	18.1528	42.9622	34.6024	124.435
ENSDARG00000002509	26.581	60.0383	9.9079	7.36457	12.9709	54.661	14.7586	26.1149	8.25129	8.59245	7.68941	16.0562
ENSDARG00000002510	93.3577	98.4629	54.1124	103.84	91.5169	97.5488	127.908	88.5004	107.267	85.9245	71.1271	90.9851
ENSDARG00000002523	1347.2	947.405	1121.12	739.403	796.269	724.889	1062.62	649.97	1100.72	917.96	875.632	1002.17
ENSDARG00000002533	17.5046	26.4169	8.38361	22.8302	21.6182	16.8188	36.0765	36.2707	19.8031	18.617	22.1071	21.4083
ENSDARG00000002536	1253.85	1242.19	1353.57	1227.67	1294.93	1276.54	1338.11	1346.37	1387.87	1389.11	1277.4	1359.42
ENSDARG00000002538	623.033	590.177	637.154	664.285	603.147	592.02	714.971	689.143	638.65	703.149	724.727	671.684
ENSDARG00000002546	3856.84	3581.29	4378.53	3635.15	3802.63	3642.1	4091.41	3606.76	3445.74	3703.34	3568.85	3632.71
ENSDARG00000002549	768.905	749.879	998.411	848.399	833.74	830.006	934.71	790.701	792.124	906.503	813.155	789.429
ENSDARG00000002552	784.464	746.877	868.846	720.255	745.106	793.846	926.511	763.135	790.474	714.605	804.505	915.203
ENSDARG00000002564	1296.64	1556.79	1233.15	1363.18	1431.84	1517.89	1065.9	1327.51	1191.49	1403.43	1366.79	1418.3
ENSDARG00000002571	199.682	168.708	112.798	181.169	200.328	126.982	150.865	175.55	82.5129	174.713	132.642	141.83
ENSDARG00000002576	51.2171	35.4226	36.583	55.9708	36.0303	59.7066	93.471	60.9347	75.9119	25.7773	39.4082	57.5347
ENSDARG00000002582	31.1192	37.2238	33.5344	25.0396	31.7066	37.0013	39.3562	42.074	28.0544	31.5056	53.8259	37.4644
ENSDARG00000002587	5479.58	6202.56	4598.03	6379.19	5581.09	5934.5	5847.68	6045.59	5503.61	5387.46	6261.1	6855.99
ENSDARG00000002589	41.4923	41.4265	32.0101	32.4041	25.9418	35.3194	26.2375	20.3116	24.7539	38.666	34.6024	26.7603
ENSDARG00000002591	656.097	849.543	649.348	744.558	768.165	825.801	760.887	800.856	744.267	779.049	929.458	838.936
ENSDARG00000002600	741.675	1002.64	640.203	1246.09	1268.99	883.826	926.511	1149.05	764.07	955.194	858.331	865.696
ENSDARG00000002601	11.0214	18.0115	18.2915	16.2021	14.4121	17.6597	31.157	27.5657	33.0052	12.8887	24.0294	18.7322
ENSDARG00000002607	220.428	271.974	189.774	275.435	288.963	318.716	223.019	252.444	176.578	356.587	293.159	236.829
ENSDARG00000002609	1596.16	1955.45	1749.89	1989.17	1773.41	2115.8	2300.7	1519.02	2051.27	1911.82	1590.75	1540.06
ENSDARG00000002613	71.3149	102.065	71.6417	66.2812	58.369	80.7301	59.0343	75.443	67.6606	83.0603	59.5929	73.5909
ENSDARG00000002632	2202.33	2117.55	2083.71	2203.48	1893.75	2123.37	1921.9	1859.96	2326.86	2153.84	2451	2320.12
ENSDARG00000002634	22.6911	12.0077	8.38361	2.20937	15.8533	21.8644	8.19921	10.1558	13.2021	10.0245	22.1071	30.7744
ENSDARG00000002635	2376.73	2149.97	1811.62	2165.18	2194.96	2162.89	2103.92	2132.72	2348.32	2234.04	2316.44	2073.92
ENSDARG00000002642	293.688	375.24	305.621	243.767	291.125	274.146	306.651	346.748	249.189	260.638	281.625	363.94
ENSDARG00000002644	97.2476	234.75	341.441	91.3207	121.062	221.167	81.9921	88.5004	171.627	156.096	107.652	129.788
ENSDARG00000002656	4223.79	4200.28	4706.25	4476.92	4445.41	4246.74	4576.8	4113.09	4024.98	4294.79	4114.8	3877.57
ENSDARG00000002659	2118.05	2404.54	2344.36	2193.91	2026.34	2216.71	2418.77	2228.47	2265.8	2020.66	2713.4	2447.23
ENSDARG00000002663	750.752	742.674	715.655	705.526	667.281	739.185	693.653	596.29	770.671	740.383	742.989	784.077
ENSDARG00000002666	80.3914	65.4418	92.2197	87.6384	89.3551	42.8878	96.7507	73.9922	57.759	55.8509	68.2435	68.2388
ENSDARG00000002670	877.174	728.866	755.287	732.775	837.344	877.939	665.776	750.077	815.228	854.949	738.183	750.627
ENSDARG00000002682	1620.79	1131.72	1518.19	1387.49	1301.41	1480.89	1431.58	1088.12	1689.86	1281.71	1102.47	1225.62
ENSDARG00000002690	393.529	269.572	237.027	334.352	239.962	221.167	239.417	253.895	245.889	231.996	379.665	246.195
ENSDARG00000002696	2.59327	0	2.28644	0.736457	20.177	0.840938	409.961	71.0905	0	1.43207	42.2918	12.0421
ENSDARG00000002701	73.9082	64.8414	121.181	78.8009	64.1339	82.4119	229.578	85.5988	122.119	160.392	89.3894	103.027
ENSDARG00000002710	7719.52	7890.24	6665.73	7830.02	7879.1	8821.44	6428.18	6933.5	8520.28	7820.56	7880.69	7791.27
ENSDARG00000002720	174.397	157.3	163.099	181.169	171.504	183.325	198.421	194.411	199.681	154.664	182.624	211.407
ENSDARG00000002728	41.4923	41.4265	38.1073	34.6135	38.9127	37.8422	24.5976	39.1723	31.3549	34.3698	49.9812	30.7744
ENSDARG00000002731	861.614	726.464	888.662	755.605	784.019	809.823	733.01	738.471	714.562	728.926	754.523	739.923
ENSDARG00000002745	1531.33	1513.57	1400.82	1292.48	1525.52	1410.25	1269.24	1598.81	2077.68	1880.31	1804.13	1928.08
ENSDARG00000002748	141.333	72.046	114.322	87.6384	82.149	79.8891	91.8312	100.107	80.8627	71.6037	100.924	96.3371
ENSDARG00000002750	383.156	410.062	488.536	441.874	402.098	469.243	464.075	416.387	539.635	378.068	492.122	405.419
ENSDARG00000002754	127.719	187.92	146.332	139.927	189.519	214.439	203.34	172.648	262.391	209.083	192.235	227.463
ENSDARG00000002758	2562.8	2759.36	2204.89	2307.32	2405.38	2495.06	2627.03	2232.82	2458.89	2596.35	2567.3	2231.81
ENSDARG00000002771	102.434	114.673	112.035	103.84	93.6787	102.594	149.226	126.222	118.819	134.615	98.04	82.957
ENSDARG00000002779	22.6911	17.4111	13.7186	23.5666	7.92666	0	21.318	2.90165	36.3057	1.43207	30.7576	9.36611
ENSDARG00000002787	1384.81	1549.59	1329.94	1384.54	1484.45	1679.35	1336.47	1487.1	1447.28	1530.89	1428.31	1568.15
ENSDARG00000002790	7795.37	7533.01	7684.72	7762.26	7511.59	7838.38	7849.93	7651.66	8023.56	7912.21	7780.72	8013.38
ENSDARG00000002791	6547.36	7265.84	6495.77	8290.3	8114.74	6058.96	6672.52	8890.67	8104.42	6493.03	6612.89	6670.01
ENSDARG00000002792	979.608	1281.22	1507.52	1268.92	1209.18	1247.95	1165.93	1269.47	919.194	1019.64	1484.06	991.47
ENSDARG00000002795	245.064	264.169	405.462	293.847	335.802	277.51	224.658	284.362	382.86	340.834	328.722	358.588
ENSDARG00000002798	330.642	318.804	346.014	338.77	353.817	350.671	357.486	387.371	450.521	369.475	295.081	334.504
ENSDARG00000002816	32.4159	47.4303	25.913	67.0176	69.1781	23.5463	26.2375	58.0331	21.4534	61.5792	43.2529	40.1405
ENSDARG00000002826	81.0397	96.6617	90.6954	83.9561	74.2224	69.7979	114.789	92.8529	80.8627	100.245	97.0788	115.069
ENSDARG00000002830	247.657	210.735	175.294	227.565	210.417	185.847	247.616	213.272	277.243	272.094	192.235	203.378
ENSDARG00000002840	5988.51	5160.9	5331.21	5469.67	5320.23	5643.54	5258.97	5111.26	5490.41	4813.2	4869.32	5077.77
ENSDARG00000002847	125.774	112.872	114.322	129.617	118.179	114.368	182.023	117.517	158.425	121.726	73.0494	116.407
ENSDARG00000002872	284.611	284.582	275.135	303.42	294.007	339.739	245.976	255.346	222.785	277.822	299.887	282.321
ENSDARG00000002877	961.455	691.041	836.836	750.45	701.87	695.456	906.833	712.356	844.932	736.086	691.086	707.81
ENSDARG00000002880	694.996	497.718	727.849	615.678	767.445	608.839	606.742	641.265	688.158	564.237	594.968	578.023
ENSDARG00000002894	421.406	378.842	438.234	370.438	349.494	358.24	352.566	355.453	434.018	347.994	407.539	354.574
ENSDARG00000002897	474.568	1018.85	544.934	612.733	1000.92	1091.54	1183.97	1060.55	575.94	545.62	1087.09	569.995
ENSDARG00000002912	1600.05	1580.21	1708.73	1718.16	1707.11	1820.63	1467.66	1555.29	2043.02	1479.33	1634.96	1565.48
ENSDARG00000002916	212.648	213.737	204.255	307.103	224.108	149.687	293.532	208.919	163.376	174.713	195.119	167.252
ENSDARG00000002933	136.147	128.482	147.094	120.043	136.194	120.254	162.344	105.91	199.681	141.775	158.594	124.435
ENSDARG00000002937	24.6361	18.6119	28.9615	15.4656	15.8533	22.7053	8.19921	4.35248	18.1528	15.7528	25.9518	16.0562
ENSDARG00000002945	224.966	417.266	326.198	349.817	234.917	438.129	303.371	233.583	351.505	390.956	308.538	434.855
ENSDARG00000002947	428.538	383.645	430.612	435.983	410.024	401.127	352.566	384.469	417.515	363.747	488.278	412.109
ENSDARG00000002949	1804.27	1667.87	2009.02	1679.12	1783.5	1749.15	1969.45	1688.76	1909.35	1764.32	1795.48	1553.44
ENSDARG00000002952	368.244	249.159	317.815	293.847	289.683	232.94	303.371	256.796	229.386	253.477	289.314	248.871
ENSDARG00000002956	124.477	509.726	769.005	670.913	765.283	717.32	150.865	639.815	118.819	71.6037	1145.72	670.346
ENSDARG00000002967	821.418	880.763	913.051	756.342	760.239	901.486	1010.14	697.848	909.292	769.024	748.756	784.077
ENSDARG00000002970	2772.21	2873.44	2636.26	2768.34	2811.08	2693.52	2551.59	2776.88	2982.02	2809.73	2899.87	2607.79
ENSDARG00000002971	584.782	634.005	663.067	621.57	551.984	363.285	654.297	548.413	599.044	474.017	593.046	521.826
ENSDARG00000002986	178.936	151.897	205.779	127.407	113.135	178.279	137.747	124.771	174.927	151.8	137.448	161.9
ENSDARG00000002991	242.471	213.737	210.352	237.876	206.814	199.302	223.019	178.452	237.637	216.243	222.993	171.266
ENSDARG00000002994	1226.62	1030.86	1328.42	1255.66	1149.37	1062.95	1382.39	1175.17	1005.01	1104.13	1242.8	1030.27
ENSDARG00000003008	3163.79	3383.16	4093.49	3733.84	3820.65	3598.37	3041.91	3138.14	3793.94	3870.9	3476.58	3279.48
ENSDARG00000003017	1089.82	788.904	1009.84	695.216	666.56	738.344	923.231	719.61	1171.68	1029.66	981.361	853.654
ENSDARG00000003020	1100.19	1149.73	1117.31	1253.45	1204.85	1076.4	1121.65	1268.02	1211.29	1149.96	1162.06	1118.58
ENSDARG00000003021	240.526	229.346	237.79	228.302	221.226	219.485	193.501	230.681	237.637	239.156	214.342	263.589
ENSDARG00000003022	60.9419	55.2353	59.4474	93.5301	103.047	76.5254	90.1913	69.6397	117.168	70.1717	86.5059	62.8867
ENSDARG00000003027	165.321	145.893	185.964	162.757	163.577	140.437	162.344	143.632	206.282	189.034	159.555	176.618
ENSDARG00000003032	6206.99	6685.87	7343.28	6524.28	6418.43	7174.88	6636.44	6315.45	6437.66	6872.53	7508.71	6674.02
ENSDARG00000003035	7952.26	8542.86	8265.47	6661.99	8415.23	8795.37	9379.9	5990.46	9140.78	8281.69	10816.1	8877.74
ENSDARG00000003046	168.563	100.864	144.808	154.656	182.313	152.21	159.065	208.919	97.3653	98.8131	88.4282	101.689
ENSDARG00000003054	139.388	77.4495	144.046	59.6531	61.2515	149.687	129.548	75.443	77.5621	111.702	115.341	161.9
ENSDARG00000003058	647.669	602.785	585.328	656.92	613.235	622.294	698.573	629.659	656.803	617.224	638.221	713.163
ENSDARG00000003061	92.0611	85.2544	79.2632	75.8551	73.5018	72.3207	93.471	81.2463	100.666	104.541	87.4671	93.6611
ENSDARG00000003068	468.085	383.645	468.72	430.091	415.069	436.447	475.554	371.412	476.925	398.117	356.596	408.095
ENSDARG00000003069	57.7003	55.2353	17.5294	76.5916	72.0605	36.1603	39.3562	71.0905	39.6062	51.5547	39.4082	41.4785
ENSDARG00000003081	44.0856	56.436	39.6316	39.0322	20.177	32.7966	57.3945	59.4839	34.6554	11.4566	36.5247	29.4364
ENSDARG00000003084	602.935	580.571	563.226	581.065	611.794	560.906	652.657	616.601	500.028	555.645	551.715	532.53
ENSDARG00000003085	599.045	585.974	531.978	616.415	659.354	582.77	595.263	555.667	711.261	716.037	536.336	662.318
ENSDARG00000003087	538.104	445.485	525.119	528.776	494.335	521.382	559.186	490.379	485.176	492.634	507.501	449.573
ENSDARG00000003098	3323.92	3276.89	3086.69	3310.38	3292.45	3132.49	2964.83	3421.05	3166.85	3113.33	3448.7	2938.28
ENSDARG00000003109	1460.01	1768.13	1685.87	1666.6	1753.95	1681.88	1469.3	1550.93	1437.38	1705.6	1706.09	1681.89
ENSDARG00000003113	127.07	243.155	168.434	213.573	198.887	268.259	201.701	226.329	193.08	250.613	319.111	266.265
ENSDARG00000003127	5360.29	3969.13	4262.68	4461.46	5604.15	4194.6	3933.98	4362.64	5203.27	4594.1	3865.85	3527.01
ENSDARG00000003132	374.728	333.213	385.646	251.132	345.17	348.148	301.731	342.395	419.166	385.228	294.12	401.405
ENSDARG00000003142	708.611	492.314	676.786	588.429	600.985	530.632	490.313	574.527	673.305	449.671	495.967	551.263
ENSDARG00000003144	141.982	90.0575	92.2197	113.414	59.8103	83.2529	122.988	81.2463	108.917	70.1717	80.7388	133.802
ENSDARG00000003146	289.15	347.022	326.198	141.4	122.503	397.764	496.872	132.025	338.303	353.722	369.092	416.123
ENSDARG00000003151	6887.08	7928.66	8212.12	6122.17	5931.3	6869.62	7817.13	5272.3	8299.15	7866.39	7327.05	6886.77
ENSDARG00000003153	655.449	733.068	570.085	642.191	649.266	688.728	675.615	731.217	691.458	687.396	742.989	687.74
ENSDARG00000003157	161.431	191.522	279.708	226.829	304.095	208.553	300.091	232.132	336.653	196.194	267.207	196.688
ENSDARG00000003165	105.676	171.71	187.488	201.053	214.74	175.756	126.268	194.411	153.474	176.145	212.42	125.773
ENSDARG00000003167	544.587	476.704	512.924	592.112	659.354	536.518	601.822	628.208	562.738	486.905	461.365	460.277
ENSDARG00000003169	6081.87	6841.37	6138.32	6875.57	7133.99	7262.34	6523.29	6650.59	7436.06	7060.13	6943.54	6542.9
ENSDARG00000003175	487.535	360.23	512.162	525.831	523.16	387.672	565.746	544.06	425.767	495.498	399.849	382.673
ENSDARG00000003189	2956.98	3228.86	2624.83	3128.47	2949.44	3072.79	2884.48	2866.83	2807.09	3278.02	3558.28	3260.74
ENSDARG00000003193	31.1192	39.6253	54.1124	38.2958	30.986	44.5697	37.7164	47.8773	37.9559	37.2339	34.6024	66.9008
ENSDARG00000003197	99.8409	13.8088	92.9818	0	0	0	14.7586	0	82.5129	0	70.1659	1.33802
ENSDARG00000003200	17.5046	23.415	20.5779	15.4656	12.2503	11.7731	31.157	21.7624	6.60103	21.4811	27.8741	34.7884
ENSDARG00000003205	671.009	655.619	733.947	670.176	668.001	673.591	688.734	667.38	665.054	670.211	677.629	726.543
ENSDARG00000003206	830.495	775.695	797.967	807.157	783.298	683.683	695.293	761.684	646.901	837.764	735.3	750.627
ENSDARG00000003207	293.04	256.364	268.275	269.543	293.286	271.623	308.29	250.993	374.609	277.822	273.935	239.505
ENSDARG00000003208	184.122	163.304	121.943	171.595	165.019	153.892	188.582	174.099	196.381	174.713	111.496	149.858
ENSDARG00000003210	568.575	429.875	554.08	490.481	466.232	447.379	560.826	570.175	467.023	466.856	440.219	497.742
ENSDARG00000003213	1102.14	1068.08	1153.13	1020.73	1020.38	1133.58	1100.33	1140.35	1186.54	1164.28	1124.58	1069.07
ENSDARG00000003216	1534.57	1379.68	1010.61	1221.78	872.653	1363.16	1103.61	1336.21	1868.09	1419.19	1856.03	2079.28
ENSDARG00000003217	196.44	161.503	141.759	132.562	128.268	156.414	173.823	175.55	176.578	179.009	196.08	176.618
ENSDARG00000003235	672.305	618.995	637.916	643.664	676.649	609.68	629.699	677.536	716.212	617.224	716.076	662.318
ENSDARG00000003244	219.78	235.951	246.173	226.092	114.576	80.7301	129.548	140.73	196.381	234.86	37.4859	247.533
ENSDARG00000003250	924.501	1433.12	1303.27	1531.83	1290.6	1699.54	1444.7	993.816	1420.87	1424.91	1494.63	1268.44
ENSDARG00000003251	228.208	193.323	189.012	242.294	258.697	231.258	206.62	217.624	184.829	242.021	179.74	222.111
ENSDARG00000003257	304.061	384.846	310.193	366.019	397.774	374.217	442.757	339.493	280.544	322.217	357.558	310.42
ENSDARG00000003259	32.4159	48.6311	44.2045	19.1479	30.2654	24.3872	52.475	46.4265	23.1036	17.1849	52.8647	37.4644
ENSDARG00000003269	3321.98	3221.06	4495.14	3299.33	3316.23	2404.24	4407.9	2343.09	2077.68	4449.46	1927.16	1858.5
ENSDARG00000003270	767.608	721.661	670.688	769.598	756.636	830.006	910.113	767.487	833.381	760.432	719.921	673.022
ENSDARG00000003281	4713.27	3507.44	3658.3	4060.83	3943.87	3860.75	3346.92	3149.74	4558.01	3810.75	3528.48	3369.12
ENSDARG00000003287	429.186	522.934	445.855	538.35	558.469	586.975	528.029	497.634	585.842	558.509	505.579	488.376
ENSDARG00000003290	68.7217	90.6579	45.7288	110.469	112.414	68.116	85.2718	103.009	61.0596	85.9245	50.9424	81.619
ENSDARG00000003293	1042.49	1024.85	1018.23	1034.72	1000.2	1029.31	1046.22	989.464	901.041	803.394	1046.72	937.949
ENSDARG00000003303	18.8012	19.2123	18.2915	19.8844	23.0594	12.6141	27.8773	15.9591	26.4041	11.4566	27.8741	21.4083
ENSDARG00000003307	836.33	927.592	856.652	839.561	941.831	909.895	939.63	922.726	896.09	886.454	904.467	937.949
ENSDARG00000003308	1895.68	2013.09	1987.68	1902.27	1804.4	2063.66	1805.47	1904.94	1902.75	1731.38	1868.53	1827.73
ENSDARG00000003311	8060.53	6298.62	6137.56	7214.34	6679.29	6835.14	7021.81	6730.39	7124.17	7058.7	6399.51	6540.22
ENSDARG00000003320	2162.14	2058.11	2292.53	2397.17	2434.21	2183.08	2804.13	2489.62	2209.7	2566.28	1975.22	2389.7
ENSDARG00000003326	84.2813	127.281	138.711	123.725	116.738	145.482	103.31	89.9513	112.218	138.911	115.341	125.773
ENSDARG00000003328	307.303	292.387	273.61	227.565	246.447	288.442	288.612	288.715	242.588	266.366	238.372	260.913
ENSDARG00000003373	141.333	228.146	181.391	252.605	267.345	253.963	186.942	233.583	349.855	170.417	141.293	177.956
ENSDARG00000003375	252.196	252.761	279.708	229.038	214.74	213.598	275.494	232.132	169.977	204.787	240.294	309.082
ENSDARG00000003380	333.235	36.023	83.0739	61.8624	75.6636	46.2516	65.5937	76.8938	67.6606	78.7641	6.72823	84.295
ENSDARG00000003381	31.1192	30.0192	21.3401	25.0396	18.7357	26.91	24.5976	21.7624	39.6062	17.1849	23.0682	30.7744
ENSDARG00000003382	793.541	775.695	689.742	754.132	809.24	872.894	654.297	667.38	891.14	750.407	662.251	662.318
ENSDARG00000003383	1759.53	1399.49	1754.46	1492.8	1621.36	1509.48	1546.37	1469.69	1668.41	1512.27	1559.03	1621.68
ENSDARG00000003398	401.957	310.999	375.738	296.056	283.198	298.533	355.846	301.772	298.697	313.624	327.761	305.068
ENSDARG00000003399	304.061	229.947	259.892	209.154	213.299	207.712	178.743	227.78	224.435	131.751	157.633	181.97
ENSDARG00000003403	2426.65	2929.87	2832.9	3570.35	3737.06	3307.41	2772.97	2845.07	2473.74	3530.06	3017.13	2761.66
ENSDARG00000003411	65.4801	48.6311	41.1559	42.7145	56.2072	52.9791	45.9156	60.9347	54.4585	37.2339	47.0976	57.5347
ENSDARG00000003420	471.327	473.703	461.098	419.044	379.759	463.357	478.834	409.133	458.772	485.473	437.335	489.714
ENSDARG00000003421	53.162	67.8433	32.0101	61.126	86.4727	66.4341	44.2757	52.2298	31.3549	18.617	52.8647	41.4785
ENSDARG00000003429	7045.27	7321.68	6675.64	6803.39	6416.99	6498.77	6534.77	6791.32	5970.64	6568.93	6732.08	6823.88
ENSDARG00000003444	609.419	524.735	598.285	690.061	645.662	633.226	570.665	652.872	869.686	595.743	495.967	683.726
ENSDARG00000003446	215.241	152.497	207.304	180.432	224.829	168.188	183.662	192.96	176.578	193.33	172.051	168.59
ENSDARG00000003449	79.0947	112.872	51.8259	122.252	119.621	55.5019	88.5515	143.632	64.3601	107.406	47.0976	101.689
ENSDARG00000003469	20.7462	30.0192	27.4373	14.7291	28.8242	16.8188	39.3562	27.5657	13.2021	24.3453	37.4859	21.4083
ENSDARG00000003475	45.3822	51.0326	71.6417	49.3426	42.5157	75.6844	39.3562	55.1314	74.2616	27.2094	54.7871	65.5628
ENSDARG00000003486	3122.95	2949.68	3178.91	3001.06	3100.04	2851.62	2763.13	2837.82	3031.52	2951.51	3170.92	2812.51
ENSDARG00000003487	1930.69	1870.79	1903.08	1777.81	1850.51	1895.47	1813.67	1743.89	1884.6	1944.76	1852.19	1841.11
ENSDARG00000003495	10032.1	8993.14	9646.48	9845.7	9860.76	8698.66	9212.63	9282.39	9041.77	9458.85	7883.57	8179.29
ENSDARG00000003512	4870.16	4498.67	4913.55	4613.91	4734.38	4332.51	4135.68	4491.76	4729.64	4243.24	4356.05	4269.61
ENSDARG00000003517	400.012	415.465	415.37	379.276	410.745	435.606	387.003	367.059	376.259	395.253	468.093	437.531
ENSDARG00000003519	173.749	178.914	180.629	148.028	158.533	144.641	139.387	168.296	160.075	138.911	164.361	210.069
ENSDARG00000003520	867.449	1077.69	1291.08	1142.25	1123.42	996.512	1372.55	1083.77	884.539	1068.33	778.553	1162.74
ENSDARG00000003526	1060	1156.94	1284.98	1100.27	1133.51	1199.18	1233.16	1185.33	988.505	1202.94	1199.55	1154.71
ENSDARG00000003527	223.67	178.914	216.449	192.215	209.696	206.871	208.26	171.198	184.829	194.762	194.158	208.73
ENSDARG00000003531	1227.27	1401.9	1451.89	1439.04	1488.77	1476.69	1762.83	1607.52	1410.97	1613.95	1631.12	1549.42
ENSDARG00000003533	205.517	173.511	136.424	18.4114	18.7357	74.0026	18.0383	33.369	28.0544	37.2339	137.448	65.5628
ENSDARG00000003544	40.844	39.6253	19.0536	40.5052	37.4715	43.7288	19.6781	39.1723	39.6062	28.6415	12.4953	44.1545
ENSDARG00000003564	636.648	575.768	555.604	628.935	637.736	601.271	560.826	542.609	689.808	529.868	635.338	638.234
ENSDARG00000003570	3367.36	4113.23	4348.8	3940.05	3511.51	3932.23	4135.68	3766.35	3579.41	3674.7	4542.52	4513.13
ENSDARG00000003573	760.477	819.523	993.838	812.313	765.283	876.257	882.235	821.168	836.681	811.986	845.835	903.161
ENSDARG00000003576	848.648	685.638	636.392	684.169	734.297	688.728	708.412	610.798	742.616	685.964	705.503	677.036
ENSDARG00000003584	384.452	238.352	271.324	197.371	251.491	202.666	300.091	256.796	348.205	267.798	229.721	280.983
ENSDARG00000003592	344.905	378.242	320.101	395.478	372.553	354.035	321.409	338.043	440.619	425.326	359.48	381.335
ENSDARG00000003599	12103.4	13909.7	12227.1	12548.5	15193.2	14132	12659.6	17383.8	13134.4	13621.9	14421.5	15364.4
ENSDARG00000003607	390.287	356.027	385.646	381.485	425.878	368.331	446.037	429.445	369.658	358.019	377.742	362.602
ENSDARG00000003616	790.299	825.527	896.284	732.775	909.404	883.826	855.998	880.652	879.588	763.296	821.806	725.205
ENSDARG00000003631	800.024	507.324	529.691	558.971	667.281	544.928	613.301	584.683	724.463	647.298	496.928	501.756
ENSDARG00000003635	34.3608	28.8184	41.918	33.1406	38.9127	33.6375	60.6742	39.1723	31.3549	47.2585	53.8259	49.5066
ENSDARG00000003641	1128.07	1103.5	1081.49	1145.93	1057.13	993.148	980.626	1172.27	1141.98	1454.99	1168.79	1360.76
ENSDARG00000003642	538.104	480.907	615.052	538.35	423.716	455.788	393.562	425.092	509.93	620.088	510.385	504.432
ENSDARG00000003655	22507	19971.8	23183	24028.4	23207.8	22878.6	24851.8	19747.2	25381	22452.1	20277.9	23252
ENSDARG00000003675	237.933	207.132	296.475	265.125	220.505	210.235	247.616	255.346	255.79	236.292	246.061	297.04
ENSDARG00000003680	5054.28	4152.85	4659.76	4372.35	4333.72	3989.41	4693.23	4265.43	3853.35	3899.54	3973.5	4217.43
ENSDARG00000003681	7051.1	7126.55	7390.53	7693.03	7201.01	7465.85	7630.19	7026.35	7346.95	7756.12	7271.3	7183.81
ENSDARG00000003693	1732.3	1776.53	1827.63	1704.9	1815.93	1773.54	1607.05	1799.03	1691.51	1729.95	1859.88	1778.22
ENSDARG00000003695	4420.23	4641.56	3302.38	3171.19	2804.6	4061.73	3538.78	3336.9	5049.79	4930.63	3936.02	5208.9
ENSDARG00000003699	637.945	640.609	491.584	587.693	631.971	648.363	585.424	570.175	689.808	673.075	645.911	600.769
ENSDARG00000003705	6666.65	6954.84	6967.54	8387.51	6142.44	7058.83	7138.23	5887.45	7318.9	6826.7	5816.08	6861.35
ENSDARG00000003749	301.468	356.027	304.096	261.442	265.183	340.58	336.168	274.206	346.554	342.266	344.101	359.926
ENSDARG00000003750	103.083	114.673	86.1225	151.71	110.973	182.484	155.785	190.058	127.07	130.319	119.186	215.421
ENSDARG00000003751	926.446	763.087	902.381	906.579	858.241	596.225	942.909	741.372	729.414	870.701	844.874	802.81
ENSDARG00000003754	2485.65	1990.27	3445.66	1565.71	1996.8	2164.57	2310.54	1726.48	1990.21	1917.55	2555.77	2033.78
ENSDARG00000003757	149.113	130.283	120.419	120.779	95.1199	115.209	160.705	95.7546	117.168	101.677	130.72	187.322
ENSDARG00000003769	365.651	372.238	394.029	374.12	364.626	396.082	380.443	316.28	353.155	335.105	324.878	244.857
ENSDARG00000003776	2201.04	2216.62	2243.76	2065.76	2200.73	2257.92	2277.74	2028.26	2077.68	2073.64	2180.91	2025.76
ENSDARG00000003779	1976.07	2174.59	2230.04	2545.93	2909.08	2689.32	2449.92	2431.59	2029.82	2342.87	2264.53	2188.99
ENSDARG00000003789	4359.29	3224.06	3336.67	3426	3430.8	3428.5	3394.47	3294.83	3722.98	3378.26	3315.1	3229.97
ENSDARG00000003795	6118.82	6425.3	6540.74	6150.16	5870.05	5825.18	6524.93	6491	6333.69	6083.45	6445.65	6490.72
ENSDARG00000003808	29.8226	7.80498	22.1022	6.62812	14.4121	5.88657	103.31	284.362	21.4534	40.0981	27.8741	677.036
ENSDARG00000003811	1535.86	1129.32	1429.79	1436.83	1392.21	1142.83	1406.98	1175.17	1508.34	1316.08	1388.9	1371.47
ENSDARG00000003818	543.938	524.735	667.64	504.473	505.144	499.517	610.021	525.199	516.531	455.4	471.938	528.516
ENSDARG00000003820	3449.7	1374.28	3021.15	1722.57	2277.11	1468.28	1575.89	2116.76	3201.5	1974.83	1730.12	2223.78
ENSDARG00000003822	159.486	181.316	230.168	166.439	199.608	226.212	206.62	230.681	235.987	256.341	230.682	228.801
ENSDARG00000003827	150.41	118.276	130.327	142.873	122.503	163.983	160.705	143.632	156.775	154.664	123.992	112.393
ENSDARG00000003829	1231.8	1136.53	983.168	895.532	931.022	1181.52	908.473	912.57	925.795	883.59	868.903	924.569
ENSDARG00000003835	1375.08	2577.45	2939.6	1615.05	1263.94	2638.02	1716.91	1115.69	2285.61	1549.5	1430.23	2154.21
ENSDARG00000003841	94.0061	93.6598	123.468	129.617	116.017	95.8669	116.429	94.3037	136.971	108.838	82.6612	70.9148
ENSDARG00000003845	991.278	829.13	967.163	1001.58	1107.57	1016.69	957.668	1093.92	904.342	1078.35	1053.45	932.597
ENSDARG00000003846	233.394	246.157	207.304	247.45	241.403	254.804	218.099	255.346	222.785	217.675	289.314	252.885
ENSDARG00000003854	49.9205	53.4341	54.8745	42.7145	38.9127	34.4785	42.6359	46.4265	100.666	41.5302	97.0788	107.041
ENSDARG00000003860	1581.25	1659.46	1552.49	1508.26	1486.61	1725.6	1623.44	1263.67	1666.76	1560.96	1789.71	1518.65
ENSDARG00000003865	55.107	38.4245	32.7723	30.9312	37.4715	33.6375	34.4367	46.4265	41.2565	38.666	29.7965	34.7884
ENSDARG00000003866	4663.35	4310.15	4916.6	4850.31	4843.19	4843.8	4839.17	4638.29	5170.26	4658.54	4709.76	4728.55
ENSDARG00000003867	261.92	258.765	295.713	272.489	315.625	261.532	303.371	255.346	245.889	296.439	281.625	224.787
ENSDARG00000003869	422.703	405.259	373.452	394.741	340.846	398.605	388.643	300.321	341.604	392.388	389.276	390.701
ENSDARG00000003872	804.562	1086.09	794.918	1004.53	990.112	1221.88	849.438	908.218	1003.36	1267.39	997.701	976.752
ENSDARG00000003877	2274.3	2339.69	2349.7	2428.84	2428.44	2600.18	2579.47	2560.71	2401.13	2440.26	2327.97	2332.16
ENSDARG00000003899	27.2293	24.6157	25.913	31.6677	41.7951	29.4328	27.8773	31.9182	31.3549	28.6415	36.5247	30.7744
ENSDARG00000003900	201.627	166.306	174.531	149.501	118.9	185.847	190.222	195.862	221.135	189.034	166.284	294.364
ENSDARG00000003903	644.428	456.291	368.879	495.636	551.263	414.582	606.742	528.101	674.956	475.449	364.286	646.262
ENSDARG00000003910	2158.9	2048.51	1829.91	2113.63	2104.89	1878.66	2015.37	2293.76	2171.74	2092.26	2097.29	2194.35
ENSDARG00000003920	5010.85	5094.85	5172.68	4499.75	4538.37	4986.76	5008.08	3966.56	5186.76	4233.21	4919.3	4675.03
ENSDARG00000003927	1164.38	847.141	1413.78	1101	763.121	893.917	1010.14	786.348	1465.43	743.247	742.989	889.781
ENSDARG00000003931	468.085	491.114	561.702	413.153	592.338	502.881	660.856	678.987	443.92	558.509	650.716	607.459
ENSDARG00000003934	20.7462	11.4073	17.5294	16.2021	13.6915	16.8188	21.318	11.6066	23.1036	7.16037	28.8353	14.7182
ENSDARG00000003938	1096.31	1147.33	1188.95	1100.27	1115.5	1185.72	1152.81	1076.51	1338.36	1157.12	1100.55	1280.48
ENSDARG00000003940	1646.73	1621.04	1771.23	1575.28	1392.93	1808.86	1680.84	1212.89	1528.14	1528.02	1858.92	1906.67
ENSDARG00000003941	343.608	329.01	297.237	319.623	312.022	228.735	354.206	346.748	306.948	299.304	382.548	341.194
ENSDARG00000003952	1680.44	1814.36	2772.69	2581.28	2601.39	2461.43	2654.9	3686.55	3749.39	2332.85	3529.44	3070.75
ENSDARG00000003961	623.682	690.441	643.251	654.711	751.591	768.617	767.446	674.634	567.689	751.839	704.542	608.797
ENSDARG00000003963	1518.36	1864.19	1712.54	1592.22	1656.67	1749.99	1961.25	1610.42	1660.16	1699.87	1933.89	1912.02
ENSDARG00000003968	45.3822	22.8146	18.2915	47.8697	29.5448	22.7053	29.5172	37.7215	39.6062	47.2585	27.8741	25.4223
ENSDARG00000003971	81.688	80.4514	124.23	99.4218	60.5309	63.9113	85.2718	69.6397	105.617	103.109	104.768	89.6471
ENSDARG00000003973	128.367	139.889	125.754	144.346	123.224	154.733	159.065	139.279	153.474	138.911	128.798	149.858
ENSDARG00000003974	1117.7	1247.6	1288.79	829.988	1314.38	1305.14	1092.14	1247.71	1368.06	1333.26	1337	1251.04
ENSDARG00000003984	595.804	540.345	605.144	578.856	571.44	521.382	652.657	613.7	603.995	590.015	589.201	654.29
ENSDARG00000003989	129.015	106.868	123.468	136.981	152.768	137.073	109.869	145.083	122.119	110.27	96.1176	125.773
ENSDARG00000003994	1059.35	1235.59	1173.7	1201.16	1362.66	1450.62	1077.38	1275.28	1071.02	1244.47	1433.11	1086.47
ENSDARG00000003998	1240.88	1273.41	1292.6	1398.53	1248.81	1254.68	1285.64	1426.16	1150.23	1205.81	1145.72	1054.36
ENSDARG00000004015	325.455	210.735	281.994	224.62	242.123	287.601	250.896	211.821	401.013	254.909	273.935	294.364
ENSDARG00000004017	741.027	604.586	586.852	585.484	631.971	713.956	687.094	602.093	863.085	817.715	762.213	814.852
ENSDARG00000004018	32.4159	18.6119	20.5779	17.675	24.5006	26.91	19.6781	34.8198	16.5026	17.1849	25.9518	32.1124
ENSDARG00000004023	370.838	470.701	483.963	338.034	569.999	532.314	426.359	501.986	539.635	485.473	515.191	389.363
ENSDARG00000004034	1500.21	2271.85	2506.7	1774.13	1838.26	2507.68	2021.93	1418.91	1509.99	1977.69	2206.86	2017.73
ENSDARG00000004037	423.351	411.263	490.06	523.621	499.38	480.176	472.275	443.953	511.58	468.288	555.56	476.334
ENSDARG00000004046	750.752	893.371	849.793	891.113	902.919	937.646	813.362	908.218	935.697	847.788	809.311	828.232
ENSDARG00000004049	113.456	189.121	165.386	167.176	126.827	163.983	121.348	192.96	155.124	123.158	165.322	113.731
ENSDARG00000004055	919.963	927.592	998.411	943.402	968.494	884.667	1005.22	940.136	828.43	920.824	908.312	996.822
ENSDARG00000004059	29.1743	33.6215	41.1559	47.1333	32.4272	39.5241	42.6359	40.6231	13.2021	35.8019	47.0976	53.5206
ENSDARG00000004060	7934.76	8497.23	7946.9	9340.49	9383	8413.59	9068.33	9357.83	8795.88	8811.55	8784.19	8255.56
ENSDARG00000004074	375.376	301.392	246.935	379.276	357.42	344.785	341.087	359.805	372.958	313.624	302.771	289.011
ENSDARG00000004078	2184.83	3404.77	3471.57	3321.42	3386.12	3373.84	3045.19	3927.39	3396.23	3607.4	3898.53	3723.7
ENSDARG00000004094	2435.08	4169.06	3412.13	2814.74	3306.14	3878.41	3688.01	3772.15	2571.1	3338.17	3482.34	4040.81
ENSDARG00000004105	368.893	1035.06	570.847	678.277	789.063	1097.42	742.849	770.389	458.772	903.639	440.219	742.599
ENSDARG00000004111	119.29	55.8357	109.749	82.4832	82.8696	91.6623	45.9156	114.615	110.567	78.7641	100.924	69.5768
ENSDARG00000004114	208.11	179.515	221.784	195.161	173.666	174.915	195.141	191.509	221.135	217.675	209.536	216.759
ENSDARG00000004115	1074.26	938.399	1022.04	883.012	902.198	1015.01	913.392	976.406	932.396	939.441	809.311	900.485
ENSDARG00000004130	66.7767	130.283	98.3168	78.0645	102.326	121.095	85.2718	133.476	52.8083	74.4679	88.4282	123.097
ENSDARG00000004131	139.388	112.272	114.322	136.245	110.973	107.64	136.107	156.689	112.218	138.911	126.875	115.069
ENSDARG00000004132	1994.87	1675.67	1670.62	1678.39	1862.04	1471.64	1630	1942.66	1732.77	1810.14	1683.98	1598.93
ENSDARG00000004141	514.116	436.479	678.31	444.82	281.036	324.602	567.385	426.543	354.806	280.687	393.121	703.796
ENSDARG00000004150	904.403	814.12	841.409	956.658	904.36	1145.36	946.189	938.685	1041.31	1075.49	865.059	1030.27
ENSDARG00000004151	120.587	90.0575	63.2581	108.996	192.402	58.0247	177.103	66.738	110.567	68.7396	48.0588	78.9429
ENSDARG00000004154	57.052	54.6349	38.8694	59.6531	43.9569	58.0247	67.2335	65.2872	61.0596	61.5792	46.1365	74.9289
ENSDARG00000004158	546.532	567.963	634.868	614.205	639.177	650.045	621.5	623.855	566.039	601.471	548.832	557.953
ENSDARG00000004160	427.89	381.243	390.981	393.268	432.363	432.242	468.995	420.74	445.57	408.141	459.442	452.249
ENSDARG00000004161	3106.09	3432.39	3234.55	3305.22	3104.37	3669.85	3169.82	3197.62	3346.72	3235.06	3086.34	3221.94
ENSDARG00000004167	87.5229	66.0422	119.657	97.9488	89.3551	58.8657	98.3905	56.5822	95.715	87.3565	121.108	88.3091
ENSDARG00000004169	179.584	180.115	128.803	91.3207	128.988	127.823	145.946	145.083	163.376	105.974	151.866	100.351
ENSDARG00000004171	707.315	609.389	656.97	608.314	626.927	645.84	700.213	549.863	736.015	610.064	580.551	618.163
ENSDARG00000004173	4636.12	4637.96	4593.45	4921.01	4583.77	5064.13	4657.15	4786.28	4790.7	4850.44	5166.32	5095.16
ENSDARG00000004174	8078.69	6436.11	5708.47	6720.91	6571.92	6535.77	6770.91	6115.23	6620.84	7008.57	6675.37	5896.64
ENSDARG00000004176	98.5443	96.0614	102.128	83.9561	85.0314	87.4576	73.7929	85.5988	117.168	117.43	101.885	94.9991
ENSDARG00000004177	204.22	123.679	186.726	142.136	172.945	160.619	155.785	137.829	118.819	128.887	122.069	105.703
ENSDARG00000004184	209.407	229.947	214.925	257.76	260.859	228.735	231.218	317.731	198.031	252.045	243.178	243.519
ENSDARG00000004187	14755.7	9397.2	14968.5	10838.4	10348.6	7644.97	10306.4	12176.8	7685.25	7445.36	11184.2	7725.7
ENSDARG00000004189	1793.25	2216.62	2023.5	1740.25	2035.71	2083.84	2205.59	1832.39	1693.17	1921.84	2349.12	1811.67
ENSDARG00000004196	328.049	372.238	436.71	313.731	381.2	333.852	341.087	445.404	268.992	307.896	303.732	410.771
ENSDARG00000004204	75.2048	51.633	72.4039	51.552	64.1339	53.82	85.2718	47.8773	52.8083	45.8264	49.9812	44.1545
ENSDARG00000004211	1265.52	1173.15	1376.44	1274.81	1139.28	1140.31	1311.87	996.718	1401.07	1190.05	1185.13	1065.06
ENSDARG00000004218	3465.91	2554.63	3154.52	2810.32	2682.09	2860.03	3714.24	2612.94	3252.66	3210.71	3056.54	3335.67
ENSDARG00000004219	108.917	123.679	111.273	154.656	120.341	183.325	126.268	130.574	132.021	154.664	117.264	141.83
ENSDARG00000004227	116.049	134.486	82.3118	181.905	143.4	95.026	116.429	178.452	112.218	138.911	87.4671	125.773
ENSDARG00000004232	83.633	91.2583	60.2095	67.7541	72.7811	61.3885	90.1913	65.2872	57.759	38.666	59.5929	74.9289
ENSDARG00000004243	79.7431	49.2314	62.496	86.1655	92.2375	85.7757	52.475	82.6971	47.8575	84.4924	73.0494	49.5066
ENSDARG00000004246	1258.38	1116.11	1294.12	1184.96	1101.81	1099.11	1131.49	1115.69	1133.73	860.677	1107.28	1117.24
ENSDARG00000004251	35.6575	54.0345	54.1124	37.5593	33.1479	47.9335	108.23	47.8773	34.6554	45.8264	70.1659	99.0132
ENSDARG00000004260	346.85	318.804	349.825	349.817	379.038	364.126	388.643	330.788	308.598	379.5	342.179	319.786
ENSDARG00000004261	1288.21	1512.97	1690.44	1545.09	1450.58	1469.96	1362.71	1426.16	1622.2	1414.89	1475.41	1445.06
ENSDARG00000004262	183.474	188.52	224.071	136.981	164.298	193.416	223.019	163.943	186.479	85.9245	127.836	204.716
ENSDARG00000004270	246.361	259.366	276.659	264.388	238.52	256.486	239.417	316.28	268.992	210.515	279.702	303.73
ENSDARG00000004274	29.1743	28.218	23.6265	36.0864	26.6624	28.5919	26.2375	36.2707	47.8575	30.0736	38.4471	29.4364
ENSDARG00000004280	864.207	838.736	962.59	864.601	812.843	930.918	1041.3	829.873	937.347	814.85	874.671	893.795
ENSDARG00000004282	265.162	306.796	278.945	396.951	373.994	315.352	291.892	300.321	341.604	310.76	212.42	315.772
ENSDARG00000004291	556.257	556.555	421.467	717.31	698.987	467.562	577.225	668.831	450.521	608.632	506.54	503.094
ENSDARG00000004297	4214.06	4109.62	3995.93	4364.25	4578.01	4193.76	3853.63	3865	3993.63	4505.31	4869.32	3862.85
ENSDARG00000004301	45.3822	50.4322	37.3452	43.451	36.7509	55.5019	62.314	50.7789	67.6606	94.5169	144.176	84.295
ENSDARG00000004302	1367.95	1444.52	1334.52	1492.8	1469.31	1500.23	1467.66	1331.86	1706.37	1512.27	1455.22	1491.89
ENSDARG00000004305	272.293	309.798	219.498	345.399	329.317	291.806	267.294	311.928	249.189	302.168	274.896	302.392
ENSDARG00000004306	239.878	270.173	231.692	270.28	283.919	322.079	285.333	239.386	186.479	279.255	247.022	210.069
ENSDARG00000004307	52.5137	71.4456	53.3502	57.4437	72.0605	63.9113	60.6742	72.5413	82.5129	63.0113	51.9035	76.2669
ENSDARG00000004308	527.082	469.5	499.968	484.589	538.292	415.423	447.677	441.051	473.624	479.745	480.588	432.179
ENSDARG00000004311	94.0061	114.673	121.943	78.0645	103.047	114.368	85.2718	87.0496	115.518	95.949	89.3894	107.041
ENSDARG00000004318	371.486	452.089	483.963	418.308	495.056	453.266	432.918	445.404	414.215	469.72	388.315	440.207
ENSDARG00000004322	151.058	96.6617	136.424	117.833	113.135	116.049	116.429	66.738	107.267	124.59	99.9623	125.773
ENSDARG00000004325	151.058	199.327	209.59	176.75	203.211	232.94	145.946	134.927	234.337	209.083	169.167	194.012
ENSDARG00000004336	1024.34	850.743	973.26	994.954	1050.64	900.645	910.113	935.783	986.855	949.465	1000.58	920.555
ENSDARG00000004343	1051.57	1030.26	947.347	1076.7	952.64	1136.95	965.867	912.57	1267.4	1072.62	1040.95	960.695
ENSDARG00000004363	465.492	372.838	350.587	370.438	428.04	332.171	291.892	459.912	452.171	274.958	388.315	381.335
ENSDARG00000004372	189.309	261.167	224.833	238.612	200.328	247.236	245.976	158.14	235.987	263.502	243.178	282.321
ENSDARG00000004377	1683.68	1656.46	1976.24	2146.77	1784.22	1597.78	2395.81	2076.13	2123.88	1894.63	1620.54	1859.84
ENSDARG00000004378	210.055	291.186	239.314	222.41	190.96	360.762	183.662	211.821	209.583	395.253	256.634	280.983
ENSDARG00000004386	4417.64	2801.99	2818.42	3030.52	3443.77	3179.59	2692.62	2926.32	4496.95	3588.78	2797.98	2823.21
ENSDARG00000004392	51.8654	27.6176	86.1225	27.9854	28.1036	29.4328	73.7929	69.6397	31.3549	28.6415	64.3988	53.5206
ENSDARG00000004402	2068.78	1524.37	1848.97	1284.38	1284.12	1583.49	1969.45	1548.03	1368.06	1390.54	1574.41	1922.73
ENSDARG00000004406	204.868	265.97	278.183	224.62	219.785	316.193	278.773	230.681	188.129	200.49	258.556	314.434
ENSDARG00000004415	5985.27	5376.43	5250.42	5040.31	4755.28	4619.27	6126.45	5281.01	5756.1	4366.4	4678.05	5085.8
ENSDARG00000004427	422.055	473.102	436.71	391.059	317.787	460.834	424.719	378.666	422.466	413.87	417.151	416.123
ENSDARG00000004433	31.1192	20.413	19.8158	26.5125	26.6624	22.7053	32.7968	30.4674	23.1036	41.5302	64.3988	64.2248
ENSDARG00000004436	196.44	166.306	198.92	196.634	177.99	191.734	183.662	149.435	226.085	167.553	176.856	183.308
ENSDARG00000004445	3672.07	3731.38	5045.41	4459.25	4659.43	3404.12	2348.25	3764.9	3802.2	2835.51	3315.1	3076.1
ENSDARG00000004451	154.948	212.536	178.342	207.681	219.064	171.551	201.701	233.583	199.681	163.257	194.158	228.801
ENSDARG00000004452	5006.31	5126.67	5474.49	5002.02	4882.82	4911.08	4960.52	5045.98	5619.13	5696.79	5392.2	5938.11
ENSDARG00000004460	254.789	317.002	234.741	285.009	307.699	300.215	241.057	306.124	321.8	276.39	293.159	267.603
ENSDARG00000004470	1262.92	1365.27	1475.51	1302.79	1390.77	1443.89	1228.24	1289.78	1282.25	1217.26	1586.9	1505.27
ENSDARG00000004472	341.015	350.624	188.25	319.623	195.284	354.035	177.103	221.976	300.347	307.896	342.179	319.786
ENSDARG00000004473	9.72476	9.60614	12.1943	19.8844	12.2503	19.3416	16.3984	17.4099	6.60103	24.3453	43.2529	14.7182
ENSDARG00000004492	190.605	180.715	173.007	184.114	194.563	184.165	168.904	197.312	178.228	214.811	153.788	179.294
ENSDARG00000004497	122.532	162.104	126.516	181.905	152.768	177.438	109.869	192.96	90.7642	147.504	105.729	148.52
ENSDARG00000004502	168.563	166.306	124.992	198.844	189.519	188.37	144.306	187.157	153.474	158.96	139.371	135.14
ENSDARG00000004517	320.917	300.192	314.004	99.4218	343.729	116.049	122.988	103.009	351.505	60.1471	354.674	145.844
ENSDARG00000004525	120.587	157.901	172.245	153.92	131.15	149.687	122.988	123.32	146.873	190.466	182.624	135.14
ENSDARG00000004527	298.226	333.813	244.649	262.179	232.035	317.875	201.701	294.518	252.49	257.773	238.372	272.955
ENSDARG00000004529	42.1406	37.8242	23.6265	25.776	29.5448	33.6375	37.7164	18.8607	24.7539	51.5547	29.7965	34.7884
ENSDARG00000004537	2947.9	2272.45	2325.31	2800.75	2861.52	2437.88	2571.27	2486.72	2696.52	2596.35	2162.65	2356.25
ENSDARG00000004539	84.2813	91.8587	68.5931	68.4905	77.8254	75.6844	101.67	187.157	61.0596	103.109	87.4671	159.224
ENSDARG00000004561	68.7217	60.6387	26.6751	111.205	54.766	41.206	62.314	68.1889	46.2072	63.0113	24.0294	45.4925
ENSDARG00000004574	97.2476	96.6617	121.943	58.1801	110.973	72.3207	100.03	111.714	94.0647	70.1717	102.846	69.5768
ENSDARG00000004576	55.7553	47.4303	44.9666	34.6135	34.5891	39.5241	45.9156	39.1723	31.3549	21.4811	57.6706	44.1545
ENSDARG00000004577	829.198	832.732	723.276	899.951	779.695	846.825	729.73	870.496	938.997	897.911	898.7	820.204
ENSDARG00000004580	4432.55	4475.86	4456.27	4616.85	4760.32	4608.34	5004.8	4739.85	4551.41	4674.29	3868.74	4113.06
ENSDARG00000004581	1280.43	1174.35	1239.25	1218.84	1168.1	1229.45	1144.61	1079.42	1178.28	1234.45	1282.21	1264.43
ENSDARG00000004587	1167.62	1165.94	1219.43	1225.47	1190.44	1297.57	1100.33	1165.01	1356.51	1291.73	1113.04	1047.67
ENSDARG00000004588	3801.73	4039.98	4780.18	3653.57	4263.82	4336.72	3712.6	3804.07	3818.7	3717.67	4915.46	3731.73
ENSDARG00000004592	1414.63	1433.72	1401.59	1591.48	1811.6	1438	1282.36	1283.98	1211.29	1406.3	1383.13	1241.68
ENSDARG00000004594	995.168	832.732	991.552	861.655	922.375	1072.2	954.388	748.627	853.184	847.788	888.127	829.57
ENSDARG00000004597	144.575	195.725	195.872	179.696	190.96	185.006	200.061	166.845	145.223	144.64	171.089	160.562
ENSDARG00000004616	261.92	233.549	288.091	253.341	226.27	238.826	291.892	219.075	255.79	253.477	245.1	256.899
ENSDARG00000004618	26.581	22.8146	25.1508	24.3031	17.2945	28.5919	13.1187	33.369	6.60103	17.1849	32.68	24.0843
ENSDARG00000004621	23493.7	23347.7	24902.4	23757.4	23493.9	24800.9	24664.9	22188.9	23724.1	22921.8	24542.7	23591.9
ENSDARG00000004632	761.125	791.906	788.821	765.179	829.417	874.576	828.12	819.717	868.036	900.775	933.302	780.063
ENSDARG00000004633	41.4923	61.2391	35.0587	68.4905	61.2515	43.7288	36.0765	53.6806	34.6554	41.5302	34.6024	48.1686
ENSDARG00000004634	254.141	303.194	233.979	291.637	322.831	243.872	267.294	307.575	206.282	313.624	288.353	250.209
ENSDARG00000004635	707.963	805.715	753	950.767	820.049	939.328	869.116	732.667	765.72	887.886	863.136	789.429
ENSDARG00000004636	1246.07	858.548	905.429	1209.26	1135.67	1226.93	890.434	1115.69	871.336	1075.49	1215.89	828.232
ENSDARG00000004643	42.1406	39.0249	38.1073	41.2416	70.6193	41.206	98.3905	43.5248	39.6062	32.9377	69.2047	44.1545
ENSDARG00000004647	29.1743	218.54	132.613	237.139	128.268	46.2516	32.7968	143.632	171.627	173.281	123.031	148.52
ENSDARG00000004648	20.0978	48.6311	25.1508	53.0249	54.0454	22.7053	8.19921	47.8773	26.4041	41.5302	14.4176	17.3942
ENSDARG00000004672	1683.68	1522.57	1544.11	1543.61	1538.49	1575.92	1684.12	1662.65	1556.19	1573.85	1412.93	1589.56
ENSDARG00000004680	1224.02	1305.23	1044.9	1192.32	1057.85	1194.97	916.672	1109.88	1099.07	1114.15	1077.48	1133.3
ENSDARG00000004687	452.526	559.557	515.973	497.109	461.187	504.563	406.681	465.715	419.166	501.226	440.219	493.728
ENSDARG00000004692	200.33	232.348	237.027	213.573	207.534	190.052	178.743	214.722	193.08	419.598	256.634	453.587
ENSDARG00000004696	304.709	262.368	323.912	267.334	300.492	303.579	267.294	262.6	321.8	277.822	287.392	305.068
ENSDARG00000004697	40.844	57.6368	66.3067	33.877	53.3248	43.7288	34.4367	44.9756	64.3601	32.9377	52.8647	45.4925
ENSDARG00000004702	2000.71	1741.11	1569.26	1827.15	1684.05	1662.53	1426.66	1894.78	2123.88	1722.79	1773.37	1677.87
ENSDARG00000004706	1373.14	1301.03	1307.08	1214.42	1222.15	1447.25	1116.73	1022.83	1541.34	1291.73	1081.32	1264.43
ENSDARG00000004712	51.8654	595.58	733.184	637.036	971.376	1101.63	72.1531	66.738	23.1036	982.403	841.991	362.602
ENSDARG00000004713	29.8226	27.6176	23.6265	23.5666	14.4121	20.1825	24.5976	37.7215	19.8031	21.4811	32.68	26.7603
ENSDARG00000004714	1946.9	1817.96	2108.1	1734.36	1737.38	1766.81	1946.49	1841.1	1919.25	1659.77	1665.72	1744.77
ENSDARG00000004724	181.529	180.715	201.207	154.656	175.828	121.095	159.065	177.001	165.026	158.96	217.226	149.858
ENSDARG00000004726	1268.11	1290.22	1572.31	1435.36	1546.42	1461.55	1592.29	1257.87	1384.57	1370.5	1341.8	1426.33
ENSDARG00000004735	6308.78	6824.56	6864.65	6595.71	6316.11	6306.19	6392.11	6147.15	6465.71	6319.75	6888.75	6782.4
ENSDARG00000004745	92.7094	103.266	115.084	100.158	83.5902	104.276	72.1531	78.3446	80.8627	67.3075	54.7871	116.407
ENSDARG00000004748	0.648318	1.20077	7.62146	8.10103	0.720605	0	52.475	87.0496	8.25129	20.049	6.72823	448.235
ENSDARG00000004754	1600.05	2493.99	1978.53	2508.37	2199.29	2122.53	2243.3	2643.41	1901.1	2309.94	2774.92	2746.95
ENSDARG00000004757	10207.1	10832.7	8257.09	9717.56	8075.1	8878.62	7562.95	11148.2	10046.8	8043.96	9982.78	10859.3
ENSDARG00000004771	765.015	826.128	713.369	836.616	831.579	778.709	790.404	826.971	736.015	859.245	981.361	867.034
ENSDARG00000004774	213.296	268.972	270.562	262.179	271.668	251.44	270.574	274.206	239.287	262.07	277.78	280.983
ENSDARG00000004782	401.309	365.634	429.088	453.658	446.055	396.923	459.156	436.699	372.958	350.858	321.033	371.968
ENSDARG00000004785	1468.44	1458.33	1684.34	1449.35	1463.55	1517.05	1551.29	1418.91	1376.32	1487.93	1429.27	1391.54
ENSDARG00000004789	31.1192	39.0249	25.913	29.4583	40.3539	29.4328	34.4367	40.6231	14.8523	25.7773	26.9129	26.7603
ENSDARG00000004794	36.9541	33.6215	52.5881	27.2489	41.0745	39.5241	42.6359	31.9182	14.8523	41.5302	49.02	25.4223
ENSDARG00000004796	1924.21	1893.61	2145.44	2050.3	2076.78	2169.62	2056.36	1761.3	1940.7	2185.35	2021.35	1922.73
ENSDARG00000004806	471.327	465.898	457.288	515.52	539.733	464.198	460.796	587.585	582.541	419.598	502.695	448.235
ENSDARG00000004830	1052.22	1137.13	1076.91	1003.79	1173.87	1205.06	1023.26	1079.42	1148.58	1175.73	1110.16	1028.93
ENSDARG00000004836	1598.75	1267.41	1627.18	1288.06	1430.4	1317.75	1382.39	1170.82	1410.97	1344.72	2154.96	1212.24
ENSDARG00000004840	362.41	168.708	291.14	218.728	223.388	232.94	305.011	291.616	209.583	229.132	271.052	204.716
ENSDARG00000004843	294.336	256.964	258.367	279.117	270.227	333.852	241.057	211.821	344.904	329.377	286.431	236.829
ENSDARG00000004851	244.416	329.611	429.088	303.42	335.802	345.626	252.536	313.379	257.44	264.934	441.18	236.829
ENSDARG00000004861	357.223	369.836	419.18	335.088	424.437	362.444	388.643	394.625	463.723	325.081	329.684	410.771
ENSDARG00000004866	663.229	628.601	603.62	663.548	600.264	733.298	731.37	597.741	716.212	575.694	530.569	525.84
ENSDARG00000004869	1395.18	1417.51	1827.63	1658.5	1367.71	1314.39	1279.08	1494.35	1719.57	1424.91	1287.02	1453.09
ENSDARG00000004870	621.088	782.9	643.251	771.807	597.382	602.112	523.11	629.659	712.912	760.432	670.901	660.98
ENSDARG00000004874	43.4373	22.8146	32.7723	20.6208	18.7357	21.0235	32.7968	15.9591	18.1528	40.0981	30.7576	26.7603
ENSDARG00000004875	466.789	408.861	416.894	425.672	341.567	447.379	575.585	501.986	493.427	525.571	483.472	642.248
ENSDARG00000004877	451.877	348.222	460.336	442.611	444.614	442.333	370.604	442.502	427.417	443.943	412.345	414.785
ENSDARG00000004880	66.7767	55.2353	77.7389	68.4905	71.3399	63.0704	44.2757	73.9922	33.0052	44.3943	39.4082	73.5909
ENSDARG00000004889	284.611	241.955	333.058	220.201	238.52	289.283	268.934	282.911	259.091	279.255	273.935	355.912
ENSDARG00000004891	1530.03	1638.45	1596.7	1605.48	1353.3	1617.12	1777.59	1434.87	1455.53	1536.62	1539.8	1684.56
ENSDARG00000004906	2359.88	2678.91	2723.91	2775.71	2589.86	2538.79	2735.26	2491.07	2729.53	2603.51	2890.26	2654.62
ENSDARG00000004925	42.1406	73.2468	76.9767	62.5989	49.0012	50.4563	44.2757	75.443	89.114	52.9868	77.8553	45.4925
ENSDARG00000004930	1804.92	1186.36	1711.78	1181.28	1137.84	1307.66	1705.44	1320.25	2163.49	1735.67	1224.54	2271.95
ENSDARG00000004931	14.9113	15.0096	22.1022	19.1479	31.7066	22.7053	13.1187	37.7215	18.1528	21.4811	6.72823	22.7463
ENSDARG00000004932	117.994	79.851	112.798	136.245	74.943	143.8	113.149	87.0496	221.135	101.677	135.526	99.0132
ENSDARG00000004937	19.4495	19.8127	19.0536	16.9385	15.8533	31.9556	22.9578	26.1149	41.2565	14.3207	19.2235	28.0983
ENSDARG00000004939	1176.05	1245.8	1253.73	1227.67	1165.94	1237.02	1256.12	1079.42	1112.27	1184.33	1240.88	1162.74
ENSDARG00000004948	1804.92	1801.15	1945	1771.92	1898.07	1935.84	1749.71	1816.44	1851.59	1946.19	1774.33	1746.11
ENSDARG00000004952	298.874	422.07	298.761	324.041	223.388	317.034	418.16	316.28	226.085	297.872	175.895	412.109
ENSDARG00000004953	10.3731	30.6196	15.2429	8.83749	1.44121	18.5006	6.55937	37.7215	29.7047	31.5056	30.7576	24.0843
ENSDARG00000004954	1115.11	775.695	949.634	783.591	530.366	1008.28	859.277	779.094	773.971	1678.39	2247.23	1312.59
ENSDARG00000004956	932.281	1044.07	1182.85	826.305	855.359	1105.83	997.024	758.782	1011.61	801.962	843.913	1098.51
ENSDARG00000004964	1360.82	1149.13	1566.97	1493.54	1377.08	1207.59	1608.69	1405.85	1386.22	1019.64	1120.73	1276.47
ENSDARG00000004979	145.871	142.291	105.938	140.663	136.194	78.2072	157.425	172.648	82.5129	140.343	88.4282	181.97
ENSDARG00000004988	6881.89	6706.88	7007.93	7145.85	7114.54	6584.55	6721.71	6415.56	6738.01	6869.66	7464.5	6529.52
ENSDARG00000005002	409.737	413.664	396.316	314.467	370.391	358.24	341.087	367.059	437.319	335.105	404.655	337.18
ENSDARG00000005010	19.4495	31.2199	32.0101	20.6208	28.1036	24.3872	27.8773	17.4099	18.1528	30.0736	20.1847	32.1124
ENSDARG00000005015	1500.86	1185.16	1337.57	1338.88	1264.66	1407.73	1333.19	1104.08	1513.29	1202.94	1272.6	1244.35
ENSDARG00000005023	148.465	186.719	179.104	166.439	145.562	169.029	157.425	172.648	125.42	170.417	183.585	188.66
ENSDARG00000005026	3420.52	3625.72	4179.61	3641.05	3802.63	3708.54	3579.78	3344.16	3381.38	3310.96	3409.29	3205.89
ENSDARG00000005034	696.941	597.982	678.31	623.043	730.694	703.865	623.14	674.634	698.059	708.877	663.212	618.163
ENSDARG00000005049	141.982	113.472	111.273	136.981	125.385	111.004	86.9116	126.222	113.868	107.406	139.371	120.421
ENSDARG00000005057	169.859	169.909	174.531	174.54	171.504	163.142	193.501	174.099	148.523	171.849	168.206	175.28
ENSDARG00000005058	134.202	171.109	140.997	114.887	112.414	112.686	182.023	143.632	110.567	126.023	183.585	148.52
ENSDARG00000005078	1447.69	999.638	1367.29	984.644	1113.34	1016.69	1195.45	909.668	1307	1139.93	985.206	995.484
ENSDARG00000005085	10591.6	13946.9	12420.7	15445.7	15996.7	11258.5	8297.6	16435	15165.9	11509.6	10275.9	11652.8
ENSDARG00000005092	212.648	112.872	181.391	159.811	159.254	88.2985	188.582	143.632	163.376	131.751	101.885	137.816
ENSDARG00000005095	943.95	1084.29	948.11	997.163	972.817	1112.56	910.113	979.308	1069.37	1055.44	992.895	960.695
ENSDARG00000005104	1580.6	1254.8	1235.44	1368.34	1245.21	1369.89	1425.02	1233.2	1645.31	1465.01	1161.1	1338.02
ENSDARG00000005108	223.021	3.6023	207.304	80.2739	1.44121	111.004	273.854	73.9922	3.30052	105.974	96.1176	337.18
ENSDARG00000005115	224.318	240.153	249.984	116.36	207.534	213.598	236.137	213.272	240.938	276.39	158.594	323.8
ENSDARG00000005122	4223.14	4118.03	4279.45	4440.1	3654.91	4028.09	4776.86	3968.01	4322.03	3966.85	3935.06	4356.58
ENSDARG00000005126	29.1743	34.2219	25.913	30.1948	36.7509	20.1825	24.5976	30.4674	36.3057	40.0981	22.1071	21.4083
ENSDARG00000005128	167.266	173.511	191.299	156.129	154.93	178.279	160.705	172.648	188.129	163.257	169.167	169.928
ENSDARG00000005134	617.198	681.435	750.714	796.11	631.971	584.452	719.891	699.298	656.803	620.088	697.814	640.91
ENSDARG00000005141	1017.86	1194.76	1140.17	1196.01	1217.82	1198.34	1098.69	1075.06	972.002	1211.54	1063.06	889.781
ENSDARG00000005154	94.6544	61.8395	43.4423	67.0176	49.7218	72.3207	86.9116	40.6231	64.3601	63.0113	42.2918	73.5909
ENSDARG00000005159	224.318	320.004	269.8	319.623	404.26	333.011	265.654	367.059	297.047	267.798	242.216	252.885
ENSDARG00000005162	1823.07	2083.93	1851.25	1631.25	1708.56	1948.45	1408.62	1667	1703.07	1727.08	1949.27	1928.08
ENSDARG00000005163	694.996	759.485	631.057	863.865	746.547	729.093	811.722	755.881	656.803	867.837	579.589	731.895
ENSDARG00000005172	1067.78	1470.94	1550.97	917.626	931.743	1305.14	1108.53	1202.74	839.982	1217.26	1021.73	1248.37
ENSDARG00000005176	455.119	332.012	370.403	257.024	337.964	271.623	416.52	427.994	234.337	226.268	274.896	294.364
ENSDARG00000005179	477.81	497.117	413.845	474.279	479.923	479.335	460.796	480.224	615.546	491.202	592.085	543.234
ENSDARG00000005185	438.263	401.056	323.15	398.423	411.466	460.834	277.133	375.764	501.679	362.315	419.073	379.997
ENSDARG00000005186	1023.05	1142.53	1108.16	1297.64	1190.44	1083.97	939.63	1114.23	876.287	1155.68	905.428	1169.43
ENSDARG00000005191	317.676	347.022	448.142	489.744	475.6	266.577	327.968	419.289	234.337	323.649	753.562	584.713
ENSDARG00000005210	305.358	330.811	379.549	324.041	307.699	327.966	416.52	333.69	372.958	325.081	345.062	386.687
ENSDARG00000005218	228.856	214.937	204.255	260.706	196.005	237.145	213.18	216.173	227.736	279.255	234.527	228.801
ENSDARG00000005220	843.461	928.793	971.736	846.19	680.252	824.96	910.113	896.611	732.715	822.011	870.826	964.709
ENSDARG00000005221	32.4159	49.8318	34.2966	48.6062	33.8685	32.7966	40.9961	44.9756	19.8031	55.8509	8.65059	62.8867
ENSDARG00000005230	871.339	942.602	790.345	743.822	791.945	880.462	644.458	919.824	899.391	899.343	923.691	861.682
ENSDARG00000005232	303.413	232.348	200.444	248.186	252.933	257.327	213.18	253.895	231.036	252.045	201.847	230.139
ENSDARG00000005236	3730.42	3716.37	3924.29	3466.51	3518.72	3767.4	3766.72	3403.64	3711.43	3416.93	3727.44	3714.33
ENSDARG00000005246	193.199	197.526	192.823	229.775	233.476	197.62	186.942	208.919	176.578	233.428	184.546	179.294
ENSDARG00000005251	412.33	412.463	425.277	391.059	416.51	415.423	478.834	457.01	458.772	494.066	416.189	432.179
ENSDARG00000005254	1107.97	1281.82	1235.44	1229.15	1073.7	1179.84	1282.36	1257.87	1373.02	1055.44	1390.82	1402.24
ENSDARG00000005284	517.357	519.332	688.218	726.147	712.679	801.414	695.293	658.675	691.458	655.89	730.494	592.741
ENSDARG00000005315	2837.04	2677.71	3008.19	2674.08	2793.07	2366.4	2841.85	2102.25	2552.95	2723.81	2380.83	2594.41
ENSDARG00000005318	1075.56	954.009	1191.23	919.835	1065.78	1077.24	1249.56	908.218	1354.86	956.626	1333.15	929.921
ENSDARG00000005343	1351.09	1139.53	1368.81	1427.99	1265.38	1020.06	1457.82	1442.12	1524.84	1241.61	1120.73	1296.54
ENSDARG00000005350	2171.86	1856.39	2024.26	1871.34	1829.62	1723.92	2077.68	2009.4	1615.6	1669.8	1956.96	2081.95
ENSDARG00000005355	999.706	1231.99	1140.93	1271.86	1314.38	1265.61	1019.98	1195.48	1148.58	1304.62	1375.44	1186.82
ENSDARG00000005356	36.3058	40.2257	25.913	55.9708	61.9721	40.365	50.8351	56.5822	37.9559	42.9622	22.1071	64.2248
ENSDARG00000005359	2794.25	2441.76	2351.98	2440.62	2241.8	2316.78	2405.65	2347.44	2741.08	2335.71	2828.74	2645.26
ENSDARG00000005364	84.9296	101.465	51.8259	89.1113	100.885	75.6844	91.8312	97.2054	69.3109	101.677	90.3506	99.0132
ENSDARG00000005368	976.366	902.977	951.158	875.648	732.856	888.031	1064.26	918.373	1140.33	968.082	1012.12	1089.14
ENSDARG00000005372	8070.26	6628.23	7711.39	7073.67	6288	6332.26	6944.73	6435.87	6186.82	5517.78	6215.93	6790.43
ENSDARG00000005374	806.507	841.137	905.429	959.604	980.744	1006.6	834.68	912.57	828.43	927.984	832.379	888.443
ENSDARG00000005382	363.058	302.593	340.679	307.839	343.008	325.443	309.93	340.944	303.648	370.907	295.081	315.772
ENSDARG00000005392	261.92	231.748	144.808	330.669	364.626	232.94	180.383	232.132	265.692	140.343	107.652	179.294
ENSDARG00000005397	3614.37	3140.01	3901.42	3663.14	3327.76	3405.8	3674.89	3164.25	3744.44	3518.61	3141.12	3370.46
ENSDARG00000005414	84.9296	79.2506	80.0253	92.0572	94.3993	100.072	106.59	76.8938	128.72	87.3565	139.371	127.112
ENSDARG00000005416	1952.73	1828.17	1818.48	2029.68	1998.24	2373.97	1397.15	1376.83	1379.62	2639.31	1364.87	2277.3
ENSDARG00000005423	1001	1285.42	1037.28	886.695	745.827	978.852	888.795	1138.9	810.277	889.318	1566.72	1363.44
ENSDARG00000005425	305.358	306.796	265.989	325.514	326.434	285.078	273.854	291.616	301.997	297.872	293.159	266.265
ENSDARG00000005448	212.648	208.933	223.309	237.139	203.211	264.055	237.777	203.116	262.391	272.094	201.847	222.111
ENSDARG00000005451	5898.39	6512.36	6752.61	6127.33	6370.87	6566.04	6428.18	6344.47	5952.48	6321.18	6755.15	6571
ENSDARG00000005453	724.171	685.638	635.63	748.241	858.241	681.16	755.967	748.627	943.948	833.467	685.319	644.924
ENSDARG00000005454	62.8868	60.0383	96.7925	41.2416	28.8242	54.661	96.7507	124.771	21.4534	58.7151	105.729	101.689
ENSDARG00000005456	530.324	570.965	579.231	548.661	515.233	569.315	629.699	561.47	541.285	562.805	622.842	553.939
ENSDARG00000005458	1797.78	1542.99	1707.97	1578.23	1699.91	1539.76	1589.01	1635.08	1684.91	1477.9	1468.68	1370.13
ENSDARG00000005462	25.2844	55.8357	34.2966	19.8844	17.2945	21.0235	49.1953	49.3281	19.8031	18.617	52.8647	29.4364
ENSDARG00000005463	876.525	959.413	1019.75	941.193	1022.54	1016.69	785.484	873.398	907.642	1131.34	1040.95	1046.33
ENSDARG00000005464	16.2079	35.4226	33.5344	36.0864	10.0885	38.6832	32.7968	30.4674	11.5518	30.0736	25.9518	50.8446
ENSDARG00000005468	1256.44	1207.97	1238.49	1212.95	1199.09	1249.63	1038.02	1106.98	1481.93	1283.14	1286.05	1259.07
ENSDARG00000005476	685.92	790.105	775.102	922.781	948.317	734.139	757.607	912.57	590.793	817.715	841.991	648.938
ENSDARG00000005479	6167.45	6090.29	4911.27	5787.82	6128.03	5788.18	6262.56	5787.35	5411.2	4760.22	5563.29	5443.05
ENSDARG00000005481	119.939	141.09	148.618	130.353	115.297	179.12	116.429	156.689	183.179	260.638	329.684	236.829
ENSDARG00000005482	4202.39	4346.78	4370.14	4451.15	4742.3	4188.71	4091.41	4201.59	3830.25	4410.79	4555.98	3915.03
ENSDARG00000005500	237.284	181.316	281.994	361.601	345.891	247.236	206.62	307.575	308.598	256.341	253.751	279.645
ENSDARG00000005513	5519.13	6601.22	5453.15	5770.88	6471.76	6252.37	5055.63	6900.13	6409.6	6190.86	5993.9	6336.84
ENSDARG00000005522	74.5565	84.0537	89.9332	69.9635	63.4133	93.3441	88.5515	100.107	57.759	84.4924	93.2341	76.2669
ENSDARG00000005525	29.1743	49.8318	36.583	43.451	30.2654	48.7744	59.0343	31.9182	21.4534	51.5547	62.4765	45.4925
ENSDARG00000005536	1034.07	1006.84	996.125	979.488	1024.7	1068.83	877.316	966.251	978.603	950.898	979.439	941.963
ENSDARG00000005540	1552.07	1417.51	1628.71	1581.17	1668.2	1669.26	1707.08	1624.93	1541.34	1512.27	1660.91	1399.56
ENSDARG00000005541	76.5015	75.0479	104.414	87.6384	76.3842	70.6388	73.7929	101.558	64.3601	52.9868	60.5541	113.731
ENSDARG00000005544	317.027	141.09	292.664	206.208	153.489	321.238	367.325	153.788	250.839	323.649	285.469	298.378
ENSDARG00000005547	331.939	298.991	360.495	371.911	385.524	343.103	360.765	326.436	343.254	326.513	321.994	378.659
ENSDARG00000005549	1196.79	857.948	1281.17	912.471	857.52	850.188	882.235	832.775	1211.29	753.271	832.379	875.062
ENSDARG00000005551	1578.01	1909.22	1265.92	1620.21	1439.77	1617.12	1498.82	1987.63	1382.92	1591.03	1752.22	1750.12
ENSDARG00000005559	269.052	311.599	269.8	293.847	309.86	211.916	309.93	288.715	328.401	204.787	301.809	291.687
ENSDARG00000005560	11471.3	11421.1	12580.7	11066	10247.7	10613.5	12062.7	11448.5	10634.3	10706.2	10417.2	12236.2
ENSDARG00000005561	400.66	1057.28	1687.39	1108.37	443.893	1104.15	457.516	451.207	1155.18	1125.61	955.409	422.813
ENSDARG00000005565	49.9205	27.0173	51.0638	35.35	34.5891	25.2281	37.7164	20.3116	59.4093	30.0736	45.1753	180.632
ENSDARG00000005574	45.3822	27.6176	31.248	37.5593	38.1921	41.206	21.318	29.0165	33.0052	32.9377	26.9129	25.4223
ENSDARG00000005576	2020.16	2114.55	2260.52	2228.52	2147.4	2057.78	2182.63	2041.31	2156.89	1999.18	2205.9	2001.67
ENSDARG00000005578	38.2507	33.6215	49.5395	25.776	36.7509	39.5241	26.2375	29.0165	37.9559	41.5302	24.9906	42.8165
ENSDARG00000005590	270.348	240.153	278.183	263.652	275.992	279.191	264.015	242.288	232.686	224.836	207.614	227.463
ENSDARG00000005593	45.3822	40.8261	36.583	22.0937	34.5891	43.7288	40.9961	24.6641	11.5518	24.3453	35.5635	28.0983
ENSDARG00000005595	171.156	50.4322	166.91	72.9093	41.0745	76.5254	70.5132	50.7789	97.3653	60.1471	75.9329	62.8867
ENSDARG00000005606	551.718	603.986	593.712	548.661	522.439	531.473	524.75	603.544	608.945	650.162	651.678	671.684
ENSDARG00000005612	494.018	399.855	362.781	433.773	422.275	539.882	570.665	391.723	544.585	519.843	505.579	631.544
ENSDARG00000005619	36.9541	38.4245	42.6802	37.5593	24.5006	31.1147	32.7968	30.4674	34.6554	48.6905	44.2141	32.1124
ENSDARG00000005625	775.388	772.693	827.69	803.475	850.314	903.168	852.718	777.643	792.124	804.826	765.096	780.063
ENSDARG00000005626	33.0642	27.0173	37.3452	31.6677	19.4563	37.8422	47.5554	29.0165	23.1036	57.283	22.1071	48.1686
ENSDARG00000005640	46.6789	48.0307	62.496	42.7145	56.2072	51.2972	39.3562	36.2707	44.557	48.6905	53.8259	46.8306
ENSDARG00000005643	221.076	320.605	263.702	244.504	234.917	314.511	241.057	240.837	273.943	247.749	283.547	318.448
ENSDARG00000005645	2717.1	2371.51	2403.81	2458.29	2745.51	2697.73	2540.12	2332.93	2214.65	2656.5	2253.96	2480.68
ENSDARG00000005648	51.2171	42.6272	31.248	43.451	52.6042	32.7966	31.157	34.8198	23.1036	51.5547	36.5247	26.7603
ENSDARG00000005651	2256.79	1527.98	1976.24	1162.13	1606.23	1714.67	1603.77	1244.81	2402.78	1748.56	1563.83	1637.73
ENSDARG00000005652	912.183	770.292	706.509	894.796	964.891	903.168	1108.53	760.233	868.036	780.481	708.387	784.077
ENSDARG00000005670	73.2599	78.0498	35.0587	128.88	113.135	44.5697	55.7546	95.7546	67.6606	120.294	57.6706	70.9148
ENSDARG00000005673	69.37	67.2429	79.2632	78.0645	77.1048	66.4341	63.9539	104.46	75.9119	65.8754	76.8941	78.9429
ENSDARG00000005675	896.623	962.415	816.258	965.496	861.844	944.373	923.231	870.496	1047.91	839.196	1107.28	920.555
ENSDARG00000005679	645.076	479.106	400.889	429.355	371.832	435.606	564.106	393.174	671.655	370.907	533.453	405.419
ENSDARG00000005690	1788.71	333.813	615.052	906.579	797.71	615.567	1126.57	745.725	1394.47	680.235	298.926	579.361
ENSDARG00000005699	1050.27	1107.71	1262.11	1115	1114.78	1117.61	1262.68	1098.28	986.855	1177.17	1244.72	1197.52
ENSDARG00000005713	216.538	261.767	154.716	229.038	149.886	274.987	295.172	166.845	260.741	303.6	262.401	318.448
ENSDARG00000005716	138.092	117.675	150.905	123.725	127.547	126.982	163.984	117.517	95.715	114.566	123.031	167.252
ENSDARG00000005738	329.994	323.006	358.209	304.157	332.92	362.444	372.244	322.084	361.407	363.747	346.024	373.306
ENSDARG00000005739	4804.03	4917.74	4149.12	3948.15	4307.06	3859.06	3902.82	4234.96	3724.63	3752.04	3772.62	3318.28
ENSDARG00000005754	4044.21	3955.33	4002.79	3825.9	3881.18	3891.86	4093.05	4065.22	2975.42	3507.15	3649.59	4256.23
ENSDARG00000005762	582.189	484.509	775.102	1015.57	763.121	647.522	572.305	703.651	551.186	650.162	446.947	574.009
ENSDARG00000005772	302.116	297.79	285.805	361.601	324.993	317.875	242.697	275.657	364.707	296.439	312.382	276.969
ENSDARG00000005774	7086.11	7294.66	6618.48	7028.01	7170.74	6635.84	6821.74	7139.52	7383.26	6798.06	7161.73	7637.4
ENSDARG00000005775	4868.22	4741.23	4639.18	5233.27	5468.67	4523.41	4924.45	5292.62	4157	4949.25	4460.82	4301.72
ENSDARG00000005780	61.5902	84.6541	70.1174	103.84	124.665	106.799	75.4327	101.558	56.1088	77.332	69.2047	73.5909
ENSDARG00000005783	71.3149	64.8414	32.7723	99.4218	101.605	52.1382	59.0343	133.476	44.557	84.4924	63.4376	70.9148
ENSDARG00000005789	208.11	216.738	208.828	253.341	247.888	205.189	226.298	255.346	166.676	234.86	296.042	297.04
ENSDARG00000005791	3460.72	3841.85	3598.09	3481.97	3651.31	4011.27	3476.47	4326.37	3744.44	3800.73	4117.68	4186.65
ENSDARG00000005799	268.403	256.964	268.275	257.024	248.609	251.44	296.811	274.206	267.342	259.205	247.984	341.194
ENSDARG00000005800	18.1529	27.6176	35.8209	22.8302	25.2212	22.7053	44.2757	23.2132	14.8523	31.5056	41.3306	38.8025
ENSDARG00000005821	156.893	177.714	187.488	160.548	204.652	202.666	170.544	156.689	183.179	289.279	280.664	242.181
ENSDARG00000005823	534.862	573.366	539.599	475.751	471.997	524.745	569.025	597.741	496.728	514.115	581.512	525.84
ENSDARG00000005827	712.501	727.665	679.072	616.415	624.765	702.183	644.458	671.733	641.951	653.026	700.698	730.557
ENSDARG00000005828	156.893	163.304	169.196	134.035	155.651	173.233	196.781	139.279	127.07	216.243	127.836	226.125
ENSDARG00000005834	472.624	414.865	310.193	568.545	560.631	357.399	316.49	532.453	443.92	485.473	360.441	392.039
ENSDARG00000005840	4516.83	4349.18	4163.6	4260.41	4206.89	4299.72	4585	4394.55	4181.76	3850.85	4409.88	4565.31
ENSDARG00000005842	1752.4	1700.89	1646.24	1673.97	1415.27	1777.74	1262.68	1697.47	1686.56	1656.91	1758.95	1655.13
ENSDARG00000005853	1489.19	1337.65	1310.13	1437.56	1339.61	1483.41	1298.76	1314.45	1371.36	1366.2	1263.95	1441.04
ENSDARG00000005861	1395.83	1303.43	1285.74	1402.21	1609.11	1363.16	1323.35	1327.51	1462.13	1486.49	1389.86	1206.89
ENSDARG00000005867	1145.58	1268.61	1124.17	1336.67	1259.62	1306.82	1313.51	1289.78	1222.84	1286	1265.87	1272.45
ENSDARG00000005870	718.336	637.607	664.591	662.812	691.061	717.32	683.814	671.733	732.715	610.064	643.988	640.91
ENSDARG00000005883	626.275	690.441	641.727	701.107	742.944	711.434	588.703	670.282	803.676	806.258	671.862	583.375
ENSDARG00000005891	892.733	821.925	924.483	701.107	647.104	798.891	821.561	838.578	673.305	690.26	789.126	788.091
ENSDARG00000005894	52.5137	29.4188	38.8694	60.3895	48.2806	31.9556	37.7164	43.5248	41.2565	45.8264	64.3988	45.4925
ENSDARG00000005897	219.131	213.136	242.362	251.868	224.829	233.781	257.455	246.641	244.238	229.132	215.304	234.153
ENSDARG00000005908	947.192	922.189	962.59	990.535	976.42	833.37	992.105	1028.64	1056.17	1194.35	980.4	1090.48
ENSDARG00000005913	62.2385	60.6387	72.4039	33.877	25.9418	52.1382	57.3945	34.8198	36.3057	64.4434	78.8165	57.5347
ENSDARG00000005915	27.2293	22.2142	33.5344	41.2416	33.1479	31.1147	21.318	31.9182	31.3549	30.0736	41.3306	36.1264
ENSDARG00000005916	866.801	848.342	730.136	888.904	826.534	863.643	746.128	853.086	887.839	876.43	807.388	786.753
ENSDARG00000005924	15097.4	13362.1	14198	13868.2	14328.5	14454.9	15004.6	12527.9	16954.8	13043.3	13510.3	13196.9
ENSDARG00000005926	435.669	462.896	402.413	422.727	407.863	461.675	387.003	484.576	529.733	525.571	481.549	606.121
ENSDARG00000005927	1002.3	798.51	903.143	899.214	980.744	949.419	760.887	728.315	1265.75	913.664	874.671	884.429
ENSDARG00000005941	1629.87	1610.83	1721.69	1531.83	1860.6	1666.74	1785.79	1655.39	1675.01	1479.33	1825.27	1685.9
ENSDARG00000005945	4357.34	3738.59	3291.71	4303.86	4278.23	3956.61	4307.87	4311.86	3488.65	3911	3649.59	3481.52
ENSDARG00000005948	444.746	452.089	559.415	472.069	482.085	460.834	477.194	459.912	462.072	476.881	515.191	485.7
ENSDARG00000005972	319.621	353.626	330.009	357.182	398.495	353.194	288.612	419.289	371.308	382.364	386.393	357.25
ENSDARG00000005980	4202.39	3448	3854.17	3238.2	3316.23	3557.17	2966.47	3526.96	3321.97	3812.18	3684.19	3266.1
ENSDARG00000005989	270.348	335.014	319.339	290.164	304.095	305.261	278.773	261.149	264.041	306.464	371.975	322.462
ENSDARG00000006003	147.816	184.918	162.337	169.385	131.15	146.323	200.061	195.862	133.671	141.775	198.964	188.66
ENSDARG00000006010	1006.84	1006.24	1185.9	746.031	831.579	1098.27	967.507	761.684	1001.71	824.875	968.866	860.344
ENSDARG00000006011	130.312	117.075	126.516	92.0572	120.341	142.119	126.268	130.574	110.567	108.838	87.4671	127.112
ENSDARG00000006019	3746.63	5762.48	5122.38	5983.72	4652.23	5916	5931.31	4941.52	4932.62	5169.79	5839.15	6169.59
ENSDARG00000006025	2193.26	1974.06	2342.84	2109.95	2193.52	2137.66	2185.91	1852.71	2386.27	2102.29	2258.76	1985.62
ENSDARG00000006029	380.562	496.517	393.267	377.066	344.449	576.884	413.24	354.002	376.259	416.734	450.792	402.743
ENSDARG00000006031	13125.2	10574.6	11823.9	11811.3	11837.4	11038.2	11929.9	10253	11413.2	9498.95	8982.19	10413.8
ENSDARG00000006038	452.526	500.72	398.602	424.199	432.363	407.014	413.24	519.396	437.319	452.536	511.346	468.306
ENSDARG00000006040	477.81	380.043	415.37	454.394	350.935	408.696	387.003	413.486	478.575	342.266	440.219	466.968
ENSDARG00000006044	101.786	116.474	119.657	125.934	102.326	120.254	160.705	126.222	89.114	141.775	74.0106	133.802
ENSDARG00000006052	35.0092	47.4303	73.166	54.4978	40.3539	62.2294	34.4367	97.2054	51.158	90.2207	128.798	65.5628
ENSDARG00000006060	795.486	1381.48	1363.48	769.598	963.449	1992.18	936.35	678.987	1034.71	1669.8	1781.06	1039.64
ENSDARG00000006062	1830.85	1759.72	1742.27	1882.39	1995.36	1830.72	1956.33	1858.51	1911	1946.19	1849.3	1819.7
ENSDARG00000006065	695.645	561.959	629.533	687.851	627.647	480.176	577.225	750.077	638.65	648.73	502.695	529.854
ENSDARG00000006074	381.859	670.628	503.016	419.781	745.106	775.345	695.293	593.388	351.505	906.503	457.52	663.656
ENSDARG00000006079	363.058	321.806	308.669	312.258	244.285	207.712	303.371	359.805	244.238	203.355	281.625	263.589
ENSDARG00000006092	2451.94	2310.28	2688.85	2542.99	2718.84	2780.14	2385.97	2592.63	2582.65	2698.03	2522.13	2823.21
ENSDARG00000006093	1316.08	1162.34	1415.3	1347.72	1178.19	1143.68	1346.31	1398.6	1287.2	1092.67	1224.54	1281.82
ENSDARG00000006094	229.504	180.715	201.207	340.243	234.197	205.189	260.735	245.19	156.775	179.009	163.4	168.59
ENSDARG00000006110	73.9082	49.8318	88.4089	65.5447	47.56	68.9569	47.5554	58.0331	92.4145	48.6905	89.3894	54.8587
ENSDARG00000006112	18.8012	19.2123	8.38361	16.9385	20.8976	15.1369	52.475	84.148	18.1528	20.049	21.1459	117.745
ENSDARG00000006120	230.801	300.192	243.887	280.59	303.375	259.009	275.494	322.084	338.303	250.613	318.149	298.378
ENSDARG00000006124	3063.95	3405.98	3047.06	3319.95	3378.92	3193.88	3099.3	3560.33	2879.7	3266.56	3338.17	2938.28
ENSDARG00000006125	3422.47	2882.44	3200.25	2814.74	3047.44	2925.62	2974.67	2758.02	3059.58	3038.86	2787.41	2851.31
ENSDARG00000006128	2247.72	2006.48	2271.96	1830.1	1547.86	2020.77	2431.89	1812.08	1947.31	1969.1	1955.03	2459.27
ENSDARG00000006137	24.6361	28.218	32.7723	23.5666	33.8685	29.4328	19.6781	53.6806	24.7539	35.8019	25.9518	26.7603
ENSDARG00000006151	245.712	190.922	154.716	201.789	196.005	200.984	206.62	243.739	252.49	183.306	186.468	194.012
ENSDARG00000006169	673.602	621.997	540.361	653.238	717.723	601.271	614.941	632.56	792.124	717.469	560.366	648.938
ENSDARG00000006181	105.676	116.474	79.2632	91.3207	128.988	88.2985	85.2718	91.4021	183.179	141.775	87.4671	92.3231
ENSDARG00000006192	437.614	440.681	410.035	357.182	358.141	403.65	388.643	398.977	427.417	382.364	525.764	520.488
ENSDARG00000006196	162.079	182.517	176.056	120.779	148.445	146.323	178.743	172.648	153.474	147.504	202.808	210.069
ENSDARG00000006200	2182.89	2301.87	2300.16	2501.75	2274.95	2072.07	2021.93	2388.06	2217.95	2239.76	2396.21	2407.09
ENSDARG00000006202	61.5902	120.077	95.2682	106.786	94.3993	126.982	100.03	79.7955	75.9119	90.2207	113.419	76.2669
ENSDARG00000006207	85.5779	69.6445	104.414	52.2885	80.7078	58.8657	47.5554	47.8773	69.3109	77.332	78.8165	84.295
ENSDARG00000006215	120.587	228.746	125.754	206.208	172.945	235.463	111.509	162.493	216.184	194.762	132.642	189.998
ENSDARG00000006219	439.559	494.116	431.375	395.478	422.275	494.472	477.194	484.576	424.116	468.288	490.2	509.784
ENSDARG00000006220	48.6238	46.8299	64.0203	36.8229	34.5891	50.4563	55.7546	44.9756	69.3109	21.4811	69.2047	25.4223
ENSDARG00000006225	1308.95	1594.62	1599.74	1621.68	1646.58	1421.19	1605.41	1768.56	1552.89	1708.46	1855.07	1647.1
ENSDARG00000006235	630.165	629.202	714.893	649.555	754.474	705.547	759.247	634.011	674.956	612.928	660.328	586.051
ENSDARG00000006240	989.981	817.122	910.764	891.113	881.3	827.483	924.871	918.373	686.508	567.102	749.718	893.795
ENSDARG00000006242	4795.61	5449.68	5219.18	5502.07	5046.4	5958.89	5513.15	4031.85	5503.61	4879.08	4872.2	4759.32
ENSDARG00000006251	468.734	395.653	502.254	384.431	311.302	399.446	441.118	355.453	376.259	399.549	399.849	425.489
ENSDARG00000006253	572.464	528.337	528.167	586.22	451.099	544.087	565.746	604.995	617.197	541.324	579.589	515.136
ENSDARG00000006257	3808.22	4000.96	4116.35	3764.77	4078.63	3798.52	4471.85	3921.58	4719.74	4354.94	3812.03	4256.23
ENSDARG00000006260	11074.6	10538.5	10388	10310.4	9302.3	9681.72	9314.3	11640	11271.3	11363.5	12781.7	11148.3
ENSDARG00000006266	2209.47	1988.47	2637.02	2066.5	1843.31	2132.62	2299.06	2013.75	2109.03	2017.79	2198.21	2119.42
ENSDARG00000006272	127.719	137.488	147.856	167.912	201.77	164.824	167.264	156.689	127.07	183.306	178.779	141.83
ENSDARG00000006279	47.9755	43.828	44.2045	32.4041	38.1921	40.365	29.5172	49.3281	46.2072	24.3453	30.7576	45.4925
ENSDARG00000006283	622.385	626.2	690.504	536.877	501.541	522.223	677.255	546.962	740.966	627.249	618.036	722.529
ENSDARG00000006290	1323.86	1535.78	1160.75	1313.1	1145.76	1382.5	1279.08	1460.98	1402.72	1291.73	1295.67	1268.44
ENSDARG00000006292	82.9847	75.6483	89.1711	52.2885	71.3399	39.5241	70.5132	60.9347	21.4534	35.8019	42.2918	34.7884
ENSDARG00000006299	1665.53	1558.6	1689.68	1654.82	1800.07	1594.42	1579.17	1607.52	1896.15	1990.58	1544.61	1707.31
ENSDARG00000006300	283.315	261.767	317.815	241.558	232.035	298.533	241.057	220.526	275.593	256.341	247.984	210.069
ENSDARG00000006301	1419.17	1456.53	1483.9	1380.12	1498.86	1416.98	1420.1	1503.06	1377.97	1492.22	1459.07	1466.47
ENSDARG00000006307	1929.39	1093.3	3535.59	2952.46	2050.84	1087.33	2627.03	1841.1	4374.84	979.539	1912.74	1075.76
ENSDARG00000006308	29.8226	32.4207	28.9615	32.4041	19.4563	44.5697	39.3562	18.8607	28.0544	70.1717	99.0012	49.5066
ENSDARG00000006314	1898.92	1760.92	1457.99	1497.22	1570.2	1723.92	1580.81	1816.44	1595.8	1290.3	1758.95	1726.04
ENSDARG00000006316	5154.13	6134.72	5078.94	5728.17	6190	5903.39	4617.8	7169.99	6300.69	5699.66	5683.44	5831.07
ENSDARG00000006332	1213	1236.19	1327.66	1152.56	1387.89	1379.98	1157.73	1163.56	1366.41	1330.4	1294.7	1173.44
ENSDARG00000006345	289.798	273.775	266.751	272.489	280.316	265.736	241.057	306.124	335.002	330.809	340.256	248.871
ENSDARG00000006353	69.37	77.4495	84.5982	47.1333	81.4284	68.9569	70.5132	105.91	87.4637	64.4434	77.8553	81.619
ENSDARG00000006356	309.896	468.899	676.786	364.546	559.19	547.451	337.808	319.182	732.715	641.569	561.327	487.038
ENSDARG00000006370	5864.03	5789.5	6249.6	6322.49	6788.82	6438.22	6718.43	6975.57	6487.17	6112.09	6742.65	6359.59
ENSDARG00000006372	155.596	93.6598	137.186	92.0572	72.7811	85.7757	150.865	91.4021	112.218	78.7641	111.496	117.745
ENSDARG00000006383	3078.86	2865.63	2558.52	3117.42	3187.24	2764.16	2618.83	3191.82	2818.64	2713.78	2599.02	2617.16
ENSDARG00000006385	269.052	276.176	232.455	245.24	275.271	301.056	198.421	253.895	262.391	329.377	311.421	286.335
ENSDARG00000006389	1369.25	1436.12	1550.97	1060.5	1163.06	1033.51	1503.74	1017.03	2036.42	1558.1	1004.43	1327.31
ENSDARG00000006392	223.021	245.557	241.6	229.775	281.757	242.19	219.739	233.583	257.44	257.773	271.052	309.082
ENSDARG00000006395	2219.84	2065.92	1700.35	2073.86	2086.87	1956.02	1623.44	2021	2112.33	1967.67	1985.79	1853.15
ENSDARG00000006396	834.385	718.059	762.908	943.402	978.582	654.25	864.197	858.889	749.217	816.283	729.533	772.035
ENSDARG00000006397	6196.62	6137.12	6482.05	6450.63	6183.52	6101.85	6400.3	5872.95	6439.31	6324.04	6047.72	6148.18
ENSDARG00000006399	7106.86	6906.21	6958.39	6908.71	6649.75	7190.02	6949.65	7014.75	6130.71	6719.29	6980.06	6593.74
ENSDARG00000006408	792.244	883.164	905.429	793.165	796.99	924.191	893.714	673.184	835.031	876.43	789.126	826.894
ENSDARG00000006409	103.731	48.0307	109.749	79.5374	59.8103	79.0482	95.1109	65.2872	84.1632	61.5792	70.1659	66.9008
ENSDARG00000006413	1183.18	1947.64	1164.56	1254.19	1016.05	1101.63	898.634	1501.61	1236.04	1320.37	1000.58	1174.78
ENSDARG00000006420	3452.29	3373.55	3383.17	3394.33	3600.14	3384.78	3374.8	3438.46	3064.53	3459.89	3462.16	3343.7
ENSDARG00000006427	471.975	416.666	403.175	394.741	361.744	473.448	472.275	461.363	514.881	442.511	371.975	586.051
ENSDARG00000006434	213.296	189.721	188.25	173.067	176.548	179.12	186.942	216.173	169.977	193.33	176.856	191.336
ENSDARG00000006456	125.125	244.956	150.905	122.988	120.341	150.528	170.544	206.017	128.72	105.974	123.992	141.83
ENSDARG00000006468	210.055	138.689	199.682	173.067	139.797	163.142	267.294	208.919	156.775	200.49	237.411	198.026
ENSDARG00000006474	44.0856	36.6234	32.7723	18.4114	29.5448	26.91	24.5976	26.1149	34.6554	54.4188	26.9129	34.7884
ENSDARG00000006477	683.327	821.325	648.586	814.522	803.475	835.892	824.841	866.144	711.261	919.392	850.641	897.809
ENSDARG00000006487	5176.82	4700.4	4854.11	4095.44	4554.95	4303.92	3814.27	3400.74	4746.14	3514.31	3703.41	3349.05
ENSDARG00000006491	69.37	27.0173	31.248	27.9854	28.1036	20.1825	32.7968	39.1723	44.557	11.4566	18.2624	41.4785
ENSDARG00000006494	238.581	219.14	244.649	207.681	217.623	179.12	231.218	200.214	221.135	213.379	192.235	215.421
ENSDARG00000006497	28489.7	30362	32186.2	31195.6	32150.5	31701.7	32283.6	31851.5	30925.8	32546.8	41151.8	30358.2
ENSDARG00000006508	702.776	403.458	444.331	435.983	388.406	471.766	511.631	462.814	693.109	532.732	410.422	487.038
ENSDARG00000006514	958.213	1207.97	963.352	1049.45	925.978	949.419	990.465	844.381	881.238	902.207	995.779	810.838
ENSDARG00000006524	3238.99	2950.88	3073.73	3131.42	3487.01	3198.93	3374.8	3400.74	3186.65	3170.61	2954.66	2845.96
ENSDARG00000006526	880.415	503.722	817.02	714.364	430.922	611.362	1101.97	457.01	1077.62	1139.93	1011.16	1050.34
ENSDARG00000006527	896.623	1002.04	990.79	877.121	852.476	908.213	821.561	876.299	1059.47	922.256	859.292	987.456
ENSDARG00000006545	402.605	379.442	355.16	373.384	359.582	406.173	427.999	364.158	422.466	409.573	414.267	460.277
ENSDARG00000006546	1172.16	1374.28	1294.12	1439.77	1662.44	1722.24	1500.46	1469.69	1450.58	1629.7	1352.38	1192.17
ENSDARG00000006553	246.361	336.815	294.188	245.24	243.565	280.032	316.49	235.034	211.233	295.007	346.024	337.18
ENSDARG00000006560	10.3731	29.4188	12.9565	22.0937	15.8533	26.91	14.7586	34.8198	21.4534	38.666	59.5929	25.4223
ENSDARG00000006566	955.62	1188.76	1001.46	1143.72	1038.39	1237.02	1097.05	960.447	1174.98	1015.34	1116.89	992.808
ENSDARG00000006567	72.6116	78.6502	96.0304	106.786	98.0023	95.8669	95.1109	108.812	107.267	97.3811	101.885	104.365
ENSDARG00000006584	2195.85	2043.71	1974.72	2085.65	2231.72	2053.57	2149.83	2034.06	2077.68	1904.66	2099.21	1973.57
ENSDARG00000006585	76.5015	100.864	59.4474	155.393	116.738	72.3207	93.471	145.083	74.2616	126.023	76.8941	105.703
ENSDARG00000006588	11.0214	6.60422	64.0203	60.3895	2.16182	5.04563	705.132	1256.42	94.0647	295.007	19.2235	2809.83
ENSDARG00000006598	57.7003	46.8299	36.583	45.6604	41.7951	29.4328	54.1148	39.1723	61.0596	27.2094	43.2529	41.4785
ENSDARG00000006600	934.226	812.319	857.414	901.424	931.743	793.005	915.032	832.775	942.298	832.035	851.602	822.88
ENSDARG00000006601	837.626	828.529	554.08	894.796	857.52	752.64	844.519	954.644	879.588	905.071	700.698	784.077
ENSDARG00000006602	81.0397	76.2487	51.0638	83.2197	67.7369	98.3898	98.3905	91.4021	82.5129	73.0358	51.9035	80.281
ENSDARG00000006603	102.434	85.8548	78.501	73.6457	82.8696	79.0482	83.632	88.5004	117.168	117.43	93.2341	117.745
ENSDARG00000006604	291.743	286.983	330.009	366.019	379.759	343.944	314.85	338.043	295.396	282.119	330.645	278.307
ENSDARG00000006607	855.779	824.326	773.578	740.876	826.534	808.141	734.649	835.676	836.681	933.713	738.183	755.979
ENSDARG00000006609	2767.02	2432.75	2403.81	2609.27	2251.17	2307.53	2479.44	2318.42	2274.06	2331.42	2408.71	2661.31
ENSDARG00000006617	273.59	375.24	376.5	431.564	319.949	326.284	332.888	330.788	290.445	333.673	308.538	283.659
ENSDARG00000006621	1257.74	1284.82	1280.41	1192.32	1226.47	1308.5	1328.27	1118.59	1181.59	1283.14	1319.7	1256.4
ENSDARG00000006624	963.4	1201.37	1168.37	1101	1110.45	1079.76	1095.41	1217.24	1006.66	1117.02	1164.95	1075.76
ENSDARG00000006636	1568.93	1733.31	1663.76	1684.28	1613.44	1697.01	1793.99	1649.59	1686.56	1638.29	1593.63	1679.21
ENSDARG00000006639	950.434	917.386	916.862	895.532	796.269	889.712	882.235	789.25	910.943	862.109	865.059	970.062
ENSDARG00000006640	379.266	1403.7	1494.57	1302.06	1819.53	2315.1	247.616	333.69	255.79	1970.53	1531.15	824.218
ENSDARG00000006642	499.853	605.187	547.221	540.56	513.071	645	675.615	564.372	618.847	610.064	574.783	594.079
ENSDARG00000006666	400.012	282.18	274.373	324.778	411.466	352.353	260.735	368.51	335.002	329.377	358.519	333.166
ENSDARG00000006672	224.966	450.888	507.589	503.737	439.569	481.858	388.643	368.51	224.435	451.103	351.791	384.011
ENSDARG00000006677	40.844	38.4245	31.248	47.8697	37.4715	34.4785	36.0765	31.9182	42.9067	52.9868	49.9812	46.8306
ENSDARG00000006678	203.572	197.526	171.483	178.959	197.446	222.849	198.421	203.116	211.233	204.787	159.555	168.59
ENSDARG00000006683	1179.29	1111.91	1228.58	1065.65	1030.47	1141.99	1423.38	1038.79	1104.02	1172.87	1077.48	1172.1
ENSDARG00000006691	6657.57	7926.86	6804.44	7175.3	7383.32	7608.81	6821.74	9179.38	7266.09	7319.33	7908.56	7934.43
ENSDARG00000006712	1472.98	1702.09	1182.09	1692.38	1552.9	1555.74	1680.84	1565.44	2087.58	1526.59	1558.07	1754.14
ENSDARG00000006719	1417.87	982.828	1189.71	1328.57	1053.53	1013.33	1618.52	983.661	1442.33	747.543	1329.31	1225.62
ENSDARG00000006747	2387.75	2938.88	3231.5	2287.44	2303.78	3088.77	2594.23	2444.64	2429.18	2675.12	2238.58	2808.5
ENSDARG00000006754	409.737	488.112	516.735	511.101	564.955	527.268	488.673	432.346	434.018	409.573	539.22	408.095
ENSDARG00000006758	1480.11	1506.36	1257.54	1568.65	1510.39	1585.17	1234.8	1471.14	1599.1	1440.67	1373.52	1372.8
ENSDARG00000006760	510.874	503.121	344.49	551.607	548.381	421.31	455.876	535.355	570.989	568.534	380.626	442.883
ENSDARG00000006766	2354.69	2164.98	2365.7	2370.66	2185.6	2361.35	2267.9	2148.67	2481.99	2335.71	2306.82	2503.43
ENSDARG00000006773	532.269	519.932	450.428	598.003	619.721	480.176	567.385	549.863	420.816	565.669	540.181	496.404
ENSDARG00000006775	63.5351	55.8357	65.5445	69.227	44.6775	41.206	121.348	55.1314	62.7098	64.4434	71.1271	68.2388
ENSDARG00000006782	342.312	366.834	339.155	310.785	350.935	360.762	318.129	342.395	301.997	292.143	332.567	255.561
ENSDARG00000006786	213.296	283.381	255.319	216.518	337.964	311.988	383.723	227.78	265.692	277.822	396.966	256.899
ENSDARG00000006791	1146.87	1163.54	1181.33	1100.27	1099.64	1216.84	1195.45	1130.19	1018.21	992.428	1180.32	1169.43
ENSDARG00000006797	663.877	638.808	570.847	835.143	727.091	681.16	651.017	709.454	625.448	657.322	602.658	619.501
ENSDARG00000006811	70.0183	68.4437	52.5881	41.9781	35.3097	37.0013	27.8773	60.9347	49.5078	52.9868	64.3988	52.1826
ENSDARG00000006812	1540.4	1456.53	1602.79	1590.01	1558.67	1654.13	1203.64	1607.52	1595.8	1475.04	1470.6	1462.45
ENSDARG00000006818	188.66	176.513	170.721	183.378	164.298	195.098	168.904	195.862	188.129	199.058	185.507	183.308
ENSDARG00000006832	2026.64	1708.69	1743.03	1749.09	1856.28	1809.7	1716.91	1778.71	2016.62	1734.24	1722.43	1829.07
ENSDARG00000006837	648.318	676.632	635.63	606.104	614.676	759.367	560.826	584.683	498.378	558.509	588.24	614.149
ENSDARG00000006838	2522.6	1813.16	2338.26	1591.48	1694.14	2312.58	2713.94	1755.5	2429.18	2256.95	1917.55	2593.07
ENSDARG00000006840	82.3363	95.461	78.501	63.3353	55.4866	61.3885	73.7929	94.3037	62.7098	68.7396	96.1176	117.745
ENSDARG00000006849	812.342	267.771	562.464	804.211	794.107	305.261	875.676	1266.57	1039.66	302.168	618.036	243.519
ENSDARG00000006859	1398.42	1431.31	1227.82	1334.46	1256.02	1324.48	1161.01	1401.5	1186.54	1271.68	1403.32	1292.52
ENSDARG00000006862	1496.32	1304.03	1677.48	1265.97	1400.86	1244.59	1611.97	1381.19	1221.19	1074.06	1265.87	1470.48
ENSDARG00000006863	92.0611	57.6368	61.7338	50.8156	54.0454	58.0247	60.6742	65.2872	57.759	42.9622	42.2918	29.4364
ENSDARG00000006865	245.712	166.907	146.332	228.302	309.14	141.278	183.662	139.279	287.145	138.911	232.605	251.547
ENSDARG00000006868	1012.67	1310.64	1110.45	1511.21	1526.24	1634.78	1060.98	1404.4	2082.63	1573.85	1411.97	1511.96
ENSDARG00000006869	57.052	46.8299	53.3502	61.126	46.1187	78.2072	60.6742	37.7215	74.2616	71.6037	64.3988	81.619
ENSDARG00000006877	29.1743	32.4207	22.1022	46.3968	34.5891	26.0691	34.4367	21.7624	26.4041	41.5302	13.4565	38.8025
ENSDARG00000006878	892.085	945.604	1034.23	908.788	1140.72	978.852	878.956	906.767	868.036	856.381	959.254	797.458
ENSDARG00000006889	812.342	753.481	688.218	783.591	844.55	840.938	916.672	764.586	770.671	849.22	809.311	879.076
ENSDARG00000006891	24.6361	37.8242	40.3937	18.4114	43.9569	39.5241	34.4367	30.4674	47.8575	48.6905	49.02	41.4785
ENSDARG00000006892	186.067	85.8548	287.329	233.457	163.577	102.594	245.976	229.231	300.347	90.2207	97.0788	141.83
ENSDARG00000006894	55.107	72.6464	70.1174	73.6457	49.7218	63.9113	44.2757	30.4674	52.8083	71.6037	44.2141	46.8306
ENSDARG00000006896	24.6361	87.0556	114.322	79.5374	131.15	189.211	27.8773	36.2707	29.7047	158.96	110.535	81.619
ENSDARG00000006899	319.621	347.622	348.301	284.273	264.462	343.103	313.21	298.87	306.948	345.13	371.975	386.687
ENSDARG00000006900	490.128	394.452	464.147	405.788	317.066	412.901	482.114	564.372	521.482	419.598	482.511	466.968
ENSDARG00000006901	24.6361	48.0307	46.4909	11.0469	46.8394	29.4328	27.8773	59.4839	37.9559	22.9132	50.9424	135.14
ENSDARG00000006911	109.566	63.0403	140.235	97.2124	107.37	85.7757	122.988	114.615	70.9611	61.5792	77.8553	77.6049
ENSDARG00000006915	897.272	1377.88	979.358	1485.43	1495.26	1555.74	1520.13	1368.13	1001.71	1579.58	1537.88	1226.96
ENSDARG00000006921	401.957	282.781	451.953	364.546	419.392	301.056	357.486	355.453	196.381	224.836	214.342	286.335
ENSDARG00000006923	840.22	697.045	503.778	899.951	580.087	622.294	636.259	623.855	617.197	617.224	582.473	599.431
ENSDARG00000006924	884.954	929.394	907.716	858.709	766.004	909.895	985.545	908.218	810.277	906.503	933.302	1058.37
ENSDARG00000006963	1558.56	1588.61	1663	1704.9	1635.77	1525.46	1752.99	1806.28	1693.17	1593.9	1773.37	1651.11
ENSDARG00000006978	67.425	90.0575	67.831	97.2124	92.9581	78.2072	75.4327	66.738	80.8627	85.9245	83.6223	101.689
ENSDARG00000006981	38.2507	29.4188	36.583	14.7291	26.6624	24.3872	44.2757	27.5657	19.8031	24.3453	27.8741	14.7182
ENSDARG00000006983	370.838	550.552	519.021	497.109	768.165	616.408	554.267	683.339	528.083	687.396	625.726	446.897
ENSDARG00000006990	743.62	829.13	612.003	922.045	853.917	780.391	721.531	776.192	828.43	823.443	816.039	806.824
ENSDARG00000007018	50.5688	48.6311	35.8209	22.8302	25.9418	57.1838	34.4367	30.4674	23.1036	68.7396	140.332	76.2669
ENSDARG00000007025	113.456	109.27	89.1711	103.104	101.605	105.117	72.1531	113.164	115.518	104.541	107.652	85.633
ENSDARG00000007034	1661.64	1816.76	1367.29	1715.21	1219.99	1636.47	934.71	1381.19	1338.36	1499.38	1204.35	1533.37
ENSDARG00000007045	718.336	715.657	734.709	743.086	781.136	719.002	785.484	816.815	798.725	779.049	748.756	742.599
ENSDARG00000007065	466.14	437.68	535.026	454.394	435.966	463.357	477.194	412.035	529.733	469.72	506.54	416.123
ENSDARG00000007077	1068.43	1520.17	1337.57	1067.13	923.096	1162.18	1695.6	1269.47	844.932	1639.73	1230.31	2619.84
ENSDARG00000007081	1322.57	1231.39	1335.28	1360.97	1310.78	1328.68	1311.87	1183.87	1335.06	1237.31	1278.36	1319.28
ENSDARG00000007092	417.517	404.658	502.254	455.867	461.187	423.833	421.439	385.92	412.565	452.536	495.006	397.391
ENSDARG00000007097	13.6147	27.0173	29.7237	9.57395	8.64727	31.1147	27.8773	15.9591	8.25129	18.617	31.7188	22.7463
ENSDARG00000007098	13016.9	9529.89	8427.05	9570.26	9323.91	9503.44	9950.56	9314.31	11324.1	9418.75	10711.4	8805.48
ENSDARG00000007099	87.5229	98.4629	115.846	56.7072	73.5018	81.571	104.95	94.3037	67.6606	103.109	78.8165	135.14
ENSDARG00000007108	42.1406	45.0288	27.4373	53.7614	25.9418	33.6375	40.9961	52.2298	21.4534	84.4924	174.934	44.1545
ENSDARG00000007125	169.859	153.698	142.521	186.324	184.475	148.846	165.624	143.632	115.518	164.689	138.409	137.816
ENSDARG00000007127	1087.23	1267.41	1131.79	857.973	954.082	954.465	1057.7	1195.48	976.953	890.75	1057.29	1343.37
ENSDARG00000007129	57.7003	51.633	52.5881	71.4364	82.8696	70.6388	40.9961	81.2463	85.8134	44.3943	42.2918	45.4925
ENSDARG00000007130	177.639	175.912	192.823	162.757	198.887	180.802	231.218	220.526	202.982	153.232	169.167	181.97
ENSDARG00000007135	1981.26	1893.01	1957.95	1955.29	1825.29	1839.13	1875.98	1755.5	2018.27	1788.66	1909.86	1752.8
ENSDARG00000007136	656.097	590.777	605.144	637.772	642.78	645.84	767.446	642.716	567.689	591.447	527.686	504.432
ENSDARG00000007141	1828.26	2083.93	1991.49	2029.68	1955	1967.8	2077.68	2021	1689.86	1973.4	2171.3	2147.52
ENSDARG00000007149	2496.02	2389.53	2245.28	2723.42	2482.49	2134.3	2710.66	2435.94	2016.62	2381.54	2034.81	2480.68
ENSDARG00000007151	67.425	80.4514	48.7773	76.5916	90.0757	70.6388	77.0726	85.5988	57.759	105.974	69.2047	86.971
ENSDARG00000007169	235.339	243.756	271.324	232.721	230.594	269.1	245.976	250.993	313.549	270.662	300.848	223.449
ENSDARG00000007171	440.208	487.511	464.147	395.478	487.85	466.721	346.007	481.674	457.122	428.19	428.685	433.517
ENSDARG00000007172	1331.64	1522.57	1138.65	1662.92	1656.67	1271.5	1426.66	1694.57	1130.43	1503.68	1106.31	1339.35
ENSDARG00000007175	451.877	408.861	473.293	351.29	355.258	409.537	462.436	410.584	368.008	455.4	431.568	452.249
ENSDARG00000007179	1680.44	1602.42	1635.57	1524.47	1629.29	1623.01	1623.44	1344.92	1381.27	1422.05	1578.25	1416.96
ENSDARG00000007180	293.04	329.611	278.183	356.445	310.581	297.692	254.176	336.592	321.8	306.464	325.839	329.152
ENSDARG00000007181	441.504	439.481	404.699	414.626	429.481	391.036	454.236	409.133	427.417	419.598	408.5	417.461
ENSDARG00000007184	1758.24	1766.33	2105.05	1992.12	1715.76	1981.25	2031.76	1497.25	3206.45	2434.53	1473.48	2131.46
ENSDARG00000007186	103.731	112.872	107.463	114.151	125.385	157.255	91.8312	107.361	105.617	105.974	87.4671	94.9991
ENSDARG00000007195	1274.59	1601.82	1823.82	1557.61	1993.19	1939.2	1183.97	1279.63	1046.26	1772.91	1842.58	1334
ENSDARG00000007196	747.51	755.282	842.171	694.479	763.121	760.208	841.239	732.667	788.824	852.084	821.806	846.964
ENSDARG00000007198	667.119	710.254	655.445	641.454	695.384	600.43	672.335	764.586	744.267	660.186	744.912	691.754
ENSDARG00000007207	70.0183	201.729	85.3603	69.9635	178.71	211.916	201.701	181.353	59.4093	80.1962	185.507	80.281
ENSDARG00000007216	1952.73	1931.43	2028.83	2054.72	2026.34	2070.39	2120.32	2277.8	2092.53	2133.79	2348.15	2325.47
ENSDARG00000007217	130.96	83.4533	97.5547	125.198	142.68	109.322	101.67	169.747	123.769	93.0848	101.885	92.3231
ENSDARG00000007219	945.247	1180.35	1196.57	878.594	954.082	1148.72	883.875	929.98	1064.42	1320.37	1100.55	1079.78
ENSDARG00000007220	1414.63	1658.86	1423.69	1621.68	1771.25	1592.74	1538.17	1519.02	1430.77	1528.02	1635.92	1376.82
ENSDARG00000007221	19.4495	28.8184	25.913	6.62812	6.48545	5.04563	11.4789	21.7624	1.65026	11.4566	25.9518	18.7322
ENSDARG00000007231	383.804	355.427	410.035	333.615	305.537	378.422	377.164	322.084	348.205	264.934	361.402	313.096
ENSDARG00000007241	471.975	540.945	415.37	421.254	471.276	503.722	446.037	620.954	471.974	395.253	564.211	508.446
ENSDARG00000007244	268.403	297.79	365.83	273.226	344.449	280.032	346.007	280.01	300.347	323.649	326.8	307.744
ENSDARG00000007245	338.422	595.58	518.259	439.665	335.802	580.247	452.596	285.813	486.826	496.93	430.607	539.22
ENSDARG00000007247	2212.71	1724.3	1820	2035.57	1830.34	1793.72	1895.66	1823.69	2363.17	1804.41	1828.16	1969.56
ENSDARG00000007250	400.012	280.979	416.894	325.514	361.744	293.487	450.957	361.256	295.396	313.624	322.955	239.505
ENSDARG00000007257	300.171	378.242	271.324	419.781	394.892	350.671	398.482	413.486	272.293	393.821	315.266	430.841
ENSDARG00000007264	85.5779	139.289	119.657	85.4291	93.6787	68.9569	95.1109	104.46	102.316	148.936	86.5059	103.027
ENSDARG00000007271	440.856	457.492	453.477	435.246	446.055	428.037	493.593	481.674	427.417	443.943	404.655	491.052
ENSDARG00000007275	10622	13000.7	16045.5	11698.6	13778.7	11932.9	9827.58	11214.9	8325.55	10120.5	13227.7	7866.2
ENSDARG00000007278	116.049	105.067	110.511	110.469	79.2666	102.594	72.1531	105.91	117.168	105.974	89.3894	107.041
ENSDARG00000007279	567.926	548.15	612.003	641.454	483.526	545.769	614.941	493.281	670.005	569.966	594.007	603.445
ENSDARG00000007285	303.413	420.268	332.296	329.196	319.949	349.83	327.968	377.215	273.943	350.858	382.548	347.884
ENSDARG00000007294	11951.7	11436.7	12030.5	8556.9	8257.42	11308.1	12339.8	8358.21	10527	10872.3	11306.3	12006
ENSDARG00000007302	266.459	206.532	240.076	220.201	224.108	216.962	275.494	214.722	290.445	220.539	219.148	219.435
ENSDARG00000007315	161.431	182.517	177.58	161.284	167.18	118.572	216.459	158.14	179.878	154.664	182.624	161.9
ENSDARG00000007320	8113.69	9460.84	8222.79	8353.64	9250.41	9141	8182.81	9910.6	8792.58	8601.04	9294.58	9920.05
ENSDARG00000007323	1139.09	1188.76	1336.8	1073.02	1091	1216.84	1190.53	1057.65	1156.83	1115.59	1240.88	1273.79
ENSDARG00000007329	57.7003	40.8261	41.918	24.3031	28.1036	62.2294	34.4367	36.2707	42.9067	40.0981	26.9129	42.8165
ENSDARG00000007344	82.3363	99.0633	66.3067	67.7541	22.3388	91.6623	70.5132	20.3116	56.1088	91.6528	99.0012	129.788
ENSDARG00000007347	888.843	1252.4	1149.32	1105.42	671.604	1065.47	905.193	1236.1	975.303	910.799	1279.33	1139.99
ENSDARG00000007349	20.0978	18.6119	19.0536	24.3031	10.0885	19.3416	14.7586	34.8198	3.30052	11.4566	15.3788	14.7182
ENSDARG00000007356	136.795	114.073	86.1225	125.198	90.0757	103.435	83.632	120.419	160.075	94.5169	101.885	112.393
ENSDARG00000007358	43.4373	40.8261	89.9332	53.0249	30.986	102.594	44.2757	52.2298	47.8575	147.504	229.721	57.5347
ENSDARG00000007359	520.599	539.144	557.891	475.751	484.967	570.156	606.742	544.06	511.58	419.598	487.316	495.066
ENSDARG00000007362	319.621	294.788	337.631	263.652	262.3	269.941	326.329	317.731	268.992	269.23	303.732	341.194
ENSDARG00000007369	261.92	248.559	229.406	264.388	198.166	177.438	298.451	232.132	290.445	236.292	231.644	256.899
ENSDARG00000007370	187.364	205.932	227.119	117.833	193.843	243.031	196.781	177.001	265.692	257.773	235.488	214.083
ENSDARG00000007377	782.519	1066.28	731.66	639.245	815.725	1010.81	605.102	787.799	734.365	644.434	890.049	656.966
ENSDARG00000007382	4.53822	4.80307	6.85931	4.41874	41.7951	15.9778	27.8773	7.25413	19.8031	30.0736	72.0882	10.7041
ENSDARG00000007383	62.8868	25.2161	35.0587	29.4583	31.7066	33.6375	31.157	23.2132	26.4041	50.1226	23.0682	38.8025
ENSDARG00000007385	4625.1	5237.75	4662.81	5341.53	5084.59	5249.98	4680.11	5196.86	4777.5	5228.5	5537.34	5338.68
ENSDARG00000007387	248.306	280.979	323.15	254.078	268.786	283.396	323.049	240.837	283.844	279.255	278.741	284.997
ENSDARG00000007396	406.495	396.253	441.282	433.037	366.068	299.374	359.125	429.445	424.116	320.785	371.975	437.531
ENSDARG00000007398	58.3486	31.8203	22.8644	50.8156	79.9872	15.9778	32.7968	60.9347	37.9559	27.2094	31.7188	46.8306
ENSDARG00000007405	1421.11	1347.26	1374.91	1305.74	1415.27	1390.91	1336.47	1265.12	1529.79	1495.09	1477.33	1423.65
ENSDARG00000007406	9.07645	82.2525	92.2197	44.9239	95.1199	64.7522	14.7586	36.2707	64.3601	70.1717	81.7	52.1826
ENSDARG00000007409	230.801	231.148	255.319	270.28	265.903	267.418	255.815	236.485	245.889	237.724	233.566	248.871
ENSDARG00000007412	214.593	231.748	176.818	233.457	201.77	184.165	265.654	249.542	214.534	164.689	247.022	271.617
ENSDARG00000007413	1674.6	1517.17	1517.43	1910.37	1784.22	1476.69	1462.74	1873.02	1716.27	1639.73	1603.24	1576.18
ENSDARG00000007425	136.147	98.4629	131.089	60.3895	112.414	93.3441	116.429	123.32	99.0155	63.0113	54.7871	80.281
ENSDARG00000007429	380.562	297.79	325.436	317.413	324.993	265.736	296.811	349.649	359.756	290.711	318.149	392.039
ENSDARG00000007430	225.615	366.834	278.945	282.063	366.068	396.082	231.218	269.854	226.085	403.845	435.413	262.251
ENSDARG00000007438	816.232	955.81	994.6	815.258	956.964	902.327	844.519	972.054	985.204	876.43	900.622	903.161
ENSDARG00000007443	110.862	157.3	114.322	150.974	136.194	163.983	113.149	136.378	120.469	120.294	131.681	121.759
ENSDARG00000007444	288.501	282.18	320.863	268.807	291.125	285.919	303.371	239.386	346.554	305.032	261.44	276.969
ENSDARG00000007449	857.076	803.913	754.524	739.403	761.68	776.186	780.565	780.545	901.041	791.937	790.087	754.641
ENSDARG00000007461	335.18	306.196	245.411	399.16	389.127	243.872	387.003	304.674	229.386	253.477	236.449	283.659
ENSDARG00000007477	353.981	332.612	375.738	395.478	363.906	342.262	367.325	358.354	496.728	349.426	341.218	394.715
ENSDARG00000007480	131.608	139.889	109.749	1.47291	336.523	87.4576	131.187	147.984	99.0155	73.0358	333.528	54.8587
ENSDARG00000007485	870.691	867.554	826.166	972.86	949.037	910.736	898.634	983.661	970.352	939.441	889.088	932.597
ENSDARG00000007490	390.936	407.06	333.058	429.355	403.539	402.809	554.267	458.461	483.526	418.166	433.491	512.46
ENSDARG00000007494	58.3486	61.8395	46.4909	65.5447	73.5018	57.1838	50.8351	62.3855	61.0596	47.2585	84.5835	52.1826
ENSDARG00000007496	827.253	682.036	747.665	682.696	729.973	754.321	660.856	721.061	742.616	741.815	778.553	717.177
ENSDARG00000007523	2665.88	2693.92	2550.14	2747.72	2883.86	2605.23	2572.91	2662.27	2980.37	2368.65	2599.02	2417.79
ENSDARG00000007526	3034.77	2812.8	2928.16	2857.45	2677.77	2645.59	2813.97	2884.24	2958.91	2816.89	3001.75	3029.27
ENSDARG00000007531	107.621	120.077	111.273	103.104	98.0023	124.459	100.03	114.615	141.922	123.158	128.798	121.759
ENSDARG00000007553	60.9419	89.4571	66.3067	30.9312	45.3981	53.82	86.9116	63.8364	19.8031	41.5302	50.9424	36.1264
ENSDARG00000007560	145.871	132.685	142.521	106.786	81.4284	119.413	257.455	79.7955	145.223	131.751	130.72	189.998
ENSDARG00000007566	1354.98	1287.22	1316.99	1374.97	1369.87	1269.82	1398.79	1304.29	1196.44	1230.15	1253.37	1256.4
ENSDARG00000007597	346.85	289.385	289.615	285.745	264.462	277.51	296.811	245.19	331.702	264.934	294.12	254.223
ENSDARG00000007601	1872.99	1974.66	1962.53	2093.75	1882.22	1892.95	2377.77	1904.94	2074.37	2079.37	2027.12	2013.71
ENSDARG00000007603	291.095	292.387	410.797	286.482	286.801	337.216	298.451	319.182	308.598	347.994	407.539	323.8
ENSDARG00000007614	223.021	189.721	167.672	192.952	161.416	190.893	160.705	182.804	199.681	203.355	147.06	181.97
ENSDARG00000007624	20.7462	36.023	19.0536	25.776	15.1327	28.5919	16.3984	29.0165	19.8031	15.7528	17.3012	20.0702
ENSDARG00000007630	639.889	593.779	480.152	485.325	632.692	571.838	567.385	599.191	646.901	607.2	721.843	409.433
ENSDARG00000007639	1387.4	1439.72	1532.68	1411.79	1396.53	1475.01	1303.67	1568.34	1363.11	1475.04	1572.48	1441.04
ENSDARG00000007654	19203.8	18605.9	20106.2	19405.7	19390.1	20566.8	21163.8	16993.5	19121.5	19941.6	18774.7	19215.2
ENSDARG00000007657	227.559	247.958	281.994	271.753	268.786	246.395	280.413	221.976	270.642	335.105	264.324	256.899
ENSDARG00000007663	5261.1	4933.35	5038.55	5184.66	5933.47	5371.07	5603.34	5771.39	5605.93	4847.57	5830.5	5507.27
ENSDARG00000007671	217.835	161.503	123.468	149.501	211.858	197.62	144.306	129.124	369.658	103.109	125.914	183.308
ENSDARG00000007678	17755.5	13706.2	17418.1	14259.3	14656.4	17384.7	16434.5	13791.6	13885.3	13732.2	15689.3	14059.9
ENSDARG00000007682	181.529	111.671	94.5061	97.9488	282.477	91.6623	483.753	95.7546	42.9067	115.998	365.247	179.294
ENSDARG00000007691	1043.79	1165.34	1130.26	1181.28	1201.97	1160.49	1051.14	1234.65	1303.7	1294.6	1200.51	1144
ENSDARG00000007693	2496.67	1381.48	2557	1545.09	1403.02	1549.01	2125.24	2052.92	2775.73	2364.36	2500.98	2542.23
ENSDARG00000007697	9508.23	15255.1	13551	10780.3	10657	12347.5	12374.3	15568.8	9696.92	9491.79	12784.6	13716
ENSDARG00000007708	1428.89	1697.88	1451.89	1404.42	1629.29	1708.79	1500.46	1697.47	1523.19	1760.02	1593.63	1600.27
ENSDARG00000007709	83.633	82.8529	79.2632	68.4905	85.752	59.7066	40.9961	113.164	140.272	147.504	110.535	86.971
ENSDARG00000007711	97.2476	93.6598	90.6954	73.6457	78.546	74.0026	68.8734	130.574	66.0103	100.245	123.992	69.5768
ENSDARG00000007720	1174.1	1056.67	980.12	878.594	899.316	983.057	975.706	937.234	1000.06	913.664	907.351	984.78
ENSDARG00000007722	71.3149	69.0441	70.1174	100.895	79.9872	82.4119	55.7546	101.558	85.8134	104.541	69.2047	90.9851
ENSDARG00000007723	184.771	222.742	189.012	220.937	209.696	227.894	218.099	211.821	161.725	224.836	222.993	198.026
ENSDARG00000007727	127.719	109.27	103.652	145.819	135.474	76.5254	124.628	163.943	87.4637	163.257	127.836	149.858
ENSDARG00000007734	232.746	328.41	358.209	170.122	265.903	198.461	326.329	336.592	293.746	273.526	333.528	251.547
ENSDARG00000007737	1180.59	1153.94	1342.14	1424.31	1322.31	1291.68	1256.12	1262.22	1521.54	1313.21	1246.65	1327.31
ENSDARG00000007743	80.3914	73.8472	89.1711	71.4364	75.6636	84.0938	78.7124	73.9922	72.6114	77.332	64.3988	97.6752
ENSDARG00000007744	378.617	499.519	503.778	446.293	450.378	505.404	500.152	442.502	557.787	488.337	476.744	533.868
ENSDARG00000007745	3937.88	4946.56	3984.5	4951.2	4482.89	4594.04	4898.21	4932.81	3879.76	4346.35	4558.86	4788.76
ENSDARG00000007751	242.471	385.446	363.544	320.359	275.992	338.057	306.651	274.206	280.544	333.673	437.335	361.264
ENSDARG00000007753	1297.93	2331.89	2566.91	2076.07	2966.01	3233.41	1187.25	1376.83	1691.51	2899.95	2713.4	1514.63
ENSDARG00000007755	179.584	228.146	190.536	228.302	216.902	234.622	260.735	243.739	191.43	277.822	271.052	247.533
ENSDARG00000007760	313.786	265.97	320.101	346.871	362.465	280.873	223.019	284.362	422.466	259.205	272.974	298.378
ENSDARG00000007764	733.247	784.101	701.174	838.089	817.167	801.414	749.408	844.381	843.282	799.098	736.261	777.387
ENSDARG00000007769	11.6697	13.2084	15.2429	24.3031	7.20605	15.9778	13.1187	18.8607	16.5026	28.6415	22.1071	20.0702
ENSDARG00000007774	912.183	713.856	766.719	643.664	680.252	683.683	1211.84	678.987	699.71	681.667	712.232	683.726
ENSDARG00000007783	31.1192	37.8242	37.3452	20.6208	24.5006	33.6375	18.0383	27.5657	29.7047	52.9868	48.0588	37.4644
ENSDARG00000007786	2038.96	1726.7	1885.55	1715.21	1745.31	1942.57	1754.63	1665.55	1871.39	1646.89	1685.9	1743.43
ENSDARG00000007788	66.1284	68.4437	81.5496	106.05	143.4	95.8669	147.586	89.9513	110.567	127.455	119.186	99.0132
ENSDARG00000007791	12532.6	11341.8	12109.7	12401.9	11383.4	11715.9	12166	10936.3	13179	12416.1	11278.4	11692.9
ENSDARG00000007795	6057.88	6057.27	4591.93	4519.64	5494.62	5816.77	5288.49	5373.86	6520.17	4959.27	4350.28	5401.57
ENSDARG00000007804	1382.86	1188.76	1023.56	1193.06	1026.14	1327.84	1115.09	1292.69	1193.14	1164.28	1130.34	1355.41
ENSDARG00000007807	810.397	710.254	618.1	617.151	608.191	695.456	764.167	509.24	854.834	674.507	676.668	639.572
ENSDARG00000007808	235.988	283.381	249.222	240.822	251.491	255.645	241.057	198.763	255.79	213.379	493.084	227.463
ENSDARG00000007812	1004.89	915.585	965.639	1078.17	1037.67	987.261	969.147	1130.19	1057.82	1038.25	1079.4	945.977
ENSDARG00000007813	219.78	166.907	197.396	156.865	134.033	149.687	175.463	188.607	212.883	189.034	198.964	247.533
ENSDARG00000007818	3757	3875.48	3979.93	3619.69	3732.74	3963.34	3612.57	3368.82	3660.27	3216.44	3502.53	3436.02
ENSDARG00000007823	360.465	312.199	378.787	329.933	317.066	292.646	418.16	423.641	293.746	254.909	457.52	404.081
ENSDARG00000007824	7127.6	5753.47	5791.55	7264.42	4547.74	6783.01	8379.59	6054.3	5102.6	6228.09	4192.65	7411.27
ENSDARG00000007825	3623.45	5363.83	6089.55	4773.72	5733.86	5873.95	3481.39	4175.48	3897.91	5320.16	5367.21	4006.02
ENSDARG00000007836	3362.82	2360.71	2541.76	2378.02	2700.11	2680.07	2085.88	2514.28	4460.65	2551.96	2567.3	2554.27
ENSDARG00000007842	50.5688	87.656	62.496	67.0176	84.3108	55.5019	121.348	75.443	112.218	103.109	87.4671	52.1826
ENSDARG00000007856	99.8409	81.6521	57.1609	81.7468	92.9581	89.1394	73.7929	65.2872	51.158	81.6283	61.5153	60.2107
ENSDARG00000007863	2711.91	2424.95	2350.46	2469.34	2922.06	2545.52	2394.17	2541.85	2937.46	2560.55	2453.88	2387.02
ENSDARG00000007867	2943.36	3248.07	3292.47	2994.44	3342.17	3485.69	2992.71	2911.81	3625.62	2872.74	2994.06	3423.98
ENSDARG00000007869	352.685	413.064	291.902	420.517	435.246	336.375	326.329	425.092	295.396	412.437	287.392	322.462
ENSDARG00000007885	32.4159	25.8165	35.0587	37.5593	30.986	19.3416	34.4367	29.0165	21.4534	32.9377	38.4471	30.7744
ENSDARG00000007886	363.706	348.823	314.004	346.871	309.14	303.579	308.29	368.51	349.855	290.711	334.489	297.04
ENSDARG00000007892	138.092	114.073	107.463	132.562	128.988	121.095	108.23	126.222	122.119	115.998	126.875	128.45
ENSDARG00000007901	576.354	637.607	584.566	620.834	609.632	598.748	537.868	634.011	703.01	707.445	644.949	646.262
ENSDARG00000007912	40.844	32.4207	25.913	41.2416	45.3981	32.7966	16.3984	44.9756	37.9559	34.3698	23.0682	26.7603
ENSDARG00000007916	221.725	229.947	233.217	251.132	265.903	250.6	227.938	294.518	257.44	267.798	277.78	255.561
ENSDARG00000007918	403.902	468.299	439.758	445.557	518.836	496.153	478.834	458.461	438.969	476.881	462.326	481.686
ENSDARG00000007923	446.691	438.28	481.676	475.751	455.423	449.902	454.236	416.387	445.57	452.536	595.929	483.024
ENSDARG00000007941	12.9664	25.2161	12.9565	15.4656	9.36787	17.6597	37.7164	11.6066	23.1036	24.3453	15.3788	22.7463
ENSDARG00000007943	176.342	329.01	212.639	350.554	321.39	364.967	490.313	181.353	224.435	207.651	324.878	267.603
ENSDARG00000007944	44.0856	53.4341	45.7288	55.9708	53.3248	62.2294	54.1148	42.074	82.5129	51.5547	59.5929	50.8446
ENSDARG00000007950	83.633	72.046	64.7824	57.4437	69.8987	58.0247	57.3945	52.2298	100.666	98.8131	48.0588	73.5909
ENSDARG00000007955	698.886	866.954	720.99	860.182	764.562	755.162	724.81	914.021	764.07	714.605	837.185	825.556
ENSDARG00000007959	996.464	1080.09	1075.39	969.178	995.156	1173.95	1072.46	1160.66	958.8	999.588	988.089	1078.44
ENSDARG00000007960	8545.47	9393	8131.33	7740.17	9020.54	8469.09	6070.7	7302.01	9528.59	7852.06	8792.84	8169.93
ENSDARG00000007971	30.4709	42.0268	29.7237	25.0396	27.383	22.7053	11.4789	27.5657	37.9559	32.9377	40.3694	22.7463
ENSDARG00000007975	761.125	838.736	719.466	667.23	655.751	929.237	716.611	634.011	773.971	737.518	629.571	936.611
ENSDARG00000007976	2072.67	1894.21	2201.84	2146.04	2179.11	2105.71	2300.7	1755.5	2080.98	2168.16	1958.88	1920.05
ENSDARG00000007982	75.8532	85.8548	63.2581	95.003	100.164	63.9113	52.475	105.91	70.9611	60.1471	73.0494	58.8727
ENSDARG00000007989	717.688	819.523	829.977	737.194	692.502	777.027	793.684	745.725	651.852	658.754	687.241	780.063
ENSDARG00000007996	669.064	733.068	565.512	765.179	777.533	645	698.573	670.282	590.793	790.505	561.327	802.81
ENSDARG00000008014	466.789	471.901	492.346	507.419	551.263	567.633	557.546	441.051	529.733	509.819	505.579	548.587
ENSDARG00000008019	73.9082	16.8107	1.52429	2.20937	3.60303	35.3194	3.27968	11.6066	95.715	44.3943	4.80588	34.7884
ENSDARG00000008020	259.975	229.947	231.692	233.457	216.902	227.053	244.337	195.862	255.79	197.626	247.984	200.702
ENSDARG00000008022	13.6147	25.8165	29.7237	22.8302	13.6915	24.3872	37.7164	14.5083	28.0544	22.9132	36.5247	20.0702
ENSDARG00000008026	90.7645	89.4571	60.2095	77.328	83.5902	117.731	62.314	84.148	47.8575	85.9245	83.6223	136.478
ENSDARG00000008030	427.241	453.89	412.321	497.109	580.808	512.131	550.987	596.29	628.748	508.386	381.587	533.868
ENSDARG00000008032	2842.22	2418.34	3255.89	2850.09	2695.06	2551.41	2556.51	2488.17	2642.06	2745.29	3069.04	2562.3
ENSDARG00000008034	1150.12	1220.58	1195.04	1145.93	1168.1	1127.7	1083.94	1104.08	1100.72	1138.5	1118.81	1126.61
ENSDARG00000008049	185.419	175.912	240.838	192.215	223.388	210.235	198.421	198.763	206.282	184.738	195.119	167.252
ENSDARG00000008060	92.7094	99.6637	73.9282	109.732	85.752	91.6623	111.509	105.91	97.3653	68.7396	87.4671	124.435
ENSDARG00000008068	100.489	75.6483	99.079	84.6926	123.224	114.368	101.67	82.6971	102.316	114.566	80.7388	78.9429
ENSDARG00000008097	641.186	524.135	587.615	684.169	665.119	618.089	593.623	529.552	536.334	472.585	701.659	487.038
ENSDARG00000008100	1507.34	1180.95	1784.95	1257.13	1080.19	1039.4	1364.35	885.004	1800.43	1180.03	1143.8	1867.87
ENSDARG00000008105	120.587	54.6349	98.3168	113.414	114.576	59.7066	95.1109	100.107	95.715	88.7886	121.108	117.745
ENSDARG00000008107	279.425	280.979	190.536	392.532	368.95	311.988	206.62	349.649	293.746	315.056	345.062	246.195
ENSDARG00000008119	617.847	546.949	560.177	558.971	541.175	531.473	593.623	510.691	605.645	574.262	522.88	520.488
ENSDARG00000008127	388.342	449.087	301.048	361.601	422.995	476.812	341.087	422.191	386.16	431.054	327.761	373.306
ENSDARG00000008131	420.758	506.123	345.252	366.756	453.981	513.813	377.164	401.879	358.106	396.685	436.374	347.884
ENSDARG00000008133	210.055	167.507	251.508	145.819	147.724	162.301	198.421	162.493	155.124	111.702	145.138	168.59
ENSDARG00000008140	147.168	77.4495	114.322	97.9488	88.6345	95.8669	78.7124	133.476	84.1632	120.294	114.38	86.971
ENSDARG00000008141	196.44	171.109	193.585	167.912	191.681	175.756	152.505	206.017	150.174	174.713	178.779	194.012
ENSDARG00000008142	1051.57	896.372	1075.39	1053.87	907.963	1001.56	988.825	784.897	1110.62	1022.5	1040.95	1040.98
ENSDARG00000008153	1017.21	1131.72	1240.01	1019.26	1035.51	1197.5	1097.05	958.996	1033.06	1059.74	1150.53	1213.58
ENSDARG00000008155	2055.82	1831.77	1901.55	1795.48	1737.38	1832.4	1856.3	1730.84	1793.83	1874.59	1571.52	1925.4
ENSDARG00000008165	16.2079	24.6157	18.2915	19.1479	17.2945	23.5463	32.7968	17.4099	49.5078	40.0981	51.9035	64.2248
ENSDARG00000008170	23.9878	21.0134	17.5294	8.83749	16.5739	22.7053	32.7968	44.9756	31.3549	35.8019	17.3012	104.365
ENSDARG00000008184	1211.06	1306.43	1381.77	1287.33	1329.52	1193.29	1341.39	1240.46	1325.16	1200.08	1426.39	1229.64
ENSDARG00000008186	1133.26	982.828	1513.62	1275.54	905.08	1020.06	1607.05	995.267	915.893	920.824	1110.16	979.428
ENSDARG00000008188	2661.34	2696.32	2627.88	2643.88	2610.75	2665.77	2672.94	3006.11	2731.18	2902.82	3070	2815.19
ENSDARG00000008191	250.899	268.972	220.26	194.425	347.332	302.738	259.095	275.657	202.982	214.811	243.178	276.969
ENSDARG00000008192	490.776	592.578	594.474	619.361	724.929	538.2	559.186	726.864	554.487	651.594	693.969	640.91
ENSDARG00000008200	1248.01	1110.71	1285.74	1129.73	1289.88	1176.47	1375.83	1291.24	1232.74	1271.68	1380.25	1309.92
ENSDARG00000008209	4159.61	4374.39	3749.76	4360.56	4735.1	4626	4147.16	4101.49	3945.77	4153.02	4040.79	3941.79
ENSDARG00000008212	47.9755	59.438	55.6367	63.3353	49.7218	74.0026	52.475	63.8364	46.2072	64.4434	78.8165	48.1686
ENSDARG00000008218	466.789	478.506	390.219	513.311	494.335	512.972	437.838	451.207	552.837	591.447	493.084	516.474
ENSDARG00000008224	5145.05	5168.7	5549.95	5482.19	5400.22	5065.81	5472.15	5086.6	5206.57	5311.56	4901.04	5385.51
ENSDARG00000008235	442.153	383.645	418.418	485.325	460.467	441.492	459.156	471.519	419.166	451.103	456.559	437.531
ENSDARG00000008237	3148.88	3202.45	3452.52	3245.57	3184.36	3278.82	3656.85	3293.38	3006.77	3401.18	3572.69	3334.34
ENSDARG00000008238	208.758	199.327	227.882	181.905	142.68	228.735	273.854	190.058	239.287	253.477	217.226	151.196
ENSDARG00000008239	105.676	99.0633	124.992	104.577	95.1199	116.89	124.628	78.3446	77.5621	110.27	104.768	101.689
ENSDARG00000008243	3073.03	3348.94	3004.38	3271.34	3378.2	3193.04	3046.83	3357.21	3391.28	3535.79	3463.12	3434.69
ENSDARG00000008247	44.0856	60.0383	38.1073	69.227	69.1781	52.1382	83.632	59.4839	37.9559	52.9868	51.9035	52.1826
ENSDARG00000008249	26.581	48.0307	30.4858	50.0791	31.7066	37.8422	39.3562	43.5248	36.3057	30.0736	38.4471	33.4504
ENSDARG00000008255	1356.93	1147.33	1218.67	1288.8	1363.39	1242.91	1459.46	1262.22	1231.09	1326.1	1278.36	1169.43
ENSDARG00000008275	280.073	295.389	303.334	315.204	329.317	404.491	378.804	226.329	424.116	327.945	262.401	421.475
ENSDARG00000008278	604.88	646.613	640.203	539.087	665.119	610.521	436.198	522.298	620.497	631.545	735.3	465.63
ENSDARG00000008279	42.1406	41.4265	13.7186	40.5052	47.56	37.0013	62.314	31.9182	19.8031	37.2339	26.9129	29.4364
ENSDARG00000008287	165.969	145.893	101.365	80.2739	61.9721	92.5032	139.387	89.9513	110.567	97.3811	95.1565	151.196
ENSDARG00000008292	2098.6	2301.27	1989.2	2213.79	2367.91	2310.9	1948.13	2533.14	2475.39	2259.81	2523.09	2421.81
ENSDARG00000008310	9753.29	7836.81	6964.49	8660	7597.34	7460.8	8650.17	8365.47	9454.33	8393.39	8209.41	8061.55
ENSDARG00000008322	337.773	314.001	280.47	339.507	375.435	305.261	329.608	391.723	282.194	385.228	316.227	343.87
ENSDARG00000008329	1071.02	1188.76	970.974	1211.47	1533.45	1191.61	1388.95	1433.42	1075.97	1175.73	1092.86	1051.68
ENSDARG00000008333	26.581	11.4073	6.85931	12.5198	2.16182	16.8188	31.157	8.70496	3.30052	38.666	25.9518	42.8165
ENSDARG00000008363	536.159	398.054	427.564	371.175	431.643	457.47	416.52	600.642	698.059	449.671	446.947	694.43
ENSDARG00000008370	2623.09	2570.84	2636.26	2704.27	2702.27	2472.36	2566.35	2816.05	2830.19	2527.61	2817.21	2420.47
ENSDARG00000008372	82.3363	115.874	98.3168	159.075	152.768	86.6166	62.314	145.083	57.759	120.294	82.6612	81.619
ENSDARG00000008377	837.626	842.338	893.235	867.547	865.447	810.664	885.515	864.693	839.982	819.147	923.691	889.781
ENSDARG00000008380	716.391	782.9	778.913	755.605	729.973	684.524	752.688	722.512	778.922	668.779	764.135	802.81
ENSDARG00000008383	2414.33	2621.87	2592.82	2513.53	2506.99	2294.08	2441.73	2650.66	2312.01	2274.13	2754.73	2682.72
ENSDARG00000008384	354.63	320.004	368.116	340.98	363.185	358.24	308.29	372.862	262.391	365.179	352.752	367.954
ENSDARG00000008388	256.085	192.123	225.595	131.089	192.402	189.211	185.302	210.37	163.376	187.602	124.953	218.097
ENSDARG00000008395	267.755	314.001	311.718	299.002	288.242	315.352	314.85	313.379	264.041	350.858	342.179	310.42
ENSDARG00000008396	105.676	120.077	88.4089	81.0103	93.6787	96.7079	100.03	78.3446	113.868	83.0603	89.3894	77.6049
ENSDARG00000008398	344.257	365.033	269.038	429.355	369.671	288.442	323.049	372.862	290.445	342.266	297.965	378.659
ENSDARG00000008403	88.1712	36.6234	57.1609	53.0249	20.177	54.661	59.0343	55.1314	95.715	80.1962	48.0588	73.5909
ENSDARG00000008407	19937.7	21320.8	24394.8	19329.1	16701.5	23917.1	22708.5	16626.5	20897.2	20143.6	21233.3	21220.9
ENSDARG00000008413	1504.1	1159.94	1452.65	1168.02	1283.4	1307.66	1361.07	1127.29	1323.51	1094.1	1077.48	1069.07
ENSDARG00000008414	42.789	21.0134	22.1022	22.8302	21.6182	23.5463	29.5172	20.3116	24.7539	38.666	27.8741	17.3942
ENSDARG00000008433	165.969	75.6483	102.128	92.7936	122.503	99.2307	150.865	107.361	105.617	91.6528	92.2729	86.971
ENSDARG00000008434	1478.81	1396.49	1367.29	1377.91	1339.61	1442.21	1349.59	1344.92	1379.62	1275.98	1307.2	1355.41
ENSDARG00000008439	141.333	174.111	176.056	156.129	165.019	146.323	129.548	161.042	166.676	179.009	145.138	156.548
ENSDARG00000008447	4505.16	4519.09	4316.03	3810.43	4629.17	4505.75	4563.68	4512.07	4389.69	5340.21	4332.02	5223.61
ENSDARG00000008454	84.2813	77.4495	100.603	102.368	106.65	142.959	95.1109	114.615	132.021	133.183	93.2341	136.478
ENSDARG00000008457	544.587	640.609	630.295	625.989	541.175	676.955	621.5	560.019	582.541	544.188	604.58	659.642
ENSDARG00000008461	156.893	151.897	202.731	122.252	119.621	175.756	231.218	113.164	173.277	199.058	222.032	262.251
ENSDARG00000008472	329.345	261.167	278.183	290.901	261.58	282.555	277.133	250.993	295.396	224.836	267.207	301.054
ENSDARG00000008480	63.5351	55.8357	64.0203	75.1187	55.4866	58.8657	54.1148	76.8938	64.3601	75.9	76.8941	61.5487
ENSDARG00000008485	207.462	199.327	185.201	251.132	274.551	131.186	165.624	197.312	194.731	226.268	135.526	167.252
ENSDARG00000008487	687.217	721.061	770.53	743.086	733.576	708.07	788.764	838.578	740.966	764.728	731.455	785.415
ENSDARG00000008490	315.731	414.865	352.874	348.344	366.068	333.011	406.681	385.92	344.904	400.981	373.898	366.616
ENSDARG00000008491	136.147	73.8472	136.424	91.3207	88.6345	118.572	104.95	100.107	145.223	104.541	117.264	123.097
ENSDARG00000008494	1246.71	1799.35	1509.05	1643.04	1632.17	1771.02	1677.56	1402.95	1618.9	1679.82	1594.59	1724.7
ENSDARG00000008502	688.513	754.082	762.908	863.128	699.708	777.868	672.335	854.537	836.681	783.345	830.456	774.711
ENSDARG00000008503	1061.94	830.931	752.238	1038.4	827.255	741.707	747.768	866.144	826.78	717.469	865.059	876.4
ENSDARG00000008540	380.562	432.276	313.242	442.611	365.347	378.422	406.681	438.15	457.122	405.277	362.364	441.545
ENSDARG00000008542	396.77	402.257	381.073	440.402	453.981	391.036	382.083	427.994	483.526	443.943	430.607	390.701
ENSDARG00000008548	528.379	240.754	311.718	291.637	266.624	261.532	388.643	281.46	567.689	315.056	270.091	319.786
ENSDARG00000008551	192.55	226.945	358.209	299.002	335.802	180.802	277.133	265.501	306.948	405.277	336.412	305.068
ENSDARG00000008560	457.064	487.511	459.574	509.629	569.278	526.427	514.911	597.741	630.399	492.634	449.831	432.179
ENSDARG00000008568	144.575	147.094	198.92	149.501	147.724	183.325	155.785	175.55	112.218	163.257	119.186	202.04
ENSDARG00000008573	1686.92	1591.02	1472.47	1591.48	1533.45	1584.33	1462.74	1500.15	1719.57	1550.94	1605.16	1604.28
ENSDARG00000008575	299.523	306.196	271.324	323.305	370.391	297.692	306.651	300.321	308.598	347.994	297.965	329.152
ENSDARG00000008592	241.822	180.115	177.58	166.439	165.739	208.553	229.578	168.296	204.632	223.404	153.788	210.069
ENSDARG00000008593	360.465	363.832	358.209	440.402	412.907	349.83	365.685	426.543	305.298	352.29	343.14	351.898
ENSDARG00000008623	408.44	467.098	461.86	449.239	478.482	417.946	416.52	454.109	422.466	548.485	424.84	426.827
ENSDARG00000008637	20.7462	23.415	24.3887	14.7291	20.8976	22.7053	27.8773	18.8607	39.6062	12.8887	26.9129	17.3942
ENSDARG00000008639	4004.01	4190.08	4626.23	4607.28	4411.55	4865.67	4394.78	4049.26	4069.54	4688.61	4253.21	4046.16
ENSDARG00000008660	1614.96	1664.86	1854.3	1652.61	1704.95	1834.93	1777.59	1373.93	1348.26	1422.05	1676.29	1491.89
ENSDARG00000008662	59.6452	91.8587	107.463	98.6853	112.414	89.1394	95.1109	87.0496	42.9067	58.7151	37.4859	53.5206
ENSDARG00000008678	977.663	979.225	1032.71	972.86	941.111	974.647	1033.1	853.086	1000.06	929.416	1015.96	979.428
ENSDARG00000008697	766.96	446.085	610.479	499.318	582.249	421.31	731.37	501.986	759.119	637.273	425.801	576.685
ENSDARG00000008703	130.312	91.8587	109.749	132.562	99.4436	117.731	104.95	124.771	107.267	134.615	131.681	116.407
ENSDARG00000008706	3834.8	3296.71	2646.17	3043.04	2870.17	3130.81	2287.58	3165.7	3282.36	2934.32	2994.06	2963.71
ENSDARG00000008720	2428.6	2516.81	2095.14	2332.36	2546.62	2499.27	2791.01	2478.01	3143.74	2623.56	2474.07	2672.02
ENSDARG00000008723	1509.28	1475.74	1433.6	1705.64	1962.93	1716.35	1323.35	1530.62	1217.89	1847.38	1544.61	1497.24
ENSDARG00000008727	20.7462	27.0173	7.62146	30.9312	18.7357	8.40938	37.7164	13.0574	13.2021	42.9622	17.3012	18.7322
ENSDARG00000008732	77.1498	51.633	42.6802	66.2812	45.3981	52.1382	55.7546	55.1314	97.3653	44.3943	37.4859	44.1545
ENSDARG00000008735	6793.72	4979.58	6912.66	6648	6412.67	5567.85	6647.92	6476.49	5685.14	5867.21	5833.38	5120.59
ENSDARG00000008740	541.994	411.863	488.536	436.719	420.834	555.86	431.279	449.756	493.427	572.83	622.842	592.741
ENSDARG00000008748	2448.05	2545.03	2631.69	2663.77	2241.08	2373.13	2648.35	2626	2161.84	2350.03	2300.1	2435.19
ENSDARG00000008757	296.281	293.588	261.416	271.016	304.816	343.944	278.773	284.362	240.938	286.415	372.936	286.335
ENSDARG00000008765	253.492	178.314	150.143	97.9488	162.857	121.936	155.785	120.419	168.326	219.107	173.973	224.787
ENSDARG00000008767	367.596	314.001	384.122	496.372	450.378	358.24	473.914	593.388	480.225	455.4	340.256	306.406
ENSDARG00000008784	940.061	977.424	829.215	1039.14	1289.88	1041.92	1054.42	1051.85	843.282	926.552	763.174	813.514
ENSDARG00000008785	2964.76	3067.96	2796.31	3009.9	2786.58	3070.26	2736.9	2861.03	3036.48	2947.21	2905.64	3242.01
ENSDARG00000008788	639.889	669.428	799.491	591.375	688.178	708.911	977.346	623.855	574.29	602.903	556.521	770.697
ENSDARG00000008790	307.303	255.763	262.94	264.388	291.125	389.354	234.497	197.312	397.712	279.255	227.799	208.73
ENSDARG00000008803	6267.29	7235.22	6456.14	5514.59	6025.7	6702.28	5662.38	5563.92	4236.21	5451.91	7317.44	5322.63
ENSDARG00000008805	100.489	70.8452	110.511	85.4291	78.546	74.8435	80.3523	91.4021	69.3109	60.1471	102.846	88.3091
ENSDARG00000008808	1264.22	1382.68	1583.74	1198.95	1359.06	1414.46	1236.44	1067.81	1321.86	1354.74	1325.46	1331.33
ENSDARG00000008811	77.7981	106.268	68.5931	91.3207	70.6193	82.4119	101.67	94.3037	89.114	85.9245	118.225	65.5628
ENSDARG00000008816	360.465	387.848	347.539	321.832	339.405	364.967	349.286	345.297	422.466	373.771	423.879	493.728
ENSDARG00000008818	611.364	594.98	608.192	670.913	691.781	653.409	919.952	671.733	597.394	674.507	880.438	612.811
ENSDARG00000008829	5156.72	4833.69	5069.79	4412.12	5028.38	4655.43	3840.51	3306.43	4657.03	4744.46	4518.49	3670.18
ENSDARG00000008832	323.51	308.597	253.032	296.792	297.61	321.238	280.413	333.69	349.855	269.23	320.072	278.307
ENSDARG00000008840	47.3272	49.8318	50.3016	45.6604	40.3539	36.1603	37.7164	75.443	19.8031	34.3698	73.0494	65.5628
ENSDARG00000008849	7.13149	19.2123	9.14575	16.2021	24.5006	28.5919	6.55937	1.45083	3.30052	34.3698	28.8353	14.7182
ENSDARG00000008852	125.125	111.071	128.041	127.407	137.636	155.574	152.505	127.673	108.917	184.738	156.672	131.126
ENSDARG00000008858	138.74	139.889	139.473	152.447	149.886	124.459	131.187	127.673	168.326	134.615	137.448	140.492
ENSDARG00000008859	2244.48	1664.26	1984.63	2135.73	1503.18	1925.75	2604.07	2084.84	3165.2	1772.91	1904.09	2234.49
ENSDARG00000008861	265.162	273.174	144.046	312.994	229.153	177.438	255.815	237.936	306.948	231.996	205.692	266.265
ENSDARG00000008867	1438.62	1364.67	1659.95	1199.69	1112.61	1377.46	1374.19	1413.11	1368.06	1222.99	1274.52	1507.94
ENSDARG00000008884	972.476	976.223	974.022	951.503	900.036	962.033	882.235	821.168	1059.47	790.505	672.823	880.414
ENSDARG00000008886	28.526	24.6157	26.6751	11.0469	25.9418	19.3416	19.6781	18.8607	14.8523	17.1849	21.1459	20.0702
ENSDARG00000008890	108.269	83.4533	112.035	93.5301	82.149	105.117	100.03	76.8938	90.7642	70.1717	100.924	139.154
ENSDARG00000008904	2870.1	3251.68	2752.87	3296.38	2963.13	3457.1	2522.08	2768.18	2427.53	2965.83	2703.79	2566.31
ENSDARG00000008906	183.474	148.895	157.764	163.494	177.269	172.392	173.823	174.099	173.277	187.602	132.642	119.083
ENSDARG00000008912	62.8868	60.6387	78.501	80.2739	78.546	93.3441	72.1531	39.1723	202.982	107.406	56.7094	68.2388
ENSDARG00000008920	153.003	220.941	215.687	184.114	178.71	190.052	196.781	201.665	202.982	179.009	126.875	155.21
ENSDARG00000008931	154.3	123.679	172.245	158.338	154.93	148.005	173.823	118.968	171.627	173.281	132.642	169.928
ENSDARG00000008936	567.278	559.557	604.382	480.907	493.615	548.292	526.389	619.503	547.886	567.102	586.318	539.22
ENSDARG00000008946	109.566	103.266	89.9332	103.84	117.459	135.391	116.429	94.3037	132.021	87.3565	128.798	105.703
ENSDARG00000008947	2676.26	2615.27	2805.46	2925.95	3060.41	2725.48	2630.31	2685.48	3155.29	2941.48	2818.17	2982.44
ENSDARG00000008948	34.3608	25.8165	39.6316	49.3426	39.6333	34.4785	27.8773	46.4265	37.9559	20.049	28.8353	37.4644
ENSDARG00000008953	119.939	102.065	79.2632	98.6853	118.9	96.7079	83.632	104.46	79.2124	77.332	89.3894	96.3371
ENSDARG00000008966	652.856	804.514	781.2	580.328	781.857	781.231	998.664	780.545	618.847	754.703	549.793	802.81
ENSDARG00000008976	1502.8	1367.07	1517.43	1547.3	1451.3	1574.24	1505.38	1568.34	1486.88	1439.23	1462.91	1446.4
ENSDARG00000008979	726.116	746.277	805.588	787.273	719.164	803.096	903.553	726.864	775.621	807.69	793.932	671.684
ENSDARG00000008982	604.232	454.49	516.735	463.232	273.83	313.67	426.359	409.133	389.461	525.571	304.693	753.303
ENSDARG00000008983	141.982	127.281	92.2197	150.974	117.459	125.3	77.0726	129.124	99.0155	95.949	96.1176	94.9991
ENSDARG00000008986	67.425	48.6311	43.4423	49.3426	44.6775	47.9335	68.8734	46.4265	39.6062	45.8264	24.9906	48.1686
ENSDARG00000009001	1049.63	1239.19	1059.38	845.453	1310.78	1156.29	810.082	1205.64	1356.51	1092.67	1576.33	1505.27
ENSDARG00000009014	16.8563	28.8184	19.8158	22.0937	25.2212	28.5919	3.27968	21.7624	24.7539	24.3453	23.0682	25.4223
ENSDARG00000009018	189.957	425.071	149.381	398.423	322.831	488.585	259.095	525.199	84.1632	329.377	135.526	414.785
ENSDARG00000009020	361.113	534.942	394.029	555.289	748.709	801.414	403.401	467.166	305.298	681.667	499.812	357.25
ENSDARG00000009023	1083.99	1017.65	1092.92	1081.12	1013.17	933.441	1038.02	1048.95	1014.91	946.601	1015.96	899.147
ENSDARG00000009026	2355.34	2478.98	2387.8	2668.92	2981.87	2744.82	2551.59	2496.87	2463.84	2878.47	2375.07	2407.09
ENSDARG00000009031	1011.38	957.011	945.061	983.171	1107.57	1046.13	1036.38	977.857	828.43	978.107	965.982	954.005
ENSDARG00000009046	254.789	229.346	207.304	157.602	148.445	250.6	183.662	136.378	178.228	156.096	253.751	218.097
ENSDARG00000009074	168.563	183.117	140.235	162.757	156.371	179.12	114.789	150.886	194.731	170.417	184.546	188.66
ENSDARG00000009079	66.1284	1.80115	11.4322	0.736457	15.8533	2.52281	1.63984	21.7624	46.2072	25.7773	37.4859	10.7041
ENSDARG00000009087	7394.71	5772.09	5423.43	5960.89	3848.75	6530.73	5980.51	5960	4719.74	11077.1	12410.7	8141.83
ENSDARG00000009106	17551.3	18369.3	15449.5	20628.9	18358.1	20052.2	18135	16944.2	20481.4	20027.6	18358.5	18670.7
ENSDARG00000009113	187.364	136.287	97.5547	115.624	149.165	111.845	83.632	116.066	143.572	146.072	100.924	157.886
ENSDARG00000009123	315.731	89.4571	88.4089	159.075	66.2957	117.731	159.065	132.025	118.819	104.541	206.653	125.773
ENSDARG00000009131	44.0856	49.2314	48.7773	18.4114	61.2515	63.0704	24.5976	36.2707	77.5621	74.4679	52.8647	46.8306
ENSDARG00000009133	26.581	10.2065	32.0101	13.9927	32.4272	2.52281	11.4789	66.738	6.60103	17.1849	4.80588	57.5347
ENSDARG00000009134	53.8104	63.0403	56.3988	65.5447	56.2072	85.7757	68.8734	49.3281	39.6062	57.283	56.7094	52.1826
ENSDARG00000009136	433.724	496.517	602.095	510.365	316.346	554.178	290.252	577.429	491.777	403.845	516.152	446.897
ENSDARG00000009142	5526.26	5909.57	5634.54	2864.08	6533.73	2614.48	1977.65	2518.64	6219.82	2930.02	6028.5	2415.12
ENSDARG00000009169	803.266	748.078	977.071	714.364	785.46	812.346	729.73	708.003	828.43	829.171	797.776	860.344
ENSDARG00000009170	1195.5	1219.98	1250.68	1232.83	1226.47	1165.54	1274.16	1149.05	1174.98	1414.89	1140.92	1316.61
ENSDARG00000009178	137.443	133.886	143.283	132.562	133.312	147.164	159.065	111.714	186.479	141.775	130.72	155.21
ENSDARG00000009194	228.208	177.113	163.861	159.811	168.622	167.347	152.505	161.042	313.549	127.455	113.419	203.378
ENSDARG00000009208	3011.44	3557.87	3308.48	3599.07	3682.29	3510.92	3804.43	3534.21	3445.74	2877.04	3371.81	3464.12
ENSDARG00000009209	963.4	1401.9	1210.29	1517.1	1581.73	1491.82	1128.21	1328.96	1516.59	1343.29	1028.46	1205.55
ENSDARG00000009212	7437.5	8273.28	7530	7519.23	6888.27	7398.57	6869.3	7692.28	7025.15	8035.37	8962.01	8943.3
ENSDARG00000009214	549.125	566.162	525.119	672.386	601.706	585.293	562.466	593.388	443.92	340.834	593.046	602.107
ENSDARG00000009215	23.9878	47.4303	56.3988	13.9927	61.9721	29.4328	26.2375	31.9182	37.9559	45.8264	56.7094	25.4223
ENSDARG00000009217	415.572	354.827	330.009	419.044	415.789	355.717	393.562	396.076	372.958	390.956	330.645	355.912
ENSDARG00000009218	144.575	202.329	205.017	201.789	198.166	154.733	126.268	165.394	206.282	193.33	198.002	173.942
ENSDARG00000009242	36.3058	38.4245	30.4858	27.2489	18.7357	34.4785	26.2375	24.6641	28.0544	34.3698	31.7188	28.0983
ENSDARG00000009250	1359.52	1278.22	1188.19	1295.43	1222.15	1318.59	1228.24	1291.24	1379.62	1167.14	1253.37	1291.19
ENSDARG00000009252	288.501	323.607	327.723	320.359	337.964	338.057	257.455	336.592	430.717	282.119	282.586	393.377
ENSDARG00000009253	619.143	703.049	713.369	609.787	659.354	703.024	746.128	649.97	633.699	668.779	664.173	663.656
ENSDARG00000009262	228.856	213.737	173.007	438.192	356.7	192.575	241.057	381.567	199.681	252.045	190.313	256.899
ENSDARG00000009266	60.2935	108.669	187.488	130.353	141.959	111.845	73.7929	142.181	181.528	83.0603	123.992	89.6471
ENSDARG00000009267	40.1957	70.8452	50.3016	56.7072	58.369	63.9113	60.6742	62.3855	47.8575	75.9	67.2823	65.5628
ENSDARG00000009273	627.571	587.775	522.832	629.671	677.369	590.339	591.983	602.093	661.754	527.003	604.58	599.431
ENSDARG00000009280	18.1529	20.413	19.8158	13.2562	14.4121	15.9778	26.2375	23.2132	13.2021	14.3207	17.3012	24.0843
ENSDARG00000009281	2035.72	2088.13	1794.85	2326.47	2338.36	2199.89	2120.32	2157.38	1737.72	2085.1	2023.28	1952.17
ENSDARG00000009285	4601.76	5095.45	3985.26	4666.93	4849.67	5018.72	3915.94	5565.37	5018.44	5308.7	5404.7	5542.06
ENSDARG00000009299	1205.87	1003.24	1134.84	1265.97	1199.81	1067.99	1262.68	1182.42	1145.28	1127.04	1092.86	1149.36
ENSDARG00000009311	1947.55	2253.84	1885.55	1534.04	1945.63	1935	3100.94	2280.7	2283.96	2191.07	2491.37	2463.29
ENSDARG00000009313	323.51	354.226	337.631	301.948	355.258	383.468	305.011	335.141	363.057	412.437	513.268	406.757
ENSDARG00000009315	4120.06	3846.66	4177.32	4100.59	4080.07	4101.26	4348.86	3982.52	4501.91	3893.81	3909.1	3814.68
ENSDARG00000009336	1493.08	1753.12	2182.02	1745.4	1700.63	1958.54	2259.7	1610.42	2092.53	2138.09	2320.28	2060.54
ENSDARG00000009341	99.8409	25.8165	157.764	95.003	13.6915	15.1369	8.19921	14.5083	51.158	32.9377	7.68941	30.7744
ENSDARG00000009342	578.948	967.818	877.992	846.926	869.05	850.188	665.776	800.856	653.502	763.296	668.979	844.288
ENSDARG00000009346	1244.77	1115.51	1086.06	1083.33	939.669	994.83	992.105	1046.05	1178.28	1154.25	1288.94	1212.24
ENSDARG00000009350	949.785	1053.07	1099.78	964.759	958.405	1032.67	1075.74	989.464	899.391	1018.21	1005.39	971.4
ENSDARG00000009351	192.55	193.924	166.91	184.851	172.945	197.62	145.946	150.886	194.731	108.838	170.128	175.28
ENSDARG00000009387	1126.78	919.187	765.195	757.815	981.465	773.663	987.185	1249.16	1188.19	620.088	916.001	1226.96
ENSDARG00000009390	180.232	198.727	240.076	189.27	252.933	263.214	224.658	187.157	186.479	252.045	206.653	228.801
ENSDARG00000009401	853.186	757.084	849.031	606.104	569.278	732.457	895.354	538.257	826.78	670.211	619.959	935.273
ENSDARG00000009418	924.501	1082.49	977.071	1076.7	1150.81	1080.61	1024.9	951.742	1061.12	1250.2	1159.18	1004.85
ENSDARG00000009436	558.201	597.382	638.678	647.346	546.219	568.474	539.508	554.216	617.197	522.707	523.841	535.206
ENSDARG00000009447	3720.69	3326.12	3227.69	3616.01	2985.47	3084.56	2889.4	3669.14	3350.02	3381.13	3415.06	4111.72
ENSDARG00000009459	32.4159	33.6215	32.7723	30.1948	37.4715	25.2281	31.157	39.1723	36.3057	51.5547	35.5635	26.7603
ENSDARG00000009472	554.96	480.307	520.546	551.607	589.455	538.2	500.152	472.97	546.236	538.46	525.764	491.052
ENSDARG00000009473	578.948	713.856	598.285	587.693	622.603	688.728	641.178	528.101	592.443	539.892	554.599	662.318
ENSDARG00000009477	53.162	63.0403	42.6802	47.8697	50.4424	37.8422	65.5937	49.3281	70.9611	54.4188	53.8259	49.5066
ENSDARG00000009480	1806.21	1727.3	1646.24	1781.49	1731.61	1740.74	1656.24	1603.16	1741.02	1641.16	1535	1637.73
ENSDARG00000009484	498.556	548.75	541.124	404.315	397.054	436.447	598.542	522.298	457.122	446.807	499.812	571.333
ENSDARG00000009488	140.037	157.901	169.196	114.151	176.548	143.8	147.586	165.394	110.567	161.824	154.749	169.928
ENSDARG00000009494	645.724	551.152	586.852	630.408	528.204	541.564	777.285	486.027	740.966	727.494	554.599	677.036
ENSDARG00000009499	9816.83	9068.79	9249.4	10856.9	10099.3	10095.5	9479.93	9632.04	9998.92	9927.14	9695.39	9329.99
ENSDARG00000009505	965.345	850.143	857.414	1006	998.759	775.345	1011.78	912.57	1151.88	890.75	1203.39	1018.23
ENSDARG00000009524	1353.04	1810.16	538.837	609.05	538.292	1848.38	921.591	497.634	1326.81	1981.99	1735.88	1077.1
ENSDARG00000009525	3568.34	3509.24	3617.91	3676.4	3666.44	3288.91	3691.29	3609.66	3706.48	3915.29	4037.9	3897.64
ENSDARG00000009534	1028.88	1119.11	1097.49	933.828	1039.11	978.852	1062.62	1143.25	841.632	872.133	1068.83	1015.55
ENSDARG00000009544	6.48318	0	5.33502	4.41874	0.720605	1.68188	65.5937	174.099	9.90155	35.8019	0.961176	280.983
ENSDARG00000009549	4551.19	4200.28	4496.66	4766.35	4724.29	4509.11	4334.1	4784.83	3935.87	4392.17	4352.21	4477
ENSDARG00000009553	8166.21	8042.74	7350.14	6893.24	7941.07	8341.26	7072.64	6897.23	7408.01	7422.44	7623.09	6938.95
ENSDARG00000009557	89.4678	69.0441	101.365	70.6999	73.5018	73.1616	91.8312	78.3446	82.5129	85.9245	98.04	85.633
ENSDARG00000009567	1685.63	1749.52	2447.25	1567.92	1630.73	1728.13	1338.11	1324.6	1539.69	1578.15	2068.45	1259.07
ENSDARG00000009568	453.822	457.492	400.127	480.907	433.084	401.127	446.037	487.478	623.798	408.141	481.549	401.405
ENSDARG00000009585	4341.78	4322.16	4646.04	4325.21	4736.54	4263.56	4298.03	4542.54	4346.78	4446.59	4603.07	4171.93
ENSDARG00000009594	9184.72	8713.97	8934.64	8729.23	8207.7	8894.6	9758.7	8784.76	7741.36	8466.42	8023.9	7673.52
ENSDARG00000009607	611.364	578.77	681.358	572.227	626.927	624.817	700.213	532.453	650.202	602.903	584.395	591.403
ENSDARG00000009610	108.269	142.891	190.536	122.988	134.033	171.551	137.747	140.73	141.922	154.664	136.487	111.055
ENSDARG00000009624	106.972	123.679	135.662	167.176	176.548	207.712	118.069	153.788	176.578	127.455	146.099	145.844
ENSDARG00000009626	1071.02	833.933	1087.58	964.023	1108.29	1024.26	990.465	1014.13	950.549	923.688	1013.08	900.485
ENSDARG00000009629	849.944	800.311	813.972	779.908	801.313	798.05	719.891	628.208	722.813	710.309	755.485	675.698
ENSDARG00000009637	35.0092	24.0153	13.7186	11.7833	693.222	1.68188	88.5515	27.5657	4.95078	20.049	893.894	14.7182
ENSDARG00000009640	1392.59	1578.41	1472.47	1467.76	1409.5	1371.57	1406.98	1526.27	1348.26	1454.99	1573.45	1509.28
ENSDARG00000009653	57.052	79.851	56.3988	71.4364	58.369	62.2294	39.3562	52.2298	42.9067	57.283	64.3988	57.5347
ENSDARG00000009657	625.626	550.552	692.029	781.381	807.799	576.043	678.895	699.298	637	668.779	606.502	600.769
ENSDARG00000009677	8179.18	5873.55	8247.94	7064.84	6441.49	6241.44	7061.16	7133.72	6802.37	6428.58	6261.1	6862.68
ENSDARG00000009681	253.492	276.176	275.135	280.59	266.624	247.236	237.777	327.887	298.697	306.464	316.227	272.955
ENSDARG00000009685	467.437	417.867	603.62	460.286	504.424	494.472	624.78	420.74	478.575	423.894	509.424	437.531
ENSDARG00000009689	1856.13	1667.26	1587.55	1828.62	1551.46	1620.49	1848.1	1639.43	1868.09	1450.69	1565.76	1783.58
ENSDARG00000009693	1299.23	1098.1	1179.8	1102.48	1093.88	1362.32	1349.59	1025.73	1051.21	1247.34	1104.39	1334
ENSDARG00000009702	102.434	114.073	138.711	97.2124	60.5309	116.049	104.95	162.493	97.3653	111.702	132.642	140.492
ENSDARG00000009724	1318.03	1356.27	1486.18	1371.28	1357.62	1395.96	1451.26	1371.03	1335.06	1423.48	1396.59	1477.17
ENSDARG00000009727	25.9327	25.2161	22.1022	19.1479	34.5891	40.365	19.6781	21.7624	11.5518	32.9377	37.4859	24.0843
ENSDARG00000009733	30.4709	34.8222	28.1994	25.776	36.7509	26.91	47.5554	39.1723	19.8031	18.617	28.8353	24.0843
ENSDARG00000009735	1192.26	1322.64	1169.13	1309.42	1244.49	1296.73	1446.34	1330.41	1348.26	1270.25	1360.06	1299.21
ENSDARG00000009740	1765.37	1532.78	1938.14	2051.03	1702.79	1770.17	1872.7	1579.95	1820.24	1608.22	1621.5	1564.14
ENSDARG00000009743	92.0611	45.0288	55.6367	37.5593	47.56	36.1603	34.4367	58.0331	29.7047	34.3698	39.4082	22.7463
ENSDARG00000009745	1045.09	1068.68	1203.43	1159.18	1112.61	1135.27	1120.01	1122.94	1084.22	1141.36	1176.48	1170.76
ENSDARG00000009748	79.7431	94.8606	91.4575	68.4905	101.605	110.163	118.069	101.558	70.9611	97.3811	99.0012	80.281
ENSDARG00000009753	1290.8	1074.69	1079.96	874.175	1031.19	919.145	874.036	886.455	1359.81	993.86	1118.81	1000.84
ENSDARG00000009754	3544.35	3311.72	4088.15	3767.72	3476.92	3447.85	3904.46	3332.55	3830.25	3628.88	3440.05	3366.45
ENSDARG00000009764	935.522	964.216	973.26	1042.82	1091	1014.17	921.591	1025.73	973.653	955.194	872.748	867.034
ENSDARG00000009771	3392.65	3460.01	3775.67	3282.39	3221.11	3741.33	3671.61	3129.43	3321.97	3177.77	3259.35	3263.42
ENSDARG00000009779	1558.56	1258.4	1095.2	1354.35	1076.58	1352.23	1069.18	1627.83	1448.93	1485.06	1939.65	1384.85
ENSDARG00000009782	514.116	380.643	446.618	429.355	350.214	426.356	452.596	451.207	622.147	552.781	557.482	603.445
ENSDARG00000009783	1347.85	1087.29	1286.5	1164.34	1065.05	1115.08	1206.92	1101.18	1561.14	1092.67	1184.17	1205.55
ENSDARG00000009796	3351.8	3240.87	3172.05	3362.66	3556.19	3399.91	3012.39	3361.57	3292.27	3101.87	3087.3	3108.21
ENSDARG00000009806	322.214	348.222	388.694	360.864	445.334	344.785	390.282	474.42	354.806	369.475	347.946	418.799
ENSDARG00000009822	302.764	637.007	292.664	481.643	1044.88	452.425	313.21	877.75	559.438	187.602	453.675	159.224
ENSDARG00000009823	994.519	1175.55	886.376	1065.65	1029.75	968.761	1326.63	924.177	1280.6	872.133	1056.33	1050.34
ENSDARG00000009825	23.9878	39.0249	41.1559	30.9312	23.0594	29.4328	19.6781	17.4099	23.1036	11.4566	25.9518	34.7884
ENSDARG00000009830	4155.07	4234.5	4182.66	4072.61	4455.5	4271.12	4288.19	4419.22	4404.54	4088.57	4376.24	4767.35
ENSDARG00000009837	558.85	577.569	622.673	516.257	605.309	587.816	678.895	531.003	561.088	544.188	528.647	640.91
ENSDARG00000009839	126.422	111.071	108.225	83.9561	79.9872	89.9804	96.7507	120.419	110.567	104.541	111.496	131.126
ENSDARG00000009851	1351.09	1098.7	1273.55	1520.05	1423.2	1090.7	1234.8	1362.33	1239.34	1391.98	1104.39	842.95
ENSDARG00000009862	106.324	117.075	145.57	117.097	112.414	104.276	114.789	100.107	138.622	120.294	134.565	156.548
ENSDARG00000009864	234.691	256.964	282.756	248.186	263.742	312.829	242.697	226.329	267.342	274.958	281.625	290.349
ENSDARG00000009868	788.354	818.923	749.952	802.739	838.064	756.844	714.971	824.07	876.287	803.394	687.241	777.387
ENSDARG00000009870	213.945	210.134	197.396	223.147	238.52	149.687	224.658	229.231	155.124	231.996	162.439	169.928
ENSDARG00000009871	403.254	426.272	361.257	345.399	309.86	406.173	331.248	343.846	412.565	415.302	276.819	413.447
ENSDARG00000009881	1270.05	1152.14	952.682	1064.92	1182.51	966.238	962.587	1080.87	1000.06	1005.32	1057.29	1122.6
ENSDARG00000009885	20.0978	19.8127	15.2429	10.3104	7.20605	21.0235	31.157	17.4099	11.5518	15.7528	15.3788	25.4223
ENSDARG00000009886	121.235	114.673	131.851	113.414	106.65	104.276	122.988	103.009	100.666	108.838	123.031	120.421
ENSDARG00000009899	243.119	214.937	144.808	237.139	244.285	173.233	239.417	271.305	183.179	210.515	146.099	235.491
ENSDARG00000009901	25.9327	34.2219	33.5344	24.3031	23.0594	41.206	73.7929	50.7789	39.6062	40.0981	53.8259	69.5768
ENSDARG00000009922	671.009	872.958	607.43	855.027	763.121	748.435	905.193	758.782	922.495	720.334	643.027	854.992
ENSDARG00000009930	169.211	214.937	119.657	195.161	232.035	195.098	203.34	250.993	141.922	174.713	157.633	184.646
ENSDARG00000009939	164.673	131.484	99.8411	94.2665	117.459	112.686	124.628	171.198	110.567	97.3811	103.807	140.492
ENSDARG00000009941	2376.08	2388.33	2297.87	2316.9	2574	2525.34	2169.51	2361.95	2201.44	2329.99	2376.99	2150.19
ENSDARG00000009942	64.8318	55.8357	69.3553	51.552	48.2806	71.4797	54.1148	66.738	29.7047	80.1962	74.9718	76.2669
ENSDARG00000009949	1076.21	1217.58	1131.02	1177.6	1282.68	1414.46	1142.97	980.759	1179.93	1291.73	1091.9	1173.44
ENSDARG00000009950	2241.88	2278.46	2116.48	2020.1	2120.74	2277.26	1798.91	2067.43	2222.9	2256.95	2183.79	2080.61
ENSDARG00000009953	1198.74	1141.33	1188.19	1166.55	1152.97	1139.47	1244.64	1225.95	1146.93	1280.27	1180.32	1329.99
ENSDARG00000009958	1041.85	854.346	889.424	994.954	945.434	954.465	1016.7	1088.12	1003.36	1096.97	982.322	1057.03
ENSDARG00000009978	344.257	434.077	275.897	349.817	280.316	338.057	224.658	1191.13	290.445	472.585	331.606	1552.1
ENSDARG00000009982	1163.73	1106.51	1217.15	1153.29	1109.73	1156.29	1172.49	912.57	1150.23	1096.97	923.691	1062.38
ENSDARG00000010002	457.712	606.387	602.857	564.863	597.382	549.974	565.746	564.372	551.186	537.028	557.482	426.827
ENSDARG00000010008	2881.12	3632.32	3165.95	2459.03	3061.13	2589.25	2284.3	3159.9	2100.78	2692.3	2949.85	2237.16
ENSDARG00000010010	2042.2	2040.7	2079.13	2079.76	1706.39	1801.29	2059.64	1881.72	1604.05	3104.74	1757.03	3292.86
ENSDARG00000010018	1610.42	1502.76	1439.69	1182.75	1021.1	1276.54	1503.74	1225.95	1354.86	1202.94	1237.03	1572.17
ENSDARG00000010021	886.898	774.495	958.017	651.028	673.045	746.753	693.653	616.601	1039.66	625.817	729.533	853.654
ENSDARG00000010023	938.116	732.468	854.366	961.813	853.917	882.985	846.159	831.324	722.813	781.913	841.029	681.05
ENSDARG00000010029	234.043	274.375	238.552	299.738	359.582	370.013	224.658	261.149	216.184	312.192	306.615	246.195
ENSDARG00000010031	2781.28	2898.05	2729.24	2864.82	2728.93	2622.89	3055.03	2713.05	2376.37	2279.86	2500.98	2900.82
ENSDARG00000010032	105.027	114.673	105.176	84.6926	55.4866	64.7522	122.988	55.1314	117.168	95.949	85.5447	99.0132
ENSDARG00000010035	172.452	126.081	144.808	160.548	164.298	160.619	144.306	169.747	128.72	131.751	153.788	145.844
ENSDARG00000010042	2556.32	2985.71	1671.39	2972.34	2816.85	2623.73	2505.68	2483.82	1240.99	2970.12	1856.03	3010.54
ENSDARG00000010047	49.9205	67.8433	32.0101	19.1479	64.8545	63.9113	32.7968	59.4839	80.8627	35.8019	50.9424	77.6049
ENSDARG00000010051	1189.01	1227.78	1302.51	1307.95	1223.59	1325.32	1205.28	1105.53	1458.83	1273.11	1202.43	1130.62
ENSDARG00000010052	12675.3	6597.01	10199	6932.27	7564.2	6626.59	6652.84	7695.18	8884.99	8787.21	8134.44	6059.87
ENSDARG00000010059	81.688	85.2544	94.5061	88.3749	82.149	87.4576	93.471	100.107	66.0103	52.9868	73.0494	108.379
ENSDARG00000010070	901.161	680.835	757.573	796.11	769.607	692.092	787.124	734.118	777.272	595.743	674.746	750.627
ENSDARG00000010078	589.321	593.179	595.236	684.905	640.618	581.929	678.895	758.782	760.769	643.001	651.678	685.064
ENSDARG00000010083	5835.51	3827.44	5313.68	5233.27	4074.3	3813.65	4498.09	4224.81	4694.99	3363.94	3811.06	4724.53
ENSDARG00000010085	271.645	259.966	166.148	274.699	216.182	243.031	196.781	284.362	346.554	243.453	267.207	283.659
ENSDARG00000010096	143.278	292.987	246.173	315.204	431.643	454.948	126.268	155.238	196.381	353.722	344.101	116.407
ENSDARG00000010098	1454.18	1553.19	1716.35	1421.36	1582.45	1581.8	1720.19	1449.38	1538.04	1460.72	1621.5	1627.03
ENSDARG00000010108	541.994	629.802	517.497	641.454	668.001	581.088	639.539	667.38	523.132	590.015	604.58	540.558
ENSDARG00000010113	2317.09	2401.53	1990.73	2274.92	1942.75	2093.09	1818.59	2570.86	2275.71	2108.01	2106.9	2416.46
ENSDARG00000010130	27.8777	28.8184	37.3452	61.126	36.7509	26.0691	52.475	37.7215	49.5078	25.7773	15.3788	24.0843
ENSDARG00000010132	1024.99	794.307	811.685	807.157	815.005	714.797	805.163	871.947	749.217	804.826	773.747	739.923
ENSDARG00000010137	3023.11	2886.64	2801.65	2732.99	2876.66	2932.35	2622.11	2396.77	3013.37	2529.04	2684.57	2630.54
ENSDARG00000010144	816.88	869.956	951.158	841.034	892.83	768.617	867.477	1096.83	726.114	819.147	884.282	947.315
ENSDARG00000010145	52.5137	74.4475	71.6417	83.9561	101.605	69.7979	90.1913	75.443	64.3601	103.109	74.9718	90.9851
ENSDARG00000010149	18830.4	18373.5	17630.7	19200.2	16856.4	17621.9	16573.9	18781	17444.9	17819.3	18787.2	19664.8
ENSDARG00000010154	89.4678	117.075	116.608	95.003	110.973	101.754	165.624	145.083	75.9119	73.0358	142.254	121.759
ENSDARG00000010155	1120.29	952.208	1014.42	1032.51	923.096	1005.76	1103.61	934.332	950.549	950.898	1083.25	933.935
ENSDARG00000010160	2573.82	3203.65	2966.27	2939.2	3442.33	2900.4	2868.08	3631.42	2866.5	3068.94	2999.83	3110.89
ENSDARG00000010169	91.4128	118.876	105.938	121.515	94.3993	137.073	57.3945	117.517	107.267	118.862	96.1176	151.196
ENSDARG00000010181	1016.56	852.544	849.793	913.207	874.815	830.847	1097.05	973.505	1084.22	783.345	1053.45	962.033
ENSDARG00000010183	52.5137	39.6253	70.1174	27.9854	46.1187	26.0691	27.8773	72.5413	89.114	22.9132	62.4765	60.2107
ENSDARG00000010186	389.639	159.702	170.721	112.678	189.519	171.551	236.137	158.14	404.313	144.64	258.556	105.703
ENSDARG00000010192	22.0428	39.0249	30.4858	38.2958	36.0303	28.5919	32.7968	33.369	13.2021	18.617	28.8353	48.1686
ENSDARG00000010194	1546.24	1679.27	1512.86	1762.34	1781.34	1679.35	1516.85	1697.47	1929.15	1688.42	1803.17	1813.01
ENSDARG00000010207	248.954	256.364	253.032	224.62	268.065	230.417	259.095	249.542	207.933	252.045	252.789	289.011
ENSDARG00000010238	641.834	718.059	647.824	667.967	698.987	711.434	731.37	744.274	704.66	789.073	730.494	719.853
ENSDARG00000010244	228.856	329.01	239.314	229.038	237.079	202.666	191.862	330.788	267.342	280.687	245.1	286.335
ENSDARG00000010246	3582.6	4122.23	3520.35	4280.29	3783.18	4273.65	3919.22	3995.58	3457.29	3872.33	3683.23	3747.78
ENSDARG00000010248	666.471	555.955	687.456	598.74	582.97	635.749	580.504	557.117	618.847	571.398	602.658	630.206
ENSDARG00000010250	178.287	210.134	175.294	192.952	100.164	112.686	159.065	190.058	99.0155	81.6283	118.225	232.815
ENSDARG00000010252	71.9633	62.4399	86.1225	62.5989	52.6042	84.0938	62.314	98.6562	75.9119	123.158	222.993	81.619
ENSDARG00000010255	143.927	128.482	108.987	106.786	87.1933	125.3	165.624	116.066	72.6114	187.602	215.304	171.266
ENSDARG00000010266	130.312	144.092	125.754	122.988	179.431	129.504	159.065	155.238	160.075	117.43	174.934	111.055
ENSDARG00000010267	68.7217	126.081	104.414	79.5374	154.21	126.982	83.632	114.615	66.0103	120.294	148.982	101.689
ENSDARG00000010270	112.159	163.304	161.575	137.718	171.504	220.326	119.708	105.91	100.666	144.64	268.168	77.6049
ENSDARG00000010276	27.2293	36.023	31.248	34.6135	37.4715	37.0013	19.6781	33.369	13.2021	47.2585	40.3694	33.4504
ENSDARG00000010279	416.868	757.084	730.136	493.426	490.732	816.551	487.033	464.265	529.733	587.151	558.444	825.556
ENSDARG00000010280	4330.11	3115.39	4584.31	3384.02	3284.52	2912.17	4407.9	3342.7	4166.9	3222.17	3928.33	3485.53
ENSDARG00000010281	606.177	504.322	509.876	461.759	487.129	537.359	457.516	506.339	496.728	557.077	487.316	513.798
ENSDARG00000010296	1.94495	211.935	1.52429	0	0	250.6	286.972	0	305.298	1.43207	248.945	247.533
ENSDARG00000010300	189.957	230.547	173.769	244.504	221.946	249.759	157.425	210.37	178.228	190.466	170.128	171.266
ENSDARG00000010301	1997.47	2093.54	2185.07	2102.59	2704.43	2125.05	2389.25	1803.38	2052.92	2017.79	2298.17	1956.18
ENSDARG00000010312	10507.3	14686	11768.3	13157.5	15847.6	11027.2	7692.5	15027.7	16395.3	8820.15	8566.97	8793.44
ENSDARG00000010316	313.137	343.419	421.467	300.475	314.905	336.375	324.689	517.945	292.096	327.945	423.879	426.827
ENSDARG00000010317	30.4709	24.0153	41.1559	23.5666	38.9127	42.8878	36.0765	36.2707	28.0544	73.0358	98.04	48.1686
ENSDARG00000010318	79.0947	37.8242	54.8745	45.6604	17.2945	26.91	40.9961	36.2707	37.9559	21.4811	24.0294	42.8165
ENSDARG00000010331	19.4495	26.4169	19.8158	21.3573	14.4121	26.0691	32.7968	18.8607	11.5518	28.6415	22.1071	21.4083
ENSDARG00000010350	58.3486	43.2276	39.6316	53.7614	37.4715	43.7288	40.9961	58.0331	51.158	31.5056	49.02	42.8165
ENSDARG00000010381	1594.86	1779.54	1673.67	1766.02	1747.47	1951.82	1702.16	1523.37	2104.08	1960.51	1769.53	1647.1
ENSDARG00000010384	19.4495	23.415	33.5344	25.0396	17.2945	28.5919	34.4367	23.2132	33.0052	57.283	82.6612	21.4083
ENSDARG00000010385	86.2262	101.465	150.143	72.9093	76.3842	135.391	75.4327	110.263	90.7642	170.417	88.4282	105.703
ENSDARG00000010400	434.373	532.54	531.978	502.264	461.187	444.015	544.428	538.257	551.186	484.041	494.045	529.854
ENSDARG00000010407	1795.84	1816.76	1818.48	1750.56	1999.68	1846.7	1874.34	1664.1	1859.84	1950.49	1702.24	1439.71
ENSDARG00000010408	70.0183	91.8587	78.501	92.7936	87.1933	68.116	95.1109	95.7546	64.3601	55.8509	64.3988	74.9289
ENSDARG00000010411	2728.12	2509	2573	2712.37	2708.04	2508.52	2453.2	2601.33	2947.36	2653.63	2498.1	2423.15
ENSDARG00000010415	119.29	185.518	120.419	205.472	206.814	174.074	244.337	190.058	181.528	176.145	219.148	191.336
ENSDARG00000010420	93.3577	54.0345	92.2197	47.1333	56.9278	37.0013	168.904	63.8364	89.114	47.2585	77.8553	49.5066
ENSDARG00000010423	89.4678	123.079	115.846	94.2665	89.3551	61.3885	75.4327	101.558	143.572	144.64	92.2729	168.59
ENSDARG00000010425	23.3394	24.6157	18.2915	25.0396	33.1479	11.7731	13.1187	29.0165	9.90155	18.617	26.9129	24.0843
ENSDARG00000010432	81.0397	80.4514	60.9717	64.8083	40.3539	54.661	60.6742	72.5413	61.0596	67.3075	62.4765	129.788
ENSDARG00000010434	11202.3	9257.91	10499.3	9221.92	11547	10209	8502.58	9861.27	13444.7	11364.9	10323	9176.11
ENSDARG00000010437	33.7125	23.415	53.3502	28.7218	15.8533	27.751	45.9156	47.8773	29.7047	48.6905	47.0976	61.5487
ENSDARG00000010442	1739.44	1437.32	1556.3	1440.51	1496.7	1782.79	1482.42	1006.87	2204.75	1757.16	1522.5	1515.97
ENSDARG00000010445	108.917	102.065	104.414	125.198	108.811	86.6166	127.908	147.984	105.617	91.6528	97.0788	143.168
ENSDARG00000010472	31.7676	19.8127	17.5294	31.6677	13.6915	24.3872	29.5172	13.0574	47.8575	21.4811	49.02	20.0702
ENSDARG00000010478	51.2171	27.6176	28.1994	16.2021	19.4563	27.751	29.5172	24.6641	1.65026	40.0981	8.65059	40.1405
ENSDARG00000010481	2155.66	2214.21	2388.57	2206.43	2089.04	2120.85	2302.34	2052.92	2153.59	2183.91	2438.5	2348.22
ENSDARG00000010487	387.046	434.077	395.554	366.019	370.391	353.194	398.482	439.6	344.904	343.698	488.278	414.785
ENSDARG00000010515	225.615	187.92	201.969	262.915	234.197	219.485	260.735	256.796	174.927	243.453	173.012	189.998
ENSDARG00000010516	4842.93	5308.59	4370.91	4294.28	4710.6	5731.83	3801.15	6118.14	4927.67	4758.78	5034.64	5357.42
ENSDARG00000010519	3793.95	3556.07	3287.14	3454.72	3215.34	2997.1	3660.13	3046.74	3742.79	3318.12	3098.83	2832.58
ENSDARG00000010524	177.639	161.503	131.851	215.782	211.858	147.164	177.103	188.607	143.572	168.985	167.245	180.632
ENSDARG00000010531	460.954	393.251	489.298	245.977	239.962	333.011	267.294	248.091	404.313	415.302	323.916	496.404
ENSDARG00000010553	475.217	844.139	643.251	910.261	954.082	763.572	464.075	838.578	1071.02	766.16	647.833	458.939
ENSDARG00000010555	18.1529	18.0115	16.7672	17.675	23.0594	18.5006	21.318	20.3116	31.3549	25.7773	31.7188	18.7322
ENSDARG00000010563	594.507	667.626	699.65	631.88	625.486	651.727	624.78	587.585	547.886	674.507	703.581	616.825
ENSDARG00000010571	175.046	195.725	183.677	158.338	160.695	171.551	206.62	226.329	132.021	184.738	277.78	206.054
ENSDARG00000010572	73.2599	93.6598	84.5982	117.097	110.973	60.5475	132.827	175.55	132.021	118.862	226.838	181.97
ENSDARG00000010583	108.917	160.302	86.1225	141.4	184.475	135.391	141.026	171.198	72.6114	160.392	114.38	159.224
ENSDARG00000010586	92.7094	98.4629	125.754	83.9561	89.3551	115.209	129.548	87.0496	79.2124	115.998	154.749	99.0132
ENSDARG00000010591	57.7003	82.2525	89.9332	56.7072	74.2224	55.5019	81.9921	87.0496	52.8083	44.3943	86.5059	56.1967
ENSDARG00000010596	1113.81	1173.75	1085.3	1111.31	1142.16	1499.39	1321.71	1059.1	1161.78	1540.91	1174.56	1388.86
ENSDARG00000010601	623.033	551.152	753.762	584.011	593.058	586.975	457.516	427.994	592.443	531.3	579.589	448.235
ENSDARG00000010603	291.743	339.217	419.942	201.053	319.949	454.948	267.294	287.264	404.313	363.747	303.732	271.617
ENSDARG00000010610	656.097	808.116	860.463	651.028	644.221	709.752	895.354	632.56	813.577	621.52	626.687	794.781
ENSDARG00000010619	51.8654	58.8376	51.8259	42.7145	28.1036	72.3207	62.314	66.738	39.6062	120.294	172.051	32.1124
ENSDARG00000010625	816.232	1000.24	679.072	1245.35	915.89	1044.45	815.002	982.21	1163.43	1079.78	1001.55	1133.3
ENSDARG00000010630	0	68.4437	68.5931	7.36457	78.546	37.0013	0	0	77.5621	71.6037	51.9035	5.35206
ENSDARG00000010641	2692.46	2492.79	2510.51	2329.41	2423.4	2621.2	2661.46	2411.27	3072.78	2437.39	2782.61	2801.81
ENSDARG00000010654	35.6575	48.0307	34.2966	44.1874	54.766	61.3885	44.2757	56.5822	29.7047	47.2585	36.5247	33.4504
ENSDARG00000010655	1779.63	1786.14	1975.48	1947.93	2002.56	2152.8	1831.7	1574.15	2118.93	1910.39	1834.89	1664.49
ENSDARG00000010658	1124.83	1931.43	1842.11	1221.05	1067.94	1130.22	1567.69	1770.01	793.774	1065.46	1529.23	1838.43
ENSDARG00000010662	19.4495	17.4111	23.6265	13.2562	5.76484	18.5006	26.2375	10.1558	26.4041	17.1849	19.2235	26.7603
ENSDARG00000010673	20.0978	25.2161	25.1508	16.9385	14.4121	15.9778	14.7586	27.5657	28.0544	17.1849	20.1847	32.1124
ENSDARG00000010681	785.113	703.049	817.783	701.844	737.179	741.707	787.124	721.061	663.404	673.075	765.096	603.445
ENSDARG00000010710	672.954	691.041	877.992	633.353	616.118	645.84	918.312	664.479	557.787	522.707	695.892	701.12
ENSDARG00000010717	877.174	772.093	830.739	888.904	878.418	801.414	910.113	824.07	894.44	843.492	852.563	1094.5
ENSDARG00000010721	5346.03	5399.85	5461.54	6042.63	6398.26	5524.12	4432.49	5281.01	5828.71	5211.32	5496.01	4395.38
ENSDARG00000010727	428.538	482.108	532.74	507.419	523.16	594.543	488.673	396.076	541.285	509.819	593.046	565.981
ENSDARG00000010728	45.3822	52.2334	51.8259	54.4978	89.3551	79.8891	68.8734	91.4021	33.0052	121.726	167.245	78.9429
ENSDARG00000010729	2254.2	1532.18	1652.33	3636.63	348.052	923.35	1626.72	2042.76	89.114	2196.8	3485.23	964.709
ENSDARG00000010732	135.498	162.704	170.721	156.129	135.474	137.073	167.264	172.648	156.775	173.281	167.245	179.294
ENSDARG00000010738	77.1498	163.304	6.85931	6.62812	197.446	173.233	168.904	174.099	74.2616	177.577	132.642	165.914
ENSDARG00000010745	6787.24	6433.11	6379.92	5043.26	7397.01	6857.01	6992.29	5945.49	7472.37	7986.68	5148.06	7768.52
ENSDARG00000010752	141.982	89.4571	112.035	82.4832	193.843	113.527	221.379	210.37	118.819	217.675	131.681	293.025
ENSDARG00000010756	62.2385	69.6445	51.8259	69.9635	37.4715	52.1382	68.8734	85.5988	24.7539	83.0603	104.768	81.619
ENSDARG00000010764	8441.1	8356.74	8815.74	6558.89	4947.68	6798.14	11108.3	8213.13	6399.7	6107.8	7132.89	11329
ENSDARG00000010767	329.345	301.392	348.301	391.795	307.699	325.443	359.125	409.133	229.386	259.205	303.732	282.321
ENSDARG00000010770	686.568	1122.72	1097.49	1035.46	859.682	911.577	757.607	789.25	740.966	614.36	1150.53	769.359
ENSDARG00000010773	3471.74	3563.28	3899.14	3761.82	3461.07	3061.01	5157.3	3123.63	3947.42	3416.93	3243.97	3896.3
ENSDARG00000010779	937.467	843.539	920.672	925.727	971.376	832.529	844.519	906.767	767.37	853.516	812.194	730.557
ENSDARG00000010782	33.0642	30.0192	22.8644	28.7218	18.0151	26.0691	31.157	14.5083	21.4534	51.5547	52.8647	26.7603
ENSDARG00000010784	1766.02	1814.36	1852.01	2147.51	2315.31	1918.18	1836.62	1703.27	1810.33	1910.39	1764.72	1697.94
ENSDARG00000010785	379.914	207.733	384.122	156.865	153.489	159.778	316.49	184.255	196.381	171.849	587.279	254.223
ENSDARG00000010789	361.113	327.809	381.073	439.665	319.228	313.67	518.19	323.534	282.194	259.205	297.965	365.278
ENSDARG00000010791	66.1284	159.102	129.565	92.7936	144.121	168.188	90.1913	110.263	67.6606	124.59	115.341	104.365
ENSDARG00000010792	81.0397	90.6579	102.89	93.5301	82.8696	85.7757	86.9116	107.361	59.4093	84.4924	135.526	81.619
ENSDARG00000010794	129.664	92.4591	133.376	73.6457	72.7811	68.116	116.429	60.9347	103.966	88.7886	91.3118	105.703
ENSDARG00000010816	2226.97	2336.09	2328.36	2394.96	2509.87	2526.18	2179.35	2270.54	2805.44	2387.27	2217.43	2205.05
ENSDARG00000010823	339.07	323.006	299.523	295.319	326.434	298.533	326.329	329.338	275.593	336.538	340.256	327.814
ENSDARG00000010831	575.058	499.519	557.129	392.532	454.702	498.676	519.83	459.912	584.192	451.103	480.588	499.08
ENSDARG00000010844	263.217	350.024	217.974	333.615	282.477	262.373	296.811	324.985	300.347	329.377	220.109	307.744
ENSDARG00000010862	101.786	101.465	92.2197	100.158	106.65	74.0026	81.9921	114.615	69.3109	71.6037	65.36	69.5768
ENSDARG00000010873	3106.09	4381.6	3077.55	4299.44	4488.65	4323.26	3873.31	4245.12	3290.62	4621.3	3268	4183.98
ENSDARG00000010878	99.8409	136.287	125.754	90.5843	100.164	130.345	114.789	108.812	136.971	90.2207	144.176	97.6752
ENSDARG00000010905	151.706	176.513	210.352	191.479	157.092	188.37	223.019	204.567	179.878	146.072	188.391	183.308
ENSDARG00000010918	261.272	253.962	306.383	288.691	270.227	275.828	239.417	255.346	292.096	363.747	334.489	314.434
ENSDARG00000010936	1634.41	1340.06	1240.01	1371.28	1397.97	1560.78	1405.34	1320.25	2066.12	1536.62	1497.51	1455.76
ENSDARG00000010941	287.205	332.612	271.324	325.514	332.199	327.125	285.333	329.338	265.692	256.341	261.44	255.561
ENSDARG00000010945	621.088	797.309	764.432	412.416	526.042	713.115	649.378	481.674	597.394	893.615	678.591	590.065
ENSDARG00000010946	3331.7	2475.98	2552.43	3116.69	3300.37	2833.12	2712.3	2694.19	4181.76	3000.2	2752.81	2894.13
ENSDARG00000010948	36.3058	45.6291	44.2045	18.4114	7.92666	15.1369	24.5976	42.074	8.25129	21.4811	48.0588	50.8446
ENSDARG00000010953	1248.01	1473.34	1294.12	1323.41	1378.52	1501.07	1251.2	1263.67	1566.1	1326.1	1536.92	1562.8
ENSDARG00000010956	403.254	426.873	491.584	466.178	394.892	360.762	454.236	412.035	396.062	398.117	416.189	452.249
ENSDARG00000010957	3624.74	3615.51	3545.5	3621.9	3585.73	3897.75	4047.13	3634.32	3787.34	3608.83	3657.28	3670.18
ENSDARG00000010962	66.7767	54.6349	44.9666	27.2489	45.3981	42.8878	40.9961	39.1723	69.3109	42.9622	51.9035	56.1967
ENSDARG00000010965	1571.52	1603.62	1493.81	1363.92	1407.34	1500.23	1185.61	1395.7	1589.2	1762.88	1590.75	1894.63
ENSDARG00000010977	45.3822	45.6291	25.1508	22.8302	26.6624	36.1603	22.9578	29.0165	46.2072	34.3698	41.3306	61.5487
ENSDARG00000010978	341.015	294.188	364.306	341.716	412.907	358.24	350.926	380.117	397.712	376.636	354.674	327.814
ENSDARG00000010981	140.037	147.694	169.959	123.725	154.93	117.731	162.344	158.14	97.3653	130.319	101.885	147.182
ENSDARG00000011000	1377.67	1335.85	1284.98	1332.99	1327.36	1285.79	1202	1233.2	1366.41	1212.97	1389.86	1376.82
ENSDARG00000011020	3129.43	3732.58	2295.58	3006.22	2817.57	2970.19	2297.42	3541.47	2973.77	2905.68	3025.78	3122.93
ENSDARG00000011026	129.664	171.109	162.337	155.393	148.445	138.755	147.586	133.476	130.37	150.368	153.788	123.097
ENSDARG00000011027	740.379	775.095	546.459	663.548	736.459	808.982	855.998	606.446	839.982	650.162	477.705	632.882
ENSDARG00000011042	183.474	265.97	312.48	343.926	381.2	202.666	262.375	316.28	297.047	316.488	293.159	254.223
ENSDARG00000011049	109.566	105.667	96.7925	113.414	90.7963	129.504	131.187	103.009	77.5621	110.27	107.652	124.435
ENSDARG00000011055	2582.25	1950.05	1966.34	2333.1	2501.22	2151.12	1933.37	2124.01	2529.85	2298.48	1942.54	2420.47
ENSDARG00000011065	19192.8	16293.2	17332	19926.3	18083.6	17113.1	18489.2	14531.5	19928.5	18632.7	15954.6	16800.1
ENSDARG00000011066	291.743	296.589	339.155	311.521	366.788	370.854	382.083	332.239	396.062	322.217	336.412	346.546
ENSDARG00000011072	20.7462	11.4073	19.0536	13.2562	15.1327	7.56844	27.8773	26.1149	24.7539	15.7528	75.9329	16.0562
ENSDARG00000011076	79.0947	182.517	108.225	168.649	139.077	132.027	83.632	297.419	62.7098	124.59	60.5541	136.478
ENSDARG00000011079	497.26	519.932	431.375	533.932	544.778	636.59	485.393	573.077	462.072	459.696	591.123	474.996
ENSDARG00000011088	1915.78	1417.51	1917.56	1531.83	1688.38	2039.27	1793.99	1273.83	1774.03	1980.56	1497.51	1825.05
ENSDARG00000011091	105.676	93.6598	114.322	129.617	100.164	113.527	124.628	126.222	110.567	143.207	101.885	100.351
ENSDARG00000011094	31.1192	36.023	41.1559	25.776	23.78	16.8188	21.318	58.0331	11.5518	18.617	53.8259	48.1686
ENSDARG00000011113	53.8104	75.6483	70.8796	78.8009	87.9139	105.117	60.6742	24.6641	66.0103	80.1962	78.8165	96.3371
ENSDARG00000011122	1061.3	1162.34	1027.37	798.32	853.917	991.466	954.388	713.807	1102.37	919.392	1038.07	1004.85
ENSDARG00000011125	1458.07	1610.23	1323.85	1591.48	1599.74	1533.87	1218.4	1642.34	1577.65	1575.28	1743.57	1556.11
ENSDARG00000011141	3845.17	4631.96	4251.25	3555.62	3819.21	4355.22	4257.03	3917.23	3137.14	3693.32	4364.7	4002.01
ENSDARG00000011146	1732.3	1711.69	1353.57	1718.89	1331.68	1610.4	988.825	1656.84	1749.27	1460.72	1430.23	1556.11
ENSDARG00000011152	239.878	245.557	266.751	254.814	256.536	260.691	229.578	259.698	264.041	252.045	277.78	268.941
ENSDARG00000011157	89.4678	239.553	81.5496	256.287	84.3108	243.031	224.658	78.3446	95.715	221.972	115.341	219.435
ENSDARG00000011163	796.782	1371.28	898.57	1491.33	1588.21	1698.69	1341.39	1292.69	891.14	1470.74	1493.67	1089.14
ENSDARG00000011166	3049.04	2801.99	3400.7	2378.02	1812.32	2272.21	3710.96	3352.86	1991.86	2148.11	3178.61	3675.53
ENSDARG00000011170	4024.11	3901.89	3809.21	3904.7	4170.14	3835.52	5421.32	3770.7	4208.16	3618.85	3699.57	4000.67
ENSDARG00000011171	4695.76	4292.14	4251.25	4819.38	5154.49	4627.68	4043.85	5003.9	3818.7	4797.45	4261.86	4345.88
ENSDARG00000011175	3183.89	3465.41	3630.1	3292.7	3233.36	3575.67	3555.18	3143.94	3302.17	3726.26	3443.9	3371.8
ENSDARG00000011188	2035.72	1543.59	1667.58	1547.3	1589.66	1471.64	1511.93	1485.65	1793.83	1529.46	1473.48	1370.13
ENSDARG00000011190	299.523	253.962	247.697	218.728	234.917	262.373	334.528	229.231	254.14	193.33	198.964	279.645
ENSDARG00000011196	569.871	718.059	631.819	656.92	696.105	732.457	623.14	676.085	714.562	723.198	825.651	762.669
ENSDARG00000011201	1640.89	2075.53	1470.94	1790.33	1726.57	1942.57	1356.15	2071.78	1805.38	1898.93	1951.19	2020.4
ENSDARG00000011219	1647.38	1648.65	1679.77	1744.67	1870.69	1855.95	1702.16	1720.68	1770.73	1795.82	1645.53	1636.39
ENSDARG00000011222	151.706	141.69	124.23	146.555	164.298	156.414	126.268	130.574	165.026	148.936	159.555	107.041
ENSDARG00000011233	232.746	220.941	190.536	227.565	199.608	185.847	244.337	240.837	209.583	186.17	174.934	236.829
ENSDARG00000011235	1745.27	1579.61	1051.76	1483.23	1379.96	1296.73	1585.73	1649.59	1770.73	1320.37	1299.51	1394.21
ENSDARG00000011239	1328.4	1262.61	1027.37	1006.74	849.594	1211.79	1398.79	900.963	1658.51	1287.44	1059.22	1418.3
ENSDARG00000011240	422.703	482.708	669.926	463.232	521.718	530.632	462.436	423.641	559.438	548.485	488.278	524.502
ENSDARG00000011246	282.018	306.796	310.193	324.778	307.699	316.193	241.057	240.837	321.8	322.217	296.042	314.434
ENSDARG00000011247	1452.23	1297.43	1485.42	1386.75	1305.74	1469.12	1385.67	1209.99	1668.41	1447.83	1296.63	1331.33
ENSDARG00000011259	20.0978	21.0134	19.0536	33.1406	20.8976	30.2738	50.8351	36.2707	16.5026	24.3453	18.2624	5.35206
ENSDARG00000011262	21.3945	22.8146	32.0101	25.0396	19.4563	17.6597	29.5172	15.9591	28.0544	17.1849	22.1071	25.4223
ENSDARG00000011272	372.783	265.97	300.285	271.753	214.74	267.418	234.497	295.969	353.155	310.76	300.848	286.335
ENSDARG00000011273	11.0214	54.6349	44.2045	28.7218	78.546	33.6375	6.55937	39.1723	42.9067	35.8019	74.0106	22.7463
ENSDARG00000011298	108.917	111.671	100.603	102.368	106.65	107.64	85.2718	103.009	107.267	108.838	107.652	143.168
ENSDARG00000011299	335.18	320.004	323.912	307.103	275.271	350.671	336.168	291.616	369.658	378.068	361.402	274.293
ENSDARG00000011301	1201.98	1214.58	1261.35	1249.77	1170.98	1180.68	1141.33	1397.15	1191.49	1207.24	1266.83	1194.85
ENSDARG00000011312	714.446	1010.45	785.772	671.649	1035.51	964.556	1116.73	1008.32	760.769	960.922	828.534	1050.34
ENSDARG00000011317	25.9327	96.0614	89.1711	76.5916	98.7229	125.3	22.9578	33.369	34.6554	174.713	114.38	78.9429
ENSDARG00000011326	44.7339	46.8299	55.6367	52.2885	51.163	59.7066	54.1148	59.4839	47.8575	48.6905	43.2529	34.7884
ENSDARG00000011333	477.81	498.318	417.656	698.898	582.97	385.15	408.321	545.511	369.658	484.041	369.092	392.039
ENSDARG00000011334	457.712	546.949	565.512	497.109	495.777	518.859	505.071	441.051	419.166	534.164	539.22	414.785
ENSDARG00000011360	274.887	252.761	240.076	263.652	282.477	177.438	288.612	346.748	229.386	234.86	212.42	282.321
ENSDARG00000011370	3752.46	3313.52	3415.94	3313.32	3421.43	3465.51	3297.72	3209.23	3727.93	3273.72	3391.99	3276.8
ENSDARG00000011371	57.052	24.0153	34.2966	18.4114	20.177	23.5463	21.318	15.9591	46.2072	31.5056	27.8741	99.0132
ENSDARG00000011373	644.428	285.783	528.929	448.503	286.08	303.579	367.325	326.436	519.831	352.29	414.267	381.335
ENSDARG00000011376	97.896	67.2429	91.4575	95.7395	29.5448	78.2072	52.475	92.8529	39.6062	148.936	217.226	100.351
ENSDARG00000011404	236.636	275.576	237.027	228.302	201.049	238.826	234.497	229.231	204.632	240.589	290.275	264.927
ENSDARG00000011405	5680.56	6512.36	4683.39	5872.51	6124.43	5680.54	4199.64	7139.52	6318.84	5642.37	6099.63	6352.9
ENSDARG00000011407	927.094	790.705	589.139	821.15	747.268	789.641	693.653	764.586	1123.83	774.752	737.222	883.091
ENSDARG00000011410	116.049	109.27	125.754	97.9488	84.3108	104.276	142.666	87.0496	72.6114	124.59	90.3506	88.3091
ENSDARG00000011418	508.281	558.957	483.963	470.596	514.512	560.906	503.432	539.708	437.319	458.264	528.647	574.009
ENSDARG00000011422	81.688	104.467	99.8411	128.88	112.414	109.322	101.67	78.3446	118.819	100.245	96.1176	140.492
ENSDARG00000011445	186.715	142.891	178.342	172.331	156.371	163.983	159.065	169.747	193.08	210.515	133.604	160.562
ENSDARG00000011449	211.352	202.329	189.012	201.053	192.402	243.872	175.463	213.272	219.484	233.428	276.819	185.984
ENSDARG00000011459	306.654	347.622	307.145	324.778	367.509	320.397	291.892	313.379	282.194	375.204	380.626	326.476
ENSDARG00000011462	1933.28	1893.01	1983.87	1812.42	1822.41	2112.44	1944.85	1830.94	2008.36	2046.43	1951.19	1962.87
ENSDARG00000011466	348.147	394.452	384.122	345.399	395.612	363.285	378.804	391.723	363.057	319.353	383.509	370.63
ENSDARG00000011473	153.003	238.953	144.808	193.688	255.094	210.235	241.057	197.312	148.523	233.428	180.701	235.491
ENSDARG00000011487	737.137	825.527	769.767	723.938	811.402	839.256	649.378	700.749	628.748	718.901	734.339	643.586
ENSDARG00000011488	1400.37	1141.93	1582.21	1218.1	1268.99	1273.18	1475.86	1223.05	1401.07	1084.08	1141.88	1256.4
ENSDARG00000011490	145.871	180.115	174.531	190.006	217.623	195.939	134.467	216.173	118.819	177.577	171.089	180.632
ENSDARG00000011493	332.587	326.008	291.14	347.608	342.288	355.717	273.854	381.567	295.396	359.451	319.111	272.955
ENSDARG00000011496	4413.1	3302.11	4279.45	4232.42	4291.93	3370.48	4120.92	3640.12	3335.17	4303.38	3362.2	3149.69
ENSDARG00000011498	949.785	894.571	974.785	782.854	812.122	923.35	1016.7	906.767	1006.66	876.43	856.408	1034.29
ENSDARG00000011506	101.138	94.2602	118.133	104.577	105.929	102.594	152.505	136.378	113.868	121.726	95.1565	96.3371
ENSDARG00000011510	624.978	778.697	640.203	639.981	515.953	660.977	787.124	596.29	519.831	717.469	890.049	845.626
ENSDARG00000011515	33.0642	39.6253	38.1073	27.9854	25.2212	26.91	75.4327	42.074	18.1528	47.2585	63.4376	37.4644
ENSDARG00000011533	910.886	1036.26	898.57	1055.34	1091	936.805	846.159	1150.51	782.223	829.171	844.874	972.738
ENSDARG00000011537	141.333	156.7	150.143	153.183	154.21	178.279	127.908	184.255	165.026	211.947	121.108	189.998
ENSDARG00000011545	4028	3521.25	3938.77	3766.98	3646.98	3835.52	3930.7	3672.04	4148.75	4078.55	3865.85	3975.25
ENSDARG00000011549	50.5688	48.6311	57.9231	48.6062	54.0454	42.0469	81.9921	63.8364	36.3057	55.8509	43.2529	40.1405
ENSDARG00000011553	5488.66	5941.99	4969.19	5271.56	4439.65	5215.5	5347.53	5170.75	5315.48	4877.65	5428.72	5770.86
ENSDARG00000011555	1646.73	1642.65	1676.72	1542.14	1710.72	1644.87	1762.83	1472.59	1589.2	1506.54	1342.76	1601.61
ENSDARG00000011564	5530.15	5652.61	6316.67	5530.06	5568.12	5611.58	5545.95	5775.74	5261.02	5068.11	5543.1	5622.34
ENSDARG00000011570	787.706	875.359	891.711	814.522	911.566	930.078	769.086	871.947	993.456	663.051	793.932	789.429
ENSDARG00000011573	177.639	193.924	195.109	156.865	155.651	228.735	229.578	118.968	178.228	266.366	225.876	195.35
ENSDARG00000011581	38.2507	28.8184	36.583	23.5666	24.5006	28.5919	36.0765	31.9182	26.4041	47.2585	39.4082	18.7322
ENSDARG00000011582	2151.77	1852.18	2264.34	2389.8	2463.75	1973.68	2394.17	1688.76	2506.74	2105.15	2169.38	1560.13
ENSDARG00000011583	901.161	581.772	577.707	646.61	799.151	776.186	560.826	501.986	952.199	723.198	648.794	509.784
ENSDARG00000011594	265.162	305.595	291.14	257.76	287.522	280.873	272.214	329.338	250.839	317.921	313.344	290.349
ENSDARG00000011597	913.48	1015.85	836.074	1011.89	964.891	950.26	846.159	1059.1	1094.12	1076.92	1123.62	1002.17
ENSDARG00000011600	365.003	513.328	322.388	532.459	566.396	400.287	427.999	522.298	295.396	463.992	346.024	409.433
ENSDARG00000011602	3399.13	3642.53	3797.01	3544.57	3708.96	4161.8	4024.17	3500.84	3592.61	4051.34	3652.47	3655.46
ENSDARG00000011605	672.954	659.821	724.039	759.288	800.593	788.8	649.378	692.044	777.272	655.89	668.979	656.966
ENSDARG00000011609	1678.49	1739.91	1541.06	1745.4	1480.12	1856.79	1659.52	1572.7	1767.43	1840.22	1760.88	1606.96
ENSDARG00000011611	4179.7	4397.81	4537.82	4325.21	4245.09	4556.2	4327.54	4159.52	4183.41	4287.63	4478.12	4383.34
ENSDARG00000011613	8948.73	7343.89	8023.87	8975.21	8575.93	7437.26	7454.72	8599.05	9586.35	7933.69	7831.67	7198.53
ENSDARG00000011618	44.7339	35.4226	27.4373	9.57395	57.6484	35.3194	32.7968	43.5248	24.7539	28.6415	71.1271	199.364
ENSDARG00000011640	623.682	1168.35	1358.91	1037.67	1535.61	1630.58	851.078	779.094	816.878	1636.86	1471.56	830.908
ENSDARG00000011648	438.263	511.527	431.375	437.456	424.437	380.104	352.566	406.231	394.412	472.585	455.598	448.235
ENSDARG00000011652	28.526	0	26.6751	14.7291	9.36787	0	13.1187	20.3116	16.5026	40.0981	79.7776	1.33802
ENSDARG00000011661	923.204	746.277	958.017	706.263	670.884	710.593	964.227	690.594	838.331	641.569	727.611	932.597
ENSDARG00000011662	1668.12	1732.71	1794.85	1812.42	1841.15	1817.27	1933.37	1662.65	1797.13	1817.3	1654.18	1720.69
ENSDARG00000011665	10666.1	12371.5	11356	11287.7	11895.8	12444.2	10004.7	11307.7	12872	12270	12413.6	11895
ENSDARG00000011671	8.42813	45.0288	47.253	8.10103	74.2224	31.9556	457.516	71.0905	34.6554	8.59245	94.1953	60.2107
ENSDARG00000011672	433.076	428.073	319.339	384.431	274.551	359.081	509.991	258.247	384.51	297.872	315.266	441.545
ENSDARG00000011683	373.431	326.609	375.738	316.677	275.992	317.034	285.333	277.108	372.958	282.119	279.702	287.673
ENSDARG00000011701	31.1192	17.4111	39.6316	19.1479	23.78	15.1369	19.6781	26.1149	21.4534	25.7773	24.9906	13.3802
ENSDARG00000011703	76.5015	58.2372	35.0587	64.0718	55.4866	93.3441	106.59	60.9347	23.1036	81.6283	34.6024	112.393
ENSDARG00000011723	112.807	103.866	162.337	112.678	158.533	107.64	137.747	137.829	150.174	85.9245	113.419	132.464
ENSDARG00000011724	23.3394	28.218	29.7237	53.7614	45.3981	21.8644	39.3562	21.7624	24.7539	54.4188	29.7965	58.8727
ENSDARG00000011727	134.202	181.916	226.357	133.299	169.342	155.574	175.463	172.648	255.79	184.738	219.148	149.858
ENSDARG00000011740	2237.34	2282.66	2359.6	2171.08	2295.85	2301.65	2205.59	2119.66	2465.49	2255.52	2421.2	2314.77
ENSDARG00000011743	674.25	587.775	692.029	548.661	519.557	495.313	728.09	545.511	830.08	691.692	580.551	695.768
ENSDARG00000011764	603.584	509.125	599.809	579.592	564.955	549.133	634.619	587.585	646.901	552.781	543.065	511.122
ENSDARG00000011769	101.786	87.656	70.1174	84.6926	74.2224	141.278	78.7124	105.91	110.567	94.5169	84.5835	78.9429
ENSDARG00000011770	433.076	685.038	532.74	540.56	569.278	607.157	555.907	478.773	455.471	528.436	539.22	448.235
ENSDARG00000011777	1264.22	1457.13	1243.06	1441.25	1371.31	1366.52	1134.77	1386.99	1453.88	1318.94	1378.33	1352.73
ENSDARG00000011783	1719.99	1507.56	1846.68	1774.86	1709.28	1563.3	1930.09	1755.5	1567.75	1588.17	1604.2	1679.21
ENSDARG00000011785	207.462	325.408	490.06	497.109	464.07	373.377	239.417	465.715	297.047	168.985	241.255	189.998
ENSDARG00000011797	58.3486	62.4399	66.3067	55.9708	50.4424	58.0247	42.6359	78.3446	36.3057	51.5547	62.4765	88.3091
ENSDARG00000011801	108.269	127.281	120.419	134.035	103.767	129.504	124.628	98.6562	80.8627	103.109	136.487	108.379
ENSDARG00000011809	90.7645	94.2602	77.7389	97.2124	125.385	94.1851	63.9539	98.6562	56.1088	108.838	95.1565	77.6049
ENSDARG00000011818	5.18654	36.6234	29.7237	40.5052	57.6484	74.0026	0	4.35248	1.65026	73.0358	33.6412	25.4223
ENSDARG00000011819	1965.05	1876.8	2106.57	1888.28	2037.87	2007.32	1923.54	1952.81	2523.25	2115.17	1956.96	1878.57
ENSDARG00000011821	62.8868	48.0307	53.3502	33.1406	49.7218	41.206	47.5554	33.369	47.8575	71.6037	53.8259	64.2248
ENSDARG00000011824	8855.37	6347.25	8343.21	7322.6	4114.66	7200.95	9442.21	4738.4	6526.77	6299.7	6164.02	7016.56
ENSDARG00000011825	488.831	527.737	554.842	442.611	416.51	558.383	567.385	420.74	437.319	518.411	502.695	508.446
ENSDARG00000011837	519.951	459.894	464.147	484.589	544.057	559.224	478.834	523.748	450.521	544.188	548.832	422.813
ENSDARG00000011841	3889.26	3953.53	3347.34	3568.87	3160.58	3735.45	3296.08	4126.15	3569.51	3474.21	3391.03	3921.72
ENSDARG00000011845	473.92	345.821	365.83	390.322	318.508	340.58	380.443	358.354	313.549	349.426	341.218	349.222
ENSDARG00000011851	484.942	429.274	529.691	441.138	442.452	401.968	424.719	419.289	399.363	390.956	320.072	430.841
ENSDARG00000011855	63.5351	63.6406	51.0638	86.1655	77.1048	49.6153	55.7546	89.9513	49.5078	81.6283	49.02	78.9429
ENSDARG00000011862	619.143	698.246	621.149	503.737	731.415	690.41	667.416	557.117	521.482	612.928	784.32	591.403
ENSDARG00000011863	444.098	408.261	483.201	417.571	435.966	406.173	446.037	515.043	303.648	323.649	459.442	462.954
ENSDARG00000011870	20.7462	81.0518	32.7723	71.4364	92.9581	260.691	32.7968	47.8773	31.3549	203.355	105.729	69.5768
ENSDARG00000011876	83.633	80.4514	71.6417	79.5374	94.3993	58.8657	67.2335	73.9922	108.917	93.0848	84.5835	112.393
ENSDARG00000011884	49.9205	43.828	32.0101	55.9708	69.8987	55.5019	52.475	66.738	42.9067	12.8887	34.6024	40.1405
ENSDARG00000011885	582.189	574.567	602.095	579.592	517.395	560.065	536.228	529.552	590.793	514.115	508.462	503.094
ENSDARG00000011890	817.529	650.215	607.43	746.768	599.544	726.571	696.933	693.495	792.124	587.151	684.358	745.275
ENSDARG00000011897	209.407	286.383	279.708	252.605	253.653	303.579	313.21	275.657	237.637	297.872	250.867	309.082
ENSDARG00000011909	211.352	237.151	199.682	191.479	226.27	180.802	226.298	265.501	174.927	189.034	201.847	210.069
ENSDARG00000011921	735.84	827.328	761.384	786.537	750.871	727.411	806.802	790.701	757.469	804.826	833.34	789.429
ENSDARG00000011925	863.559	772.693	810.923	767.389	838.785	796.368	813.362	725.413	765.72	680.235	663.212	801.472
ENSDARG00000011926	248.954	298.391	276.659	244.504	290.404	302.738	223.019	246.641	272.293	312.192	260.479	238.167
ENSDARG00000011929	21396.4	17952.1	13480.8	11997.6	13734.7	15580.9	30553.5	22881	14863.9	16814	13804.4	30204.4
ENSDARG00000011932	2059.71	1702.09	1871.83	1775.6	1787.82	1638.99	1779.23	1903.48	1788.88	1656.91	1782.02	1494.56
ENSDARG00000011934	757.883	698.246	730.136	679.75	709.076	703.024	765.806	766.037	722.813	787.641	705.503	814.852
ENSDARG00000011941	464.844	334.414	327.723	612.733	547.66	385.15	503.432	602.093	318.5	461.128	269.129	406.757
ENSDARG00000011945	1024.34	1116.11	1102.83	1176.12	1209.9	1046.13	998.664	1092.47	1014.91	988.131	985.206	958.019
ENSDARG00000011948	1536.51	1312.44	1395.49	1433.15	1561.55	1469.12	1490.62	1259.32	1665.11	1311.78	1436	1408.93
ENSDARG00000011958	717.688	751.68	567.799	625.989	647.104	698.82	614.941	626.757	704.66	657.322	692.047	602.107
ENSDARG00000011961	191.902	279.178	242.362	139.19	160.695	250.6	286.972	226.329	267.342	183.306	230.682	286.335
ENSDARG00000011973	288.501	256.364	307.907	258.497	262.3	274.987	278.773	291.616	297.047	256.341	301.809	310.42
ENSDARG00000011983	171.156	169.909	137.186	187.797	171.504	153.892	229.578	140.73	153.474	161.824	122.069	212.745
ENSDARG00000012002	655.449	545.749	636.392	617.888	598.103	541.564	596.903	551.314	612.246	562.805	588.24	549.925
ENSDARG00000012005	606.825	425.672	647.062	441.874	526.042	445.697	483.753	520.847	519.831	506.954	492.122	483.024
ENSDARG00000012016	20.0978	13.2084	26.6751	19.8844	25.9418	21.8644	19.6781	31.9182	29.7047	27.2094	21.1459	28.0983
ENSDARG00000012019	1389.34	1739.31	1644.71	1928.05	1777.01	1920.7	1538.17	1651.04	2014.97	2036.41	1367.75	1459.78
ENSDARG00000012021	905.7	581.171	805.588	944.138	696.825	693.774	757.607	557.117	666.704	569.966	575.745	603.445
ENSDARG00000012025	621.737	617.795	582.279	601.686	673.766	631.545	631.339	609.347	665.054	631.545	623.803	606.121
ENSDARG00000012030	30.4709	22.8146	41.1559	14.7291	28.8242	26.91	32.7968	37.7215	31.3549	21.4811	35.5635	21.4083
ENSDARG00000012035	318.324	379.442	387.932	381.485	312.022	433.083	406.681	381.567	401.013	429.622	300.848	421.475
ENSDARG00000012039	426.593	399.255	429.088	349.817	368.95	430.56	301.731	343.846	359.756	390.956	448.869	405.419
ENSDARG00000012040	796.782	857.948	651.635	693.006	1088.83	1081.45	864.197	934.332	1092.47	1096.97	1192.82	869.71
ENSDARG00000012044	39.5474	39.0249	50.3016	33.1406	54.766	51.2972	31.157	33.369	49.5078	35.8019	32.68	38.8025
ENSDARG00000012051	49.2721	62.4399	59.4474	62.5989	34.5891	84.9347	62.314	40.6231	46.2072	40.0981	59.5929	42.8165
ENSDARG00000012057	22.0428	15.61	7.62146	13.2562	13.6915	12.6141	24.5976	18.8607	21.4534	11.4566	22.1071	17.3942
ENSDARG00000012060	50.5688	30.6196	20.5779	48.6062	23.78	38.6832	22.9578	15.9591	23.1036	27.2094	26.9129	29.4364
ENSDARG00000012066	1784.17	1131.12	1365.77	1041.35	1126.31	976.329	1156.09	1276.73	1363.11	952.33	935.225	1560.13
ENSDARG00000012071	49.2721	115.274	38.1073	51.552	65.5751	35.3194	29.5172	73.9922	66.0103	60.1471	74.0106	66.9008
ENSDARG00000012072	340.367	316.402	395.554	395.478	415.789	377.581	341.087	390.272	465.373	392.388	350.829	405.419
ENSDARG00000012073	51.2171	63.6406	69.3553	35.35	38.1921	32.7966	67.2335	68.1889	36.3057	44.3943	69.2047	69.5768
ENSDARG00000012078	2208.82	2501.8	2201.84	2309.53	2360.7	2198.21	1800.55	2419.98	2581	1791.53	2211.67	2570.33
ENSDARG00000012113	41.4923	63.6406	60.2095	47.8697	60.5309	84.0938	72.1531	33.369	56.1088	75.9	35.5635	64.2248
ENSDARG00000012135	262.569	228.146	254.557	251.868	320.669	259.85	295.172	220.526	242.588	247.749	247.022	214.083
ENSDARG00000012137	42.789	39.0249	58.6852	44.1874	30.2654	38.6832	36.0765	46.4265	34.6554	40.0981	45.1753	34.7884
ENSDARG00000012138	2977.72	3087.17	2819.94	3150.56	3205.25	3151	2795.93	2940.83	3368.18	3001.63	3164.19	3018.56
ENSDARG00000012140	1070.37	1108.91	1092.16	1249.03	1188.28	1077.24	1128.21	1165.01	1618.9	1227.29	2075.18	1557.45
ENSDARG00000012141	1732.95	1823.96	1983.1	1803.58	1907.44	1793.72	2041.6	1931.05	1836.74	1877.45	1860.84	1709.98
ENSDARG00000012144	2287.91	2201.61	2532.61	2263.13	2010.49	2346.22	2212.15	1748.25	2526.55	1750	1932.93	2095.33
ENSDARG00000012177	139.388	135.687	115.846	105.313	167.18	160.619	126.268	111.714	94.0647	124.59	172.051	109.717
ENSDARG00000012184	188.012	207.132	131.089	224.62	220.505	242.19	229.578	203.116	165.026	236.292	208.575	184.646
ENSDARG00000012192	478.458	463.496	405.462	494.899	438.128	518.018	421.439	480.224	424.116	421.03	461.365	469.644
ENSDARG00000012194	607.474	452.689	548.745	525.831	474.879	502.04	539.508	445.404	607.295	382.364	501.734	592.741
ENSDARG00000012196	39.5474	37.8242	22.1022	37.5593	49.7218	31.9556	31.157	42.074	16.5026	34.3698	27.8741	33.4504
ENSDARG00000012199	650.263	735.47	767.481	615.678	601.706	504.563	801.883	618.052	699.71	574.262	511.346	719.853
ENSDARG00000012204	425.945	465.898	365.068	527.304	523.16	512.131	475.554	490.379	368.008	494.066	446.947	517.812
ENSDARG00000012215	80.3914	84.6541	82.3118	77.328	85.0314	86.6166	70.5132	79.7955	82.5129	95.949	104.768	116.407
ENSDARG00000012219	307.303	282.18	322.388	335.825	294.007	290.965	247.616	316.28	320.15	280.687	306.615	271.617
ENSDARG00000012222	230.801	230.547	224.071	229.038	217.623	194.257	227.938	252.444	259.091	209.083	260.479	289.011
ENSDARG00000012234	584.134	738.472	685.931	625.989	619	643.318	724.81	657.225	625.448	648.73	688.202	802.81
ENSDARG00000012244	3043.85	3103.38	3201.01	2912.69	2961.69	2830.6	3143.58	2937.92	3170.15	3111.9	3350.66	2734.9
ENSDARG00000012247	46.0306	80.4514	53.3502	57.4437	51.163	104.276	62.314	69.6397	47.8575	124.59	109.574	93.6611
ENSDARG00000012248	5178.76	5421.46	5851.76	5194.23	5983.19	6065.69	5993.62	5304.22	4850.11	4764.51	5500.81	5036.29
ENSDARG00000012261	1352.39	1391.09	1438.93	1363.18	1504.62	1498.55	1305.31	1371.03	1511.64	1472.17	1523.46	1548.08
ENSDARG00000012271	77.1498	41.4265	86.1225	51.552	30.2654	42.8878	39.3562	49.3281	64.3601	74.4679	53.8259	74.9289
ENSDARG00000012274	639.241	667.026	573.896	524.358	572.161	605.475	587.064	639.815	564.388	584.286	631.493	742.599
ENSDARG00000012275	16.2079	18.6119	16.0051	25.0396	28.8242	26.0691	8.19921	18.8607	6.60103	14.3207	19.2235	22.7463
ENSDARG00000012281	1030.83	810.518	806.35	909.525	825.093	788.8	1116.73	873.398	783.873	814.85	759.329	1023.58
ENSDARG00000012295	238.581	245.557	265.989	213.573	178.71	220.326	254.176	233.583	297.047	206.219	279.702	251.547
ENSDARG00000012306	3624.1	4055.59	5535.47	4359.09	4352.46	3255.27	4886.73	4725.34	3249.36	3905.27	3382.38	3849.47
ENSDARG00000012314	1769.26	1762.13	1813.15	1757.19	1877.9	2105.71	1990.77	1682.96	2107.38	2040.71	2167.45	2009.7
ENSDARG00000012325	120.587	124.88	120.419	97.2124	139.797	134.55	139.387	97.2054	103.966	150.368	119.186	125.773
ENSDARG00000012340	1121.59	778.097	845.982	863.865	964.17	843.461	803.523	799.406	889.489	909.367	925.613	706.472
ENSDARG00000012347	6481.23	6346.05	7751.02	6487.45	6398.26	6018.59	7674.46	6409.75	6076.25	6332.63	6419.7	6162.9
ENSDARG00000012353	90.1161	62.4399	103.652	81.0103	89.3551	68.116	59.0343	75.443	79.2124	81.6283	70.1659	61.5487
ENSDARG00000012367	577.003	561.959	505.303	629.671	693.943	555.019	521.47	626.757	511.58	572.83	485.394	461.616
ENSDARG00000012368	551.718	639.408	586.852	742.349	545.498	696.297	690.374	573.077	655.153	595.743	680.513	583.375
ENSDARG00000012369	199.682	153.098	240.076	176.75	216.182	215.28	216.459	243.739	189.78	170.417	171.089	196.688
ENSDARG00000012378	1108.62	1000.24	1217.91	1231.36	1247.37	1092.38	1190.53	1244.81	1061.12	1200.08	1196.66	1243.02
ENSDARG00000012381	230.153	237.752	321.626	171.595	139.077	141.278	245.976	380.117	292.096	161.824	147.06	283.659
ENSDARG00000012387	3718.1	4479.46	5201.65	4434.21	4095.92	4562.93	4312.79	4140.66	3912.76	4155.88	5041.37	4442.21
ENSDARG00000012388	63.5351	127.882	104.414	183.378	98.7229	66.4341	73.7929	117.517	97.3653	84.4924	101.885	88.3091
ENSDARG00000012389	2346.26	1846.78	1863.45	2287.44	1979.5	1747.47	2272.82	1931.05	2368.12	1961.94	2124.2	2037.8
ENSDARG00000012397	47.3272	114.673	80.7875	61.8624	136.194	70.6388	62.314	95.7546	61.0596	103.109	110.535	57.5347
ENSDARG00000012399	963.4	975.023	903.143	899.214	943.993	1014.17	919.952	970.603	919.194	996.724	1051.53	986.118
ENSDARG00000012403	426.593	297.19	477.865	367.492	422.275	334.693	424.719	367.059	457.122	356.587	360.441	357.25
ENSDARG00000012405	142.63	208.333	129.565	96.4759	100.164	127.823	144.306	271.305	77.5621	84.4924	183.585	841.612
ENSDARG00000012407	196.44	148.895	181.391	145.819	173.666	178.279	129.548	192.96	179.878	184.738	193.196	187.322
ENSDARG00000012422	99.1926	9.00575	3.04858	9.57395	9.36787	8.40938	14.7586	4.35248	207.933	2.86415	72.0882	57.5347
ENSDARG00000012426	859.669	1160.54	1823.82	706.263	1072.26	1147.88	1077.38	887.906	1029.76	1409.16	1254.34	1400.9
ENSDARG00000012432	709.259	700.047	744.617	690.797	845.27	751.799	778.925	620.954	724.463	784.777	765.096	727.881
ENSDARG00000012449	23.3394	18.0115	9.9079	22.8302	29.5448	10.0913	19.6781	20.3116	13.2021	17.1849	9.61176	22.7463
ENSDARG00000012450	1076.21	1023.65	1158.46	1027.36	884.183	1023.42	1126.57	1130.19	1133.73	929.416	1090.94	1149.36
ENSDARG00000012453	260.624	235.951	230.168	207.681	195.284	219.485	183.662	194.411	259.091	259.205	243.178	224.787
ENSDARG00000012458	2445.45	1819.76	2150.78	2470.08	2453.66	1917.34	2076.04	2327.13	2082.63	2423.07	2249.15	2136.81
ENSDARG00000012460	164.673	223.943	172.245	151.71	203.931	238.826	118.069	143.632	188.129	193.33	218.187	137.816
ENSDARG00000012467	14.263	4.20268	6.85931	4.41874	6.48545	3.36375	32.7968	39.1723	19.8031	4.29622	8.65059	45.4925
ENSDARG00000012468	219.78	371.637	223.309	264.388	336.523	304.42	262.375	381.567	188.129	234.86	303.732	367.954
ENSDARG00000012485	14.263	27.0173	20.5779	19.1479	14.4121	18.5006	16.3984	27.5657	18.1528	31.5056	15.3788	30.7744
ENSDARG00000012495	457.064	510.326	461.86	506.683	516.674	592.02	518.19	429.445	552.837	521.275	463.287	552.601
ENSDARG00000012496	50.5688	28.218	34.2966	39.7687	26.6624	40.365	67.2335	31.9182	41.2565	31.5056	40.3694	45.4925
ENSDARG00000012499	2748.87	3643.73	2963.99	3469.45	3666.44	3610.15	3196.05	3580.64	2435.78	3442.71	3018.09	2547.58
ENSDARG00000012505	1280.43	1359.27	1410.73	1397.06	1271.15	1462.39	1451.26	1304.29	1452.23	1419.19	1356.22	1313.93
ENSDARG00000012506	162.079	230.547	166.148	153.92	167.901	211.075	162.344	185.706	70.9611	210.515	246.061	239.505
ENSDARG00000012513	2116.11	2210.61	2112.67	1936.15	2081.83	1977.05	1570.97	2083.39	1925.85	2020.66	2215.51	2039.14
ENSDARG00000012519	2251.61	2118.75	2260.52	2572.45	2294.41	2215.87	2271.18	2287.95	2391.22	2493.24	2511.55	2594.41
ENSDARG00000012534	353.333	495.316	383.359	608.314	536.851	422.992	473.914	545.511	392.762	535.596	552.676	544.572
ENSDARG00000012553	855.131	825.527	829.977	634.09	653.589	709.752	923.231	747.176	866.386	760.432	871.787	861.682
ENSDARG00000012555	4720.4	6346.65	6606.28	6180.35	7172.91	7729.06	5037.6	4642.65	5295.68	7178.99	6451.42	5418.96
ENSDARG00000012563	151.706	145.893	160.813	146.555	124.665	144.641	145.946	161.042	132.021	150.368	234.527	151.196
ENSDARG00000012572	160.783	252.761	115.846	84.6926	83.5902	172.392	98.3905	69.6397	153.474	144.64	222.032	212.745
ENSDARG00000012574	525.137	597.382	645.538	537.614	421.554	509.608	770.726	361.256	691.458	551.349	603.619	509.784
ENSDARG00000012577	1725.17	2104.94	2313.11	2468.61	1987.43	2077.96	1720.19	2141.42	1851.59	2763.9	1726.27	1709.98
ENSDARG00000012581	737.137	731.867	788.821	586.22	574.323	729.093	934.71	397.527	1082.57	514.115	948.681	663.656
ENSDARG00000012586	23.3394	24.6157	20.5779	29.4583	30.2654	24.3872	34.4367	40.6231	23.1036	14.3207	62.4765	29.4364
ENSDARG00000012588	153.003	208.333	226.357	349.817	294.007	348.148	236.137	307.575	301.997	388.092	327.761	326.476
ENSDARG00000012591	838.275	818.323	868.084	813.785	829.417	840.097	855.998	750.077	851.533	903.639	852.563	808.162
ENSDARG00000012593	154.3	159.702	168.434	184.851	163.577	136.232	183.662	161.042	174.927	121.726	113.419	202.04
ENSDARG00000012600	92.0611	82.2525	102.128	110.469	45.3981	88.2985	67.2335	130.574	69.3109	75.9	71.1271	97.6752
ENSDARG00000012603	833.088	513.328	954.207	410.943	745.827	447.379	490.313	735.569	501.679	415.302	821.806	500.418
ENSDARG00000012610	12.318	6.00383	8.38361	2.20937	379.038	2.52281	241.057	21.7624	1.65026	7.16037	701.659	29.4364
ENSDARG00000012625	1340.07	1124.52	1457.22	1222.52	1158.01	1242.07	1129.85	1259.32	1219.54	1222.99	1134.19	1174.78
ENSDARG00000012627	425.945	405.859	428.326	401.369	411.466	397.764	388.643	398.977	397.712	393.821	367.169	375.982
ENSDARG00000012642	267.107	346.421	242.362	380.012	349.494	281.714	241.057	338.043	209.583	300.736	297.965	278.307
ENSDARG00000012649	68.7217	149.495	86.1225	117.833	164.298	123.618	116.429	185.706	89.114	111.702	49.9812	145.844
ENSDARG00000012656	1527.44	1687.08	1575.36	1360.24	1856.28	1660.85	1590.65	1336.21	1693.17	1599.63	1636.88	1429
ENSDARG00000012667	1122.89	1264.41	839.123	1110.58	1102.53	951.101	1275.8	1209.99	1287.2	942.305	914.079	1024.92
ENSDARG00000012671	112.807	53.4341	59.4474	80.2739	67.0163	121.095	136.107	55.1314	80.8627	75.9	65.36	94.9991
ENSDARG00000012672	846.054	886.166	906.954	834.406	827.255	856.916	951.109	764.586	872.987	877.862	920.807	885.767
ENSDARG00000012674	248.306	233.549	211.877	212.1	256.536	279.191	188.582	232.132	188.129	282.119	244.139	240.843
ENSDARG00000012682	4279.54	4523.29	4995.87	3982.76	4056.29	4022.21	4727.67	3904.17	3869.86	4260.42	4527.14	4349.89
ENSDARG00000012684	7730.54	6162.94	5485.93	6484.51	5784.3	5873.11	6508.53	6192.13	6084.5	5656.69	5445.06	6105.37
ENSDARG00000012688	9329.94	8732.58	9396.5	8006.03	8220.67	8223.53	8382.87	8168.15	9530.24	8300.3	8628.48	7694.93
ENSDARG00000012723	1777.69	1654.66	1501.43	1743.93	2063.81	1684.4	1459.46	1745.34	1594.15	1665.5	1619.58	1582.87
ENSDARG00000012726	12.318	20.413	15.2429	18.4114	25.2212	15.1369	14.7586	27.5657	18.1528	24.3453	21.1459	24.0843
ENSDARG00000012729	120.587	97.2621	77.7389	129.617	85.752	134.55	152.505	104.46	94.0647	206.219	260.479	135.14
ENSDARG00000012741	830.495	967.818	926.769	1040.61	1086.67	893.917	992.105	1253.51	853.184	887.886	904.467	805.486
ENSDARG00000012745	94.0061	118.276	96.7925	120.779	123.224	120.254	163.984	107.361	112.218	103.109	99.0012	172.604
ENSDARG00000012747	606.177	671.829	1011.37	623.779	704.752	592.861	614.941	725.413	665.054	730.358	762.213	810.838
ENSDARG00000012763	642.483	644.812	680.596	581.801	667.281	698.82	637.899	542.609	731.065	611.496	604.58	615.487
ENSDARG00000012776	1898.27	1635.44	1751.41	1838.93	1857.72	1915.66	1877.62	1719.23	2188.24	1986.29	1658.99	1746.11
ENSDARG00000012777	4001.42	5199.32	4409.78	4472.51	4532.61	5366.03	4516.13	4049.26	4807.2	4625.6	5007.73	4543.9
ENSDARG00000012790	486.887	436.479	496.919	477.961	461.187	416.264	418.16	417.838	427.417	416.734	463.287	452.249
ENSDARG00000012796	120.587	126.081	112.798	103.104	100.885	137.073	98.3905	116.066	102.316	166.121	90.3506	151.196
ENSDARG00000012801	840.868	617.795	895.521	737.93	752.312	588.657	1654.6	793.602	899.391	574.262	830.456	671.684
ENSDARG00000012816	114.752	106.868	63.2581	144.346	141.239	108.481	67.2335	105.91	85.8134	94.5169	125.914	108.379
ENSDARG00000012818	1148.17	1102.9	1067.77	1173.91	1080.19	1067.15	1103.61	1092.47	1105.67	1195.78	1202.43	1016.89
ENSDARG00000012820	1718.04	1542.99	1643.19	1576.02	1625.69	1565.83	1579.17	1510.31	1599.1	1629.7	1779.14	1651.11
ENSDARG00000012823	147.168	100.264	114.322	124.461	114.576	75.6844	68.8734	110.263	47.8575	100.245	80.7388	82.957
ENSDARG00000012824	78.4464	74.4475	81.5496	69.9635	74.943	64.7522	68.8734	72.5413	75.9119	52.9868	55.7482	85.633
ENSDARG00000012827	242.471	246.758	246.173	211.363	236.359	247.236	239.417	197.312	219.484	236.292	229.721	227.463
ENSDARG00000012829	20.0978	8.40537	27.4373	23.5666	36.7509	4.20469	16.3984	62.3855	9.90155	12.8887	21.1459	10.7041
ENSDARG00000012833	119.29	144.692	93.7439	162.757	170.063	100.072	150.865	166.845	110.567	108.838	92.2729	108.379
ENSDARG00000012840	1485.3	1335.85	1375.67	1416.21	1512.55	1431.28	1369.27	1465.33	1610.65	1427.78	1410.05	1311.26
ENSDARG00000012848	1957.27	1403.7	1653.86	1680.6	1760.44	1495.19	1618.52	1550.93	2120.58	1496.52	1508.09	1505.27
ENSDARG00000012866	1540.4	1533.98	1518.19	1451.56	1442.65	1447.25	1282.36	1373.93	1620.55	1513.7	1304.32	1515.97
ENSDARG00000012871	1346.56	1285.42	1274.31	1391.9	1423.92	1375.77	1231.52	1347.82	1448.93	1422.05	1537.88	1446.4
ENSDARG00000012874	475.217	472.502	413.845	394.741	394.171	408.696	429.639	423.641	501.679	395.253	612.269	442.883
ENSDARG00000012881	289.15	289.985	617.338	237.876	143.4	222.849	347.647	641.265	145.223	290.711	589.201	500.418
ENSDARG00000012887	440.856	418.467	400.127	388.113	459.026	600.43	416.52	404.781	442.269	463.992	676.668	456.263
ENSDARG00000012892	188.66	190.322	119.657	197.371	173.666	156.414	168.904	239.386	165.026	197.626	183.585	196.688
ENSDARG00000012896	1115.11	1310.04	832.263	1204.84	1264.66	1132.74	1080.66	1180.97	1244.29	1287.44	1064.98	1043.65
ENSDARG00000012899	221.076	270.173	244.649	237.139	302.654	243.872	275.494	252.444	244.238	244.885	298.926	283.659
ENSDARG00000012914	5045.86	5934.19	5702.38	5619.17	5785.02	6107.73	4945.76	5343.39	5236.27	5785.58	5628.65	5405.58
ENSDARG00000012915	424.648	260.566	361.257	275.435	280.316	305.261	324.689	275.657	298.697	295.007	247.984	295.702
ENSDARG00000012927	907.645	826.128	904.667	762.233	917.331	945.214	734.649	773.291	790.474	976.675	884.282	742.599
ENSDARG00000012929	416.868	449.687	428.326	418.308	377.597	461.675	400.122	385.92	429.067	369.475	451.753	378.659
ENSDARG00000012932	742.972	721.061	694.315	779.172	778.974	802.255	752.688	721.061	830.08	830.603	770.863	745.275
ENSDARG00000012942	1675.9	1017.05	1259.07	1079.65	1010.29	1010.81	1218.4	1069.26	1173.33	926.552	1059.22	1200.2
ENSDARG00000012944	38.2507	30.6196	26.6751	38.2958	40.3539	42.0469	24.5976	23.2132	21.4534	10.0245	16.34	34.7884
ENSDARG00000012946	1894.38	1778.34	2123.34	1943.51	1859.16	1979.57	1903.86	1645.24	2145.34	1888.91	1859.88	1878.57
ENSDARG00000012949	627.571	566.162	648.586	700.371	639.177	618.089	672.335	578.88	722.813	647.298	620.92	496.404
ENSDARG00000012953	1131.96	1076.49	1168.37	945.611	956.964	974.647	1174.13	854.537	889.489	916.528	909.273	1012.88
ENSDARG00000012968	191.254	125.48	198.158	130.353	182.313	151.369	195.141	207.468	153.474	183.306	174.934	268.941
ENSDARG00000012972	44.7339	44.4284	32.7723	44.9239	23.0594	24.3872	78.7124	339.493	21.4534	71.6037	41.3306	428.165
ENSDARG00000012981	4.53822	10.2065	8.38361	6.62812	25.2212	10.0913	144.306	71.0905	11.5518	32.9377	29.7965	65.5628
ENSDARG00000012982	1896.98	1684.08	2101.24	1936.15	2026.34	1919.86	2061.28	1745.34	1724.52	1933.3	1841.61	1632.38
ENSDARG00000012986	50.5688	43.2276	92.9818	91.3207	92.2375	76.5254	65.5937	59.4839	72.6114	35.8019	49.9812	46.8306
ENSDARG00000012987	9911.48	10133.3	9731.84	10224.2	9896.8	9856.64	9599.64	10512.7	10183.7	10279.4	10317.3	10160.9
ENSDARG00000013000	1030.83	1198.97	990.79	1175.39	1350.41	1152.09	918.312	1169.37	1127.13	1228.72	1065.94	1125.27
ENSDARG00000013004	536.159	706.051	605.144	569.282	585.132	688.728	536.228	649.97	533.033	531.3	572.861	656.966
ENSDARG00000013005	69.37	76.8491	53.3502	72.9093	76.3842	43.7288	47.5554	113.164	54.4585	27.2094	49.9812	36.1264
ENSDARG00000013006	75.2048	76.8491	74.6903	72.9093	64.8545	53.82	86.9116	50.7789	84.1632	54.4188	59.5929	56.1967
ENSDARG00000013009	627.571	564.961	505.303	663.548	605.309	602.953	534.589	562.921	670.005	612.928	646.872	600.769
ENSDARG00000013016	365.651	363.232	308.669	332.879	337.243	439.811	270.574	291.616	440.619	264.934	347.946	382.673
ENSDARG00000013020	138.74	138.088	86.1225	198.844	185.916	105.117	147.586	139.279	90.7642	168.985	101.885	127.112
ENSDARG00000013022	235.988	218.54	1.52429	216.518	185.916	8.40938	0	217.624	181.528	12.8887	11.5341	234.153
ENSDARG00000013023	90.7645	63.0403	99.079	116.36	101.605	103.435	80.3523	101.558	108.917	110.27	91.3118	88.3091
ENSDARG00000013024	401.957	392.05	341.441	315.94	238.52	433.083	341.087	223.427	348.205	333.673	409.461	297.04
ENSDARG00000013025	396.122	382.444	398.602	403.579	428.04	394.4	372.244	345.297	387.811	409.573	389.276	472.32
ENSDARG00000013031	2695.06	2592.46	2393.14	2814	2615.8	2564.02	2618.83	2816.05	2970.47	2589.19	2657.65	2856.66
ENSDARG00000013044	954.972	1360.47	990.028	1019.26	1186.84	1080.61	1077.38	1491.45	1150.23	1118.45	1128.42	1212.24
ENSDARG00000013050	144.575	156.1	123.468	100.158	124.665	131.186	150.865	171.198	148.523	160.392	145.138	172.604
ENSDARG00000013057	0	498.318	500.73	122.988	466.952	257.327	1.63984	14.5083	491.777	350.858	453.675	34.7884
ENSDARG00000013058	389.639	386.047	407.748	397.687	398.495	407.855	416.52	430.896	435.668	436.783	418.112	416.123
ENSDARG00000013063	4184.89	4348.58	4284.02	4160.98	4304.18	4511.63	4540.72	3995.58	4721.39	4627.03	3898.53	4436.86
ENSDARG00000013072	16.8563	25.8165	18.2915	37.5593	40.3539	21.8644	24.5976	56.5822	18.1528	17.1849	12.4953	24.0843
ENSDARG00000013075	543.938	507.324	454.239	491.954	529.645	518.859	401.761	541.158	513.23	474.017	556.521	488.376
ENSDARG00000013076	1304.42	1275.81	1437.41	1385.28	1388.61	1343.82	1344.67	1192.58	1382.92	1251.63	1162.06	1259.07
ENSDARG00000013078	14827	15734.2	17287	22051.7	16303	16317.6	16621.4	15624	14382	15314.6	15848.8	15550.4
ENSDARG00000013079	990.629	957.011	1062.43	1032.51	1102.53	1023.42	1118.37	1037.34	1074.32	1016.77	969.827	1003.51
ENSDARG00000013082	96.5993	121.277	66.3067	98.6853	69.1781	105.958	119.708	116.066	34.6554	44.3943	53.8259	129.788
ENSDARG00000013087	37674.4	31854.5	40135.4	35552.5	31197.2	34679.4	41158.4	29485.2	43977.7	28913.6	28886.2	36427.5
ENSDARG00000013095	1700.54	1645.65	1702.63	1670.29	1539.93	1660.01	1562.77	1400.05	1564.45	1682.69	1600.36	1894.63
ENSDARG00000013110	1034.71	1106.51	1114.26	1126.78	1165.94	1062.95	939.63	1098.28	1023.16	1161.41	1009.24	1003.51
ENSDARG00000013117	1131.31	925.791	1086.06	936.774	1030.47	991.466	857.638	967.701	1089.17	940.873	1042.88	982.104
ENSDARG00000013122	1426.95	1463.13	1993.01	1584.12	1753.95	1651.6	1700.52	1295.59	1815.28	1523.73	1518.66	1487.87
ENSDARG00000013125	132.257	256.364	286.567	227.565	329.317	404.491	195.141	229.231	189.78	462.56	332.567	242.181
ENSDARG00000013128	403.254	399.855	355.16	425.672	456.143	422.992	416.52	400.428	386.16	446.807	425.801	458.939
ENSDARG00000013144	1591.62	2322.28	1656.91	1602.53	1975.9	2088.05	2056.36	2404.02	1472.03	1901.8	1768.56	1887.94
ENSDARG00000013150	436.318	375.24	413.845	435.246	474.879	448.22	436.198	442.502	453.821	506.954	432.529	425.489
ENSDARG00000013161	632.11	646.613	642.489	588.429	602.426	619.771	595.263	641.265	549.536	568.534	716.076	690.416
ENSDARG00000013168	234.043	178.914	200.444	295.319	309.86	191.734	273.854	359.805	260.741	252.045	222.993	267.603
ENSDARG00000013174	59.6452	104.467	98.3168	83.9561	76.3842	74.8435	81.9921	95.7546	75.9119	58.7151	63.4376	88.3091
ENSDARG00000013207	2307.36	2375.72	1997.58	2231.47	1983.11	2536.27	2710.66	2064.53	2541.4	2156.7	2190.52	2255.89
ENSDARG00000013221	355.926	281.58	294.95	286.482	282.477	269.1	354.206	255.346	354.806	282.119	311.421	339.856
ENSDARG00000013222	132.257	105.667	121.943	132.562	94.3993	111.004	152.505	123.32	138.622	111.702	110.535	153.872
ENSDARG00000013224	714.446	768.491	714.131	825.569	845.991	781.231	708.412	821.168	782.223	779.049	789.126	725.205
ENSDARG00000013236	155.596	167.507	130.327	155.393	149.886	89.9804	170.544	214.722	94.0647	74.4679	137.448	238.167
ENSDARG00000013240	57.7003	37.2238	25.1508	43.451	30.986	47.0925	42.6359	31.9182	102.316	34.3698	40.3694	45.4925
ENSDARG00000013245	87.5229	65.4418	64.7824	77.328	82.149	84.9347	93.471	79.7955	113.868	87.3565	75.9329	93.6611
ENSDARG00000013250	960.158	966.617	979.358	925.727	918.051	887.19	1074.1	974.956	988.505	916.528	1145.72	1125.27
ENSDARG00000013251	15.5596	18.0115	30.4858	18.4114	15.1327	19.3416	26.2375	29.0165	13.2021	15.7528	22.1071	10.7041
ENSDARG00000013252	56.4036	41.4265	63.2581	36.0864	30.986	37.8422	40.9961	23.2132	29.7047	27.2094	35.5635	34.7884
ENSDARG00000013266	39.5474	31.8203	17.5294	30.1948	24.5006	33.6375	16.3984	18.8607	24.7539	20.049	24.0294	32.1124
ENSDARG00000013274	81.688	87.0556	86.8846	73.6457	66.2957	68.116	86.9116	97.2054	95.715	64.4434	76.8941	105.703
ENSDARG00000013279	315.082	326.609	309.431	381.485	313.463	350.671	224.658	323.534	397.712	415.302	371.975	327.814
ENSDARG00000013292	1091.77	1156.94	1082.25	1025.15	971.376	993.148	1190.53	918.373	947.248	883.59	1080.36	1012.88
ENSDARG00000013295	3484.06	3927.11	4322.13	3638.84	3750.75	3847.29	3602.73	3429.75	3521.65	3107.6	3906.22	3686.23
ENSDARG00000013307	7143.81	7725.73	7131.4	7369.73	8181.03	7438.1	7074.28	8366.92	7097.76	7833.45	7924.9	7876.9
ENSDARG00000013310	191.902	121.277	203.493	141.4	191.681	115.209	93.471	200.214	199.681	90.2207	131.681	115.069
ENSDARG00000013312	838.275	766.69	660.018	785.064	722.047	663.5	852.718	795.053	762.419	658.754	766.058	727.881
ENSDARG00000013317	10497.6	8405.37	9290.56	8772.68	9198.53	8654.93	10531.1	8189.92	10701.9	8320.35	8970.66	8603.44
ENSDARG00000013329	459.009	525.336	460.336	470.596	471.997	492.79	546.068	490.379	420.816	534.164	479.627	457.601
ENSDARG00000013333	1502.8	1574.21	1567.73	1427.25	1480.84	1531.35	1397.15	1456.63	1481.93	1623.97	1599.4	1671.18
ENSDARG00000013335	388.342	459.293	471.006	351.29	299.772	370.854	470.635	340.944	391.111	358.019	274.896	461.616
ENSDARG00000013343	1576.71	1404.3	1693.49	1278.49	1521.92	1456.5	1497.18	1334.76	1214.59	1328.97	1455.22	1295.2
ENSDARG00000013346	2038.31	2049.71	1989.2	2099.64	2222.35	2114.12	2031.76	2211.06	2076.03	1959.08	2064.61	2028.43
ENSDARG00000013351	23280.4	18937.3	22073.3	21858.8	21928.7	19461	19479.7	18225.3	20456.6	21416.7	18978.4	21544.7
ENSDARG00000013360	866.801	585.374	743.092	707.736	684.575	691.251	792.044	487.478	932.396	658.754	776.631	689.078
ENSDARG00000013371	237.933	237.752	268.275	283.536	171.504	274.146	191.862	192.96	265.692	287.847	308.538	301.054
ENSDARG00000013379	2112.87	1906.22	2377.13	1966.34	2113.54	1893.79	2312.18	2073.23	1917.6	1896.07	1951.19	1893.29
ENSDARG00000013382	846.703	992.434	1053.29	1014.84	1004.52	1009.13	949.469	979.308	897.741	1043.98	1103.43	1010.2
ENSDARG00000013389	383.156	308.597	347.539	464.705	403.539	195.098	305.011	435.248	328.401	270.662	286.431	279.645
ENSDARG00000013397	232.098	209.534	208.066	207.681	196.725	210.235	268.934	233.583	211.233	220.539	230.682	236.829
ENSDARG00000013409	44.0856	42.0268	41.1559	39.0322	29.5448	43.7288	22.9578	43.5248	33.0052	21.4811	47.0976	26.7603
ENSDARG00000013414	2059.06	2036.5	2168.31	2249.88	2349.17	2001.43	2290.86	1828.04	2226.2	2013.5	2074.22	1895.97
ENSDARG00000013415	718.336	735.47	764.432	628.935	743.665	997.353	772.366	636.913	711.261	776.184	759.329	849.64
ENSDARG00000013422	110.214	93.6598	80.7875	153.92	123.224	87.4576	119.708	116.066	117.168	113.134	86.5059	94.9991
ENSDARG00000013430	425.945	620.796	494.633	463.232	508.747	513.813	347.647	641.265	769.02	379.5	741.067	567.319
ENSDARG00000013434	1211.06	1078.89	1166.08	1210.74	1196.21	1240.38	1231.52	1170.82	1316.91	1125.61	1088.05	1086.47
ENSDARG00000013441	192.55	149.495	198.92	175.277	121.062	179.12	186.942	142.181	207.933	194.762	168.206	194.012
ENSDARG00000013443	3541.11	2702.93	2797.08	2915.63	2856.48	2872.64	3005.83	2787.04	2680.02	3276.59	3110.37	3238
ENSDARG00000013453	26.581	30.0192	23.6265	32.4041	20.177	15.9778	29.5172	39.1723	29.7047	14.3207	31.7188	24.0843
ENSDARG00000013457	760.477	812.919	736.995	780.645	872.653	820.756	736.289	845.832	749.217	820.579	897.739	856.33
ENSDARG00000013460	38.2507	42.0268	32.0101	35.35	43.9569	28.5919	32.7968	39.1723	34.6554	34.3698	50.9424	36.1264
ENSDARG00000013461	87.5229	75.0479	77.7389	104.577	83.5902	84.9347	104.95	62.3855	87.4637	91.6528	87.4671	86.971
ENSDARG00000013472	125.774	142.891	174.531	161.284	141.959	126.141	190.222	159.591	141.922	113.134	165.322	168.59
ENSDARG00000013475	3511.29	4042.98	3545.5	3957.72	3699.59	3767.4	3830.67	3946.25	3746.09	4236.08	4526.18	4101.02
ENSDARG00000013476	22.6911	19.8127	14.4808	31.6677	21.6182	23.5463	16.3984	14.5083	21.4534	12.8887	24.9906	14.7182
ENSDARG00000013477	101.786	75.0479	141.759	82.4832	29.5448	62.2294	122.988	140.73	41.2565	115.998	181.662	147.182
ENSDARG00000013478	357.223	375.24	355.922	367.492	402.098	422.992	331.248	304.674	429.067	421.03	397.927	321.124
ENSDARG00000013491	206.813	231.148	157.764	178.223	185.916	188.37	131.187	152.337	199.681	179.009	172.051	159.224
ENSDARG00000013500	2774.15	2698.72	2483.07	2956.88	2870.89	2839.01	2979.59	2612.94	2721.28	2758.18	2506.75	2663.99
ENSDARG00000013505	1509.93	1482.35	1618.8	1511.95	1417.43	1413.62	1574.25	1571.25	1472.03	1476.47	1518.66	1635.06
ENSDARG00000013524	24.6361	24.0153	19.8158	8.10103	12.9709	16.8188	8.19921	24.6641	26.4041	27.2094	31.7188	21.4083
ENSDARG00000013526	867.449	685.038	1045.66	768.125	683.855	623.135	734.649	822.619	566.039	506.954	520.958	686.402
ENSDARG00000013528	62.8868	64.241	65.5445	59.6531	51.8836	68.9569	54.1148	69.6397	66.0103	68.7396	52.8647	62.8867
ENSDARG00000013533	2.59327	75.0479	70.8796	46.3968	109.532	55.5019	3.27968	29.0165	75.9119	54.4188	69.2047	41.4785
ENSDARG00000013539	81.688	102.666	99.079	75.8551	85.752	105.117	129.548	139.279	100.666	137.479	227.799	116.407
ENSDARG00000013542	1297.93	1236.19	1305.56	867.547	1707.11	1307.66	1346.31	783.446	1290.5	1669.8	1288.94	1736.74
ENSDARG00000013561	2282.73	2543.82	2041.79	2649.77	2489.69	2421.9	2417.13	2721.75	2321.91	2510.43	2785.49	2697.44
ENSDARG00000013575	352.036	500.119	458.05	356.445	490.012	532.314	457.516	443.953	344.904	379.5	388.315	499.08
ENSDARG00000013576	194.495	232.348	205.779	253.341	240.682	222.008	172.183	256.796	245.889	277.822	275.858	219.435
ENSDARG00000013582	828.55	1301.63	1277.36	1399.27	1331.68	1263.09	847.799	1175.17	996.756	1263.09	1305.28	1089.14
ENSDARG00000013596	1155.3	803.913	823.88	870.493	946.876	893.917	987.185	851.635	1080.92	870.701	845.835	770.697
ENSDARG00000013607	291.095	312.8	222.547	331.406	334.361	289.283	282.053	316.28	272.293	296.439	243.178	350.56
ENSDARG00000013613	552.367	965.417	813.21	681.223	885.624	830.847	570.665	606.446	1123.83	955.194	973.672	793.443
ENSDARG00000013615	2660.7	2774.97	2715.53	2716.79	2851.44	2800.32	3109.14	2714.5	3120.64	2729.53	2604.79	2706.81
ENSDARG00000013623	7893.92	8359.14	8283	8062.74	8181.75	8360.61	8661.65	8455.42	8096.17	8447.81	8952.4	9193.51
ENSDARG00000013628	1921.61	1407.3	2925.12	2735.2	1472.92	2298.28	2262.98	1891.88	1948.96	2150.98	1366.79	2043.15
ENSDARG00000013653	263.865	293.588	358.971	321.832	275.271	295.169	523.11	314.829	402.663	368.043	369.092	402.743
ENSDARG00000013655	2715.8	2193.2	2864.14	2275.65	2266.3	2351.26	2531.92	2235.72	2655.27	2403.02	2589.41	2427.16
ENSDARG00000013659	899.217	862.751	965.639	901.424	1002.36	1016.69	1067.54	851.635	861.435	893.615	841.991	762.669
ENSDARG00000013667	612.012	597.382	689.742	698.162	647.824	656.773	669.056	684.79	605.645	717.469	700.698	690.416
ENSDARG00000013669	3647.43	2419.55	2153.06	3048.2	3097.16	2168.78	2484.36	3087.36	1602.4	2145.25	2596.14	2005.69
ENSDARG00000013670	923.204	854.346	1060.14	810.103	946.155	879.621	896.994	879.201	1057.82	820.579	987.128	1233.65
ENSDARG00000013681	1083.99	617.194	1100.54	865.337	806.357	822.437	923.231	986.562	823.479	803.394	959.254	631.544
ENSDARG00000013694	328.697	351.224	336.868	360.864	354.538	380.945	332.888	348.198	368.008	329.377	365.247	338.518
ENSDARG00000013704	121.884	139.889	116.608	105.313	112.414	83.2529	139.387	113.164	123.769	85.9245	113.419	136.478
ENSDARG00000013705	129.015	124.88	129.565	102.368	121.782	132.027	121.348	130.574	103.966	93.0848	129.759	123.097
[truncated: 16,096 more rows]
