# Supplementary material for: Systems-level investigation of the anxiolytic gut–brain interactions induced by paraprobiotic Lactobacillus brevis SBC8803 in zebrafish
Source: Front Microbiol. 2026 May 21;17:1804536. doi: 10.3389/fmicb.2026.1804536 (PMC13233490; doi:10.3389/fmicb.2026.1804536)
Supplement: Supplementary Data 3 — Significant gut–brain pathway pairs identified by residual correlation analysis. [file Data_Sheet_3.xlsx]

## Sheet: significant_correlation
RNA_Pathway	16S_Pathway	Correlation	Adjusted_P_Value
dre00970	map01250	0.958042	0.000843925
dre00590	map04612	-0.951049	0.00159005
dre00590	map04914	-0.951049	0.00159005
dre00400	map00310	0.937063	0.00398195
dre00590	map00340	0.937063	0.00398195
dre04137	map04626	0.937063	0.00398195
dre00760	map00253	0.93007	0.00527122
dre05100	map00310	0.93007	0.00527122
dre04137	map00522	0.93007	0.00527122
dre03083	map04622	-0.93007	0.00527122
dre00760	map00073	-0.923077	0.00704806
dre04145	map00470	0.923077	0.00704806
dre04210	map00470	0.923077	0.00704806
dre04130	map00950	0.923077	0.00704806
dre04814	map02026	-0.923077	0.00704806
dre01250	map04931	0.923077	0.00704806
dre00750	map00310	0.916084	0.00875611
dre00590	map00360	0.916084	0.00875611
dre00450	map00513	-0.916084	0.00875611
dre03040	map01232	0.916084	0.00875611
dre04137	map04114	0.916084	0.00875611
dre04137	map04720	0.916084	0.00875611
dre04137	map04722	0.916084	0.00875611
dre04137	map05214	0.916084	0.00875611
dre01240	map00310	0.909091	0.0109567
dre04137	map00332	0.909091	0.0109567
dre04137	map01052	0.909091	0.0109567
dre00590	map01120	0.909091	0.0109567
dre00590	map03430	-0.909091	0.0109567
dre04140	map04625	0.909091	0.0109567
dre03266	map05142	0.909091	0.0109567
dre04137	map05212	-0.909091	0.0109567
dre00590	map00051	0.902098	0.0131685
dre01250	map00333	0.902098	0.0131685
dre00260	map00500	0.902098	0.0131685
dre00565	map00604	-0.902098	0.0131685
dre01210	map00950	0.902098	0.0131685
dre04114	map03410	0.902098	0.0131685
dre04144	map04072	0.902098	0.0131685
dre01210	map04919	0.902098	0.0131685
dre00590	map05162	0.902098	0.0131685
dre00563	map05412	0.902098	0.0131685
dre04350	map00220	-0.895105	0.0160066
dre03083	map00340	-0.895105	0.0160066
dre00601	map00510	-0.895105	0.0160066
dre04120	map00510	-0.895105	0.0160066
dre03083	map00630	-0.895105	0.0160066
dre04120	map01051	0.895105	0.0160066
dre00100	map02026	-0.895105	0.0160066
dre04137	map02060	0.895105	0.0160066
dre04120	map03022	-0.895105	0.0160066
dre04820	map04070	-0.895105	0.0160066
dre00565	map04980	0.895105	0.0160066
dre04136	map05134	0.895105	0.0160066
dre03250	map05203	-0.895105	0.0160066
dre00590	map05340	-0.895105	0.0160066
dre03040	map00250	0.888112	0.019061
dre04110	map00470	0.888112	0.019061
dre03018	map00521	0.888112	0.019061
dre03040	map00790	0.888112	0.019061
dre00260	map00999	0.888112	0.019061
dre03015	map03022	-0.888112	0.019061
dre04137	map03450	-0.888112	0.019061
dre04137	map04022	0.888112	0.019061
dre02010	map04082	0.888112	0.019061
dre03040	map04217	0.888112	0.019061
dre04137	map04218	0.888112	0.019061
dre02010	map05032	0.888112	0.019061
dre02010	map05033	0.888112	0.019061
dre00590	map05322	0.888112	0.019061
dre03040	map05340	0.888112	0.019061
dre03083	map00040	-0.881119	0.0214785
dre02010	map00100	0.881119	0.0214785
dre00270	map00310	0.881119	0.0214785
dre03083	map00361	-0.881119	0.0214785
dre00531	map00470	0.881119	0.0214785
dre00590	map00630	0.881119	0.0214785
dre04137	map01057	0.881119	0.0214785
dre04216	map02020	-0.881119	0.0214785
dre00590	map02024	-0.881119	0.0214785
dre00590	map03440	-0.881119	0.0214785
dre00531	map04330	-0.881119	0.0214785
dre03040	map04659	0.881119	0.0214785
dre00052	map05150	0.881119	0.0214785
dre00533	map00190	-0.874126	0.0242232
dre00590	map00260	0.874126	0.0242232
dre03083	map00260	-0.874126	0.0242232
dre00590	map00350	0.874126	0.0242232
dre03040	map00520	0.874126	0.0242232
dre04141	map00521	0.874126	0.0242232
dre04137	map00523	0.874126	0.0242232
dre03008	map00543	-0.874126	0.0242232
dre00250	map00633	0.874126	0.0242232
dre03020	map00642	0.874126	0.0242232
dre04622	map01250	0.874126	0.0242232
dre04216	map02025	-0.874126	0.0242232
dre04120	map03070	0.874126	0.0242232
dre04744	map04075	-0.874126	0.0242232
dre03008	map04122	0.874126	0.0242232
dre04136	map04740	0.874126	0.0242232
dre04136	map04745	0.874126	0.0242232
dre04136	map04750	0.874126	0.0242232
dre03040	map04940	0.874126	0.0242232
dre04814	map04980	0.874126	0.0242232
dre04140	map05134	0.874126	0.0242232
dre00051	map05145	0.874126	0.0242232
dre00590	map05160	0.874126	0.0242232
dre00590	map05161	0.874126	0.0242232
dre00590	map05215	-0.874126	0.0242232
dre00590	map05222	0.874126	0.0242232
dre03083	map00380	-0.867133	0.0279301
dre00400	map00500	0.867133	0.0279301
dre05100	map00500	0.867133	0.0279301
dre04137	map00524	0.867133	0.0279301
dre04145	map00603	-0.867133	0.0279301
dre03266	map00633	-0.867133	0.0279301
dre03083	map00680	-0.867133	0.0279301
dre04340	map00770	0.867133	0.0279301
dre04910	map00901	-0.867133	0.0279301
dre03083	map00946	-0.867133	0.0279301
dre00270	map00950	0.867133	0.0279301
dre01100	map00950	0.867133	0.0279301
dre03040	map00983	0.867133	0.0279301
dre00900	map00999	0.867133	0.0279301
dre04216	map01110	0.867133	0.0279301
dre03008	map03018	0.867133	0.0279301
dre04137	map04012	0.867133	0.0279301
dre00600	map04024	0.867133	0.0279301
dre04140	map04218	0.867133	0.0279301
dre04136	map04270	0.867133	0.0279301
dre04137	map04360	0.867133	0.0279301
dre03083	map04657	0.867133	0.0279301
dre04136	map04725	0.867133	0.0279301
dre04136	map04744	0.867133	0.0279301
dre00515	map04933	-0.867133	0.0279301
dre04370	map05143	0.867133	0.0279301
dre00513	map05203	-0.867133	0.0279301
dre03040	map05322	-0.867133	0.0279301
dre04150	map00253	0.86014	0.0307013
dre04137	map00260	-0.86014	0.0307013
dre00020	map00310	0.86014	0.0307013
dre03008	map00330	-0.86014	0.0307013
dre00565	map00350	0.86014	0.0307013
dre04081	map00513	0.86014	0.0307013
dre04136	map00522	0.86014	0.0307013
dre00533	map00785	-0.86014	0.0307013
dre00590	map00901	0.86014	0.0307013
dre00590	map00908	-0.86014	0.0307013
dre03083	map00930	-0.86014	0.0307013
dre04136	map00940	0.86014	0.0307013
dre01230	map00950	0.86014	0.0307013
dre00531	map01055	0.86014	0.0307013
dre04115	map01055	0.86014	0.0307013
dre04340	map03420	0.86014	0.0307013
dre03250	map04014	0.86014	0.0307013
dre04110	map04066	0.86014	0.0307013
dre04137	map04320	0.86014	0.0307013
dre00400	map04330	-0.86014	0.0307013
dre00590	map04659	-0.86014	0.0307013
dre03050	map04724	0.86014	0.0307013
dre04120	map04912	0.86014	0.0307013
dre03013	map04915	0.86014	0.0307013
dre03040	map04915	0.86014	0.0307013
dre04120	map04915	0.86014	0.0307013
dre03018	map04917	0.86014	0.0307013
dre00590	map04981	-0.86014	0.0307013
dre00440	map05014	-0.86014	0.0307013
dre00600	map05100	-0.86014	0.0307013
dre01100	map00310	0.853147	0.0336829
dre00590	map00362	0.853147	0.0336829
dre04137	map00380	-0.853147	0.0336829
dre00541	map00410	0.853147	0.0336829
dre00400	map00470	0.853147	0.0336829
dre03460	map00510	-0.853147	0.0336829
dre00590	map00525	-0.853147	0.0336829
dre03250	map00592	-0.853147	0.0336829
dre04914	map00623	-0.853147	0.0336829
dre03040	map00780	0.853147	0.0336829
dre04137	map00946	-0.853147	0.0336829
dre04510	map00999	0.853147	0.0336829
dre03022	map01051	0.853147	0.0336829
dre04136	map01054	0.853147	0.0336829
dre00533	map04011	-0.853147	0.0336829
dre00240	map04066	0.853147	0.0336829
dre00730	map04260	0.853147	0.0336829
dre04140	map04270	0.853147	0.0336829
dre04068	map04380	0.853147	0.0336829
dre00760	map04550	0.853147	0.0336829
dre04140	map04657	0.853147	0.0336829
dre04140	map04744	0.853147	0.0336829
dre04216	map04920	0.853147	0.0336829
dre00750	map04922	0.853147	0.0336829
dre04350	map04936	-0.853147	0.0336829
dre03040	map04981	0.853147	0.0336829
dre00520	map05145	0.853147	0.0336829
dre04350	map05200	-0.853147	0.0336829
dre00520	map05210	0.853147	0.0336829
dre03040	map05215	0.853147	0.0336829
dre01250	map00010	0.846154	0.036377
dre04144	map00130	-0.846154	0.036377
dre03008	map00250	0.846154	0.036377
dre04510	map00500	0.846154	0.036377
dre01320	map00513	-0.846154	0.036377
dre03040	map00523	0.846154	0.036377
dre04814	map00604	-0.846154	0.036377
dre04137	map00940	0.846154	0.036377
dre00590	map00946	0.846154	0.036377
dre03040	map01057	0.846154	0.036377
dre03050	map01250	0.846154	0.036377
dre00541	map03320	0.846154	0.036377
dre04350	map04062	0.846154	0.036377
dre04820	map04064	-0.846154	0.036377
dre04068	map04510	0.846154	0.036377
dre04150	map04550	0.846154	0.036377
dre04820	map04668	-0.846154	0.036377
dre03040	map04727	0.846154	0.036377
dre04068	map04810	0.846154	0.036377
dre00020	map04919	0.846154	0.036377
dre04020	map04922	-0.846154	0.036377
dre04820	map04923	-0.846154	0.036377
dre00760	map04926	0.846154	0.036377
dre04137	map05017	-0.846154	0.036377
dre01232	map05031	0.846154	0.036377
dre00515	map05100	0.846154	0.036377
dre04137	map05200	-0.846154	0.036377
dre04910	map05200	-0.846154	0.036377
dre03040	map00230	0.839161	0.0399974
dre01200	map00310	0.839161	0.0399974
dre04110	map00310	0.839161	0.0399974
dre00533	map00510	-0.839161	0.0399974
dre04136	map00524	0.839161	0.0399974
dre04150	map00622	-0.839161	0.0399974
dre04137	map00630	-0.839161	0.0399974
dre00590	map00643	0.839161	0.0399974
dre03083	map00910	-0.839161	0.0399974
dre00590	map00944	0.839161	0.0399974
dre04115	map00950	0.839161	0.0399974
dre01250	map00999	0.839161	0.0399974
dre03050	map00999	0.839161	0.0399974
dre03013	map01051	0.839161	0.0399974
dre03015	map01051	0.839161	0.0399974
dre03030	map01055	0.839161	0.0399974
dre03083	map01120	-0.839161	0.0399974
dre01250	map01250	0.839161	0.0399974
dre04141	map01250	0.839161	0.0399974
dre05132	map01250	0.839161	0.0399974
dre03008	map01310	-0.839161	0.0399974
dre03083	map01310	-0.839161	0.0399974
dre01320	map01521	-0.839161	0.0399974
dre00541	map01524	0.839161	0.0399974
dre00600	map02010	0.839161	0.0399974
dre01320	map03008	-0.839161	0.0399974
dre04136	map03050	-0.839161	0.0399974
dre04137	map03050	-0.839161	0.0399974
dre04910	map04062	0.839161	0.0399974
dre04082	map04066	-0.839161	0.0399974
dre04068	map04081	0.839161	0.0399974
dre00590	map04138	0.839161	0.0399974
dre01320	map04150	-0.839161	0.0399974
dre04137	map04270	0.839161	0.0399974
dre04350	map04520	0.839161	0.0399974
dre03082	map04612	0.839161	0.0399974
dre04146	map04614	-0.839161	0.0399974
dre03040	map04626	0.839161	0.0399974
dre04137	map04725	0.839161	0.0399974
dre04137	map04740	0.839161	0.0399974
dre04137	map04744	0.839161	0.0399974
dre04137	map04745	0.839161	0.0399974
dre04137	map04750	0.839161	0.0399974
dre00524	map04911	0.839161	0.0399974
dre03082	map04914	0.839161	0.0399974
dre03015	map04915	0.839161	0.0399974
dre03008	map04928	-0.839161	0.0399974
dre04330	map05031	-0.839161	0.0399974
dre03420	map05133	-0.839161	0.0399974
dre03040	map05212	-0.839161	0.0399974
dre03008	map00120	-0.832168	0.0443029
dre04350	map00280	-0.832168	0.0443029
dre00240	map00310	0.832168	0.0443029
dre00531	map00310	0.832168	0.0443029
dre04145	map00310	0.832168	0.0443029
dre04510	map00310	0.832168	0.0443029
dre03083	map00360	-0.832168	0.0443029
dre00590	map00361	0.832168	0.0443029
dre04080	map00470	-0.832168	0.0443029
dre05100	map00470	0.832168	0.0443029
dre00190	map00592	-0.832168	0.0443029
dre04080	map00603	0.832168	0.0443029
dre03272	map00623	0.832168	0.0443029
dre00565	map00625	0.832168	0.0443029
dre04910	map00625	-0.832168	0.0443029
dre04980	map00740	-0.832168	0.0443029
dre03008	map00791	-0.832168	0.0443029
dre00565	map00903	0.832168	0.0443029
dre03040	map00943	0.832168	0.0443029
dre04137	map00984	-0.832168	0.0443029
dre05100	map00999	0.832168	0.0443029
dre00270	map01055	0.832168	0.0443029
dre04145	map01055	0.832168	0.0443029
dre00760	map01056	0.832168	0.0443029
dre04137	map01100	-0.832168	0.0443029
dre04910	map01100	-0.832168	0.0443029
dre04216	map01212	0.832168	0.0443029
dre00260	map02026	-0.832168	0.0443029
dre03040	map02030	0.832168	0.0443029
dre00590	map03050	0.832168	0.0443029
dre04910	map03450	-0.832168	0.0443029
dre03250	map03460	-0.832168	0.0443029
dre02010	map04062	0.832168	0.0443029
dre05132	map04066	0.832168	0.0443029
dre04136	map04114	0.832168	0.0443029
dre04130	map04210	0.832168	0.0443029
dre04115	map04330	-0.832168	0.0443029
dre03040	map04360	0.832168	0.0443029
dre00513	map04514	-0.832168	0.0443029
dre00590	map04622	0.832168	0.0443029
dre03250	map04623	-0.832168	0.0443029
dre04136	map04626	0.832168	0.0443029
dre04136	map04713	0.832168	0.0443029
dre04136	map04720	0.832168	0.0443029
dre04136	map04722	0.832168	0.0443029
dre03083	map04740	0.832168	0.0443029
dre03083	map04745	0.832168	0.0443029
dre03083	map04750	0.832168	0.0443029
dre03013	map04912	0.832168	0.0443029
dre03083	map04915	0.832168	0.0443029
dre04137	map04915	0.832168	0.0443029
dre01240	map04922	0.832168	0.0443029
dre00440	map04932	-0.832168	0.0443029
dre01232	map04978	0.832168	0.0443029
dre04916	map04978	-0.832168	0.0443029
dre03040	map05017	-0.832168	0.0443029
dre00515	map05131	0.832168	0.0443029
dre00513	map05144	-0.832168	0.0443029
dre00515	map05146	-0.832168	0.0443029
dre04350	map05162	-0.832168	0.0443029
dre03266	map05163	-0.832168	0.0443029
dre03250	map05171	-0.832168	0.0443029
dre04270	map05204	-0.832168	0.0443029
dre04136	map05214	0.832168	0.0443029
dre03083	map05322	-0.832168	0.0443029
dre03083	map05340	0.832168	0.0443029
dre03008	map00074	-0.825175	0.0487729
dre03083	map00350	-0.825175	0.0487729
dre00515	map00430	-0.825175	0.0487729
dre03030	map00470	0.825175	0.0487729
dre00450	map00541	0.825175	0.0487729
dre04137	map00571	-0.825175	0.0487729
dre00541	map00620	0.825175	0.0487729
dre03083	map00627	-0.825175	0.0487729
dre00541	map00670	0.825175	0.0487729
dre04120	map00780	0.825175	0.0487729
dre04910	map00905	0.825175	0.0487729
dre00760	map00907	-0.825175	0.0487729
dre04136	map01052	0.825175	0.0487729
dre04081	map01055	-0.825175	0.0487729
dre04068	map01056	0.825175	0.0487729
dre00590	map01232	-0.825175	0.0487729
dre04120	map01232	0.825175	0.0487729
dre00600	map01501	-0.825175	0.0487729
dre03008	map02010	-0.825175	0.0487729
dre03040	map02024	0.825175	0.0487729
dre00670	map02026	-0.825175	0.0487729
dre00310	map03010	0.825175	0.0487729
dre03013	map03022	-0.825175	0.0487729
dre03083	map03050	-0.825175	0.0487729
dre03083	map03440	0.825175	0.0487729
dre04137	map04020	0.825175	0.0487729
dre00020	map04066	0.825175	0.0487729
dre05168	map04066	0.825175	0.0487729
dre04136	map04068	-0.825175	0.0487729
dre00591	map04115	0.825175	0.0487729
dre00591	map04215	0.825175	0.0487729
dre00770	map04550	0.825175	0.0487729
dre04137	map04625	0.825175	0.0487729
dre04140	map04626	0.825175	0.0487729
dre00592	map04726	0.825175	0.0487729
dre00290	map04814	0.825175	0.0487729
dre01212	map04919	0.825175	0.0487729
dre04382	map04980	0.825175	0.0487729
dre00770	map05133	-0.825175	0.0487729
dre04260	map05166	-0.825175	0.0487729
dre00591	map05169	0.825175	0.0487729
dre00533	map05231	0.825175	0.0487729
dre00563	map05414	0.825175	0.0487729

## Sheet: sensitivity_analysis
RNA_Pathway	16S_Pathway	Correlation	Pair	Pseudocount
dre00760	map00073	-0.867133	dre00760 <-> map00073	1e-07
dre00760	map00253	0.412587	dre00760 <-> map00253	1e-07
dre00400	map00310	0.48951	dre00400 <-> map00310	1e-07
dre00590	map00340	0.86014	dre00590 <-> map00340	1e-07
dre00970	map01250	0.573427	dre00970 <-> map01250	1e-07
dre04814	map02026	-0.65035	dre04814 <-> map02026	1e-07
dre00590	map04612	-0.937063	dre00590 <-> map04612	1e-07
dre03083	map04622	-0.923077	dre03083 <-> map04622	1e-07
dre04137	map04626	0.839161	dre04137 <-> map04626	1e-07
dre00590	map04914	-0.937063	dre00590 <-> map04914	1e-07
dre00760	map00073	-0.923077	dre00760 <-> map00073	1e-06
dre00760	map00253	0.93007	dre00760 <-> map00253	1e-06
dre00400	map00310	0.937063	dre00400 <-> map00310	1e-06
dre00590	map00340	0.937063	dre00590 <-> map00340	1e-06
dre00970	map01250	0.958042	dre00970 <-> map01250	1e-06
dre04814	map02026	-0.923077	dre04814 <-> map02026	1e-06
dre00590	map04612	-0.951049	dre00590 <-> map04612	1e-06
dre03083	map04622	-0.93007	dre03083 <-> map04622	1e-06
dre04137	map04626	0.937063	dre04137 <-> map04626	1e-06
dre00590	map04914	-0.951049	dre00590 <-> map04914	1e-06
dre00760	map00073	-0.769231	dre00760 <-> map00073	1e-05
dre00760	map00253	0.762238	dre00760 <-> map00253	1e-05
dre00400	map00310	0.874126	dre00400 <-> map00310	1e-05
dre00590	map00340	0.944056	dre00590 <-> map00340	1e-05
dre00970	map01250	0.804196	dre00970 <-> map01250	1e-05
dre04814	map02026	-0.874126	dre04814 <-> map02026	1e-05
dre00590	map04612	-0.839161	dre00590 <-> map04612	1e-05
dre03083	map04622	-0.888112	dre03083 <-> map04622	1e-05
dre04137	map04626	0.559441	dre04137 <-> map04626	1e-05
dre00590	map04914	-0.839161	dre00590 <-> map04914	1e-05
dre00760	map00073	-0.755245	dre00760 <-> map00073	0.0001
dre00760	map00253	0.72028	dre00760 <-> map00253	0.0001
dre00400	map00310	0.552448	dre00400 <-> map00310	0.0001
dre00590	map00340	0.881119	dre00590 <-> map00340	0.0001
dre00970	map01250	0.405594	dre00970 <-> map01250	0.0001
dre04814	map02026	-0.832168	dre04814 <-> map02026	0.0001
dre00590	map04612	-0.727273	dre00590 <-> map04612	0.0001
dre03083	map04622	-0.902098	dre03083 <-> map04622	0.0001
dre04137	map04626	-0.0699301	dre04137 <-> map04626	0.0001
dre00590	map04914	-0.727273	dre00590 <-> map04914	0.0001
dre00760	map00073	-0.762238	dre00760 <-> map00073	0.001
dre00760	map00253	0.72028	dre00760 <-> map00253	0.001
dre00400	map00310	0.482517	dre00400 <-> map00310	0.001
dre00590	map00340	0.916084	dre00590 <-> map00340	0.001
dre00970	map01250	0.342657	dre00970 <-> map01250	0.001
dre04814	map02026	-0.706294	dre04814 <-> map02026	0.001
dre00590	map04612	-0.0699301	dre00590 <-> map04612	0.001
dre03083	map04622	-0.888112	dre03083 <-> map04622	0.001
dre04137	map04626	-0.034965	dre04137 <-> map04626	0.001
dre00590	map04914	-0.0699301	dre00590 <-> map04914	0.001

## Sheet: correlation_matrix_full
	dre00010	dre00020	dre00030	dre00040	dre00051	dre00052	dre00053	dre00061	dre00062	dre00071	dre00100	dre00120	dre00130	dre00140	dre00190	dre00220	dre00230	dre00232	dre00240	dre00250	dre00260	dre00270	dre00280	dre00290	dre00310	dre00330	dre00340	dre00350	dre00360	dre00380	dre00400	dre00410	dre00430	dre00440	dre00450	dre00470	dre00480	dre00500	dre00510	dre00511	dre00512	dre00513	dre00514	dre00515	dre00520	dre00524	dre00531	dre00532	dre00533
dre00010	1	0.748252	0.552448	-0.048951	0.111888	0.692308	0.0839161	0.503497	0.475524	0.524476	0.713287	-0.167832	0.41958	-0.104895	0.398601	0.132867	0.20979	-0.552448	0.65035	-0.181818	0.545455	0.587413	0.699301	-0.111888	0.377622	0.321678	0.167832	0.363636	0.615385	0.237762	0.594406	0.342657	-0.818182	0.188811	0.594406	-0.34965	0.0839161	0.307692	0.587413	0.0979021	0.0839161	0.503497	0.34965	-0.454545	0	0.867133	0.405594	0.391608	0.0979021
dre00020	0.748252	1	0.503497	0.398601	0.412587	0.384615	0.48951	0.00699301	0.587413	0.678322	0.748252	0.314685	0.293706	0.377622	0.734266	0.51049	0.174825	-0.34965	0.916084	0.384615	0.629371	0.825175	0.923077	0.342657	0.461538	0.454545	0.188811	0.300699	0.461538	0.503497	0.776224	0.699301	-0.468531	0.265734	0.657343	-0.363636	0.594406	0.300699	0.391608	0.48951	0.00699301	0.391608	0.0839161	-0.58042	0.321678	0.531469	0.615385	-0.0559441	0.013986
dre00030	0.552448	0.503497	1	-0.328671	0.195804	0.706294	-0.258741	-0.0629371	0.58042	0.244755	0.552448	0.00699301	-0.027972	-0.041958	0.265734	0.181818	0.377622	-0.027972	0.363636	-0.0769231	0.258741	0.41958	0.307692	0.146853	0.405594	0.531469	0.615385	-0.111888	0.300699	0.0909091	0.34965	0.188811	-0.391608	0.118881	0.328671	-0.335664	0.272727	0.454545	0.58042	-0.0629371	0.517483	0.538462	0.195804	-0.118881	0.181818	0.377622	0.125874	0.048951	-0.0699301
dre00040	-0.048951	0.398601	-0.328671	1	0.118881	-0.447552	0.909091	-0.440559	0.370629	0.216783	0	0.762238	-0.013986	0.825175	0.328671	0.636364	0.104895	-0.00699301	0.363636	0.797203	-0.020979	0.356643	0.447552	0.636364	0.0629371	0.111888	-0.307692	0.398601	-0.104895	0.594406	0.307692	0.601399	0.223776	0.048951	0.0909091	-0.167832	0.517483	0.237762	-0.328671	0.622378	-0.118881	-0.34965	-0.41958	-0.454545	0.041958	-0.020979	0.370629	-0.433566	-0.237762
dre00051	0.111888	0.412587	0.195804	0.118881	1	0.272727	-0.027972	-0.328671	0.0629371	0.601399	-0.0699301	0.0559441	-0.0629371	0.020979	0.643357	-0.286713	0.384615	-0.048951	0.496503	0.321678	0.146853	0.454545	0.377622	0.300699	0.223776	-0.174825	-0.342657	0	-0.0839161	0.013986	0.34965	0.503497	0.174825	-0.230769	0.391608	0.020979	0.202797	-0.0559441	0.370629	0.251748	-0.167832	0.475524	-0.272727	-0.125874	0.762238	0.132867	0.34965	-0.412587	0.174825
dre00052	0.692308	0.384615	0.706294	-0.447552	0.272727	1	-0.447552	0.27972	0.34965	0.426573	0.447552	-0.342657	0.118881	-0.265734	0.300699	-0.251748	0.335664	-0.146853	0.230769	-0.34965	0.314685	0.314685	0.307692	-0.328671	0.132867	0.0909091	0.118881	0.118881	0.405594	-0.0769231	0.377622	0.0769231	-0.517483	0.0629371	0.496503	-0.244755	-0.244755	0.482517	0.727273	-0.314685	0.447552	0.755245	0.468531	0.125874	0.342657	0.65035	0.195804	0.272727	0.237762
dre00053	0.0839161	0.48951	-0.258741	0.909091	-0.027972	-0.447552	1	-0.237762	0.328671	0.321678	0.153846	0.65035	0.041958	0.79021	0.20979	0.769231	-0.118881	-0.237762	0.475524	0.615385	0.013986	0.265734	0.524476	0.517483	0.202797	0.237762	-0.0839161	0.370629	0.00699301	0.538462	0.223776	0.65035	0.13986	0.0839161	-0.020979	-0.104895	0.503497	0.153846	-0.433566	0.608392	-0.272727	-0.475524	-0.174825	-0.538462	-0.174825	-0.0629371	0.237762	-0.405594	-0.356643
dre00061	0.503497	0.00699301	-0.0629371	-0.440559	-0.328671	0.27972	-0.237762	1	-0.34965	0.0699301	0.286713	-0.545455	0.664336	-0.552448	-0.111888	-0.300699	-0.328671	-0.328671	0	-0.608392	0.328671	-0.104895	0.181818	-0.699301	-0.041958	0.0909091	0.104895	0.356643	0.629371	-0.258741	-0.041958	-0.251748	-0.559441	0.048951	0.160839	-0.0559441	-0.321678	-0.307692	0.265734	-0.181818	-0.13986	0.20979	0.531469	-0.118881	-0.370629	0.496503	-0.13986	0.657343	0.321678
dre00062	0.475524	0.587413	0.58042	0.370629	0.0629371	0.34965	0.328671	-0.34965	1	0.167832	0.517483	0.377622	-0.314685	0.363636	0.265734	0.538462	0.678322	-0.0979021	0.503497	0.34965	0.174825	0.65035	0.398601	0.552448	0.48951	0.258741	0.314685	0.20979	0.258741	0.713287	0.65035	0.58042	-0.314685	0.377622	0.202797	-0.20979	0.384615	0.678322	0.181818	0.041958	0.370629	0.153846	-0.125874	-0.335664	0.153846	0.447552	0.573427	-0.118881	-0.286713
dre00071	0.524476	0.678322	0.244755	0.216783	0.601399	0.426573	0.321678	0.0699301	0.167832	1	0.223776	-0.0979021	0.0979021	0.188811	0.496503	0.0909091	0.0699301	-0.503497	0.622378	0.181818	0.160839	0.384615	0.713287	0.160839	0.454545	-0.048951	-0.202797	0.104895	0.118881	0.195804	0.321678	0.692308	-0.202797	0	0.440559	-0.286713	0.0699301	0.0629371	0.34965	0.160839	-0.307692	0.377622	0.0909091	-0.125874	0.293706	0.314685	0.230769	-0.174825	0.188811
dre00100	0.713287	0.748252	0.552448	0	-0.0699301	0.447552	0.153846	0.286713	0.517483	0.223776	1	0.104895	0.363636	0.0839161	0.503497	0.475524	-0.00699301	-0.13986	0.643357	0.034965	0.846154	0.678322	0.657343	-0.0559441	0.293706	0.538462	0.566434	0.230769	0.734266	0.41958	0.755245	0.265734	-0.65035	0.573427	0.566434	-0.237762	0.468531	0.27972	0.363636	0.153846	0.237762	0.405594	0.433566	-0.370629	0.195804	0.51049	0.58042	0.335664	0.104895
dre00120	-0.167832	0.314685	0.00699301	0.762238	0.0559441	-0.342657	0.65035	-0.545455	0.377622	-0.0979021	0.104895	1	0.0839161	0.867133	0.314685	0.664336	0.048951	0.412587	0.223776	0.734266	0.048951	0.27972	0.286713	0.531469	-0.20979	0.559441	0.0559441	0.405594	-0.00699301	0.321678	0.223776	0.321678	0.363636	-0.125874	0.048951	-0.146853	0.727273	0.447552	-0.272727	0.741259	0.391608	-0.272727	-0.258741	-0.482517	0.118881	-0.160839	0.160839	-0.552448	-0.391608
dre00130	0.41958	0.293706	-0.027972	-0.013986	-0.0629371	0.118881	0.041958	0.664336	-0.314685	0.0979021	0.363636	0.0839161	1	-0.034965	0.405594	0	-0.405594	0.0559441	0.160839	-0.013986	0.566434	0.202797	0.503497	-0.377622	-0.27972	0.524476	0.020979	0.496503	0.573427	-0.174825	0.167832	-0.174825	-0.398601	-0.0699301	0.559441	-0.412587	0.265734	-0.188811	0.405594	0.461538	0.125874	0.342657	0.258741	-0.377622	-0.0839161	0.447552	0.020979	0.447552	0.398601
dre00140	-0.104895	0.377622	-0.041958	0.825175	0.020979	-0.265734	0.79021	-0.552448	0.363636	0.188811	0.0839161	0.867133	-0.034965	1	0.27972	0.776224	-0.111888	0.188811	0.216783	0.713287	-0.0629371	0.167832	0.363636	0.48951	-0.111888	0.391608	-0.0559441	0.244755	-0.181818	0.356643	0.13986	0.426573	0.34965	-0.041958	0.0559441	-0.244755	0.524476	0.496503	-0.307692	0.608392	0.223776	-0.314685	-0.118881	-0.265734	0.048951	-0.223776	0.104895	-0.545455	-0.34965
dre00190	0.398601	0.734266	0.265734	0.328671	0.643357	0.300699	0.20979	-0.111888	0.265734	0.496503	0.503497	0.314685	0.405594	0.27972	1	0.20979	0.188811	0.160839	0.608392	0.587413	0.699301	0.811189	0.79021	0.265734	0.202797	0.251748	-0.041958	0.20979	0.34965	0.398601	0.748252	0.475524	-0.195804	0.300699	0.839161	-0.426573	0.587413	0.048951	0.587413	0.41958	0.0979021	0.664336	-0.104895	-0.244755	0.727273	0.41958	0.713287	0.048951	0.468531
dre00220	0.132867	0.51049	0.181818	0.636364	-0.286713	-0.251748	0.769231	-0.300699	0.538462	0.0909091	0.475524	0.664336	0	0.776224	0.20979	1	-0.125874	0.027972	0.356643	0.573427	0.174825	0.321678	0.461538	0.503497	0.286713	0.566434	0.454545	0.104895	0.111888	0.601399	0.286713	0.447552	-0.00699301	0.398601	0.0559441	-0.321678	0.657343	0.321678	-0.237762	0.412587	0.125874	-0.293706	-0.013986	-0.342657	-0.188811	-0.0909091	0.237762	-0.181818	-0.300699
dre00230	0.20979	0.174825	0.377622	0.104895	0.384615	0.335664	-0.118881	-0.328671	0.678322	0.0699301	-0.00699301	0.048951	-0.405594	-0.111888	0.188811	-0.125874	1	0.0559441	0.202797	0.244755	-0.104895	0.503497	0.0839161	0.517483	0.454545	-0.188811	-0.034965	0.13986	0.0909091	0.48951	0.433566	0.433566	-0.125874	0.132867	0.111888	-0.0909091	0.0839161	0.321678	0.363636	-0.223776	0.244755	0.34965	-0.482517	-0.0979021	0.328671	0.468531	0.468531	-0.0769231	0
dre00232	-0.552448	-0.34965	-0.027972	-0.00699301	-0.048951	-0.146853	-0.237762	-0.328671	-0.0979021	-0.503497	-0.13986	0.412587	0.0559441	0.188811	0.160839	0.027972	0.0559441	1	-0.496503	0.384615	0.00699301	-0.0629371	-0.237762	0.048951	-0.391608	0.20979	0.181818	0.034965	0.020979	0	-0.0699301	-0.286713	0.468531	0.104895	0.013986	-0.146853	0.293706	0.0629371	0.0699301	-0.020979	0.622378	0.167832	-0.160839	0.34965	0.342657	-0.293706	-0.027972	-0.0559441	0.272727
dre00240	0.65035	0.916084	0.363636	0.363636	0.496503	0.230769	0.475524	0	0.503497	0.622378	0.643357	0.223776	0.160839	0.216783	0.608392	0.356643	0.202797	-0.496503	1	0.265734	0.58042	0.776224	0.79021	0.342657	0.48951	0.286713	0.118881	0.286713	0.41958	0.433566	0.741259	0.727273	-0.384615	0.160839	0.461538	-0.027972	0.538462	0.13986	0.181818	0.496503	-0.237762	0.216783	0.027972	-0.699301	0.328671	0.426573	0.615385	-0.195804	-0.146853
dre00250	-0.181818	0.384615	-0.0769231	0.797203	0.321678	-0.34965	0.615385	-0.608392	0.34965	0.181818	0.034965	0.734266	-0.013986	0.713287	0.587413	0.573427	0.244755	0.384615	0.265734	1	0.0979021	0.517483	0.461538	0.79021	0.202797	0.195804	-0.0839161	0.111888	-0.111888	0.657343	0.384615	0.545455	0.272727	0.258741	0.314685	-0.440559	0.734266	0.0769231	0.027972	0.496503	0.0699301	0.041958	-0.622378	-0.181818	0.34965	-0.0839161	0.461538	-0.314685	0.13986
dre00260	0.545455	0.629371	0.258741	-0.020979	0.146853	0.314685	0.013986	0.328671	0.174825	0.160839	0.846154	0.048951	0.566434	-0.0629371	0.699301	0.174825	-0.104895	0.00699301	0.58042	0.0979021	1	0.706294	0.622378	-0.167832	0.0559441	0.356643	0.258741	0.230769	0.685315	0.272727	0.783217	0.0979021	-0.573427	0.496503	0.748252	-0.181818	0.461538	-0.013986	0.440559	0.265734	0.0979021	0.538462	0.293706	-0.321678	0.447552	0.475524	0.678322	0.412587	0.391608
dre00270	0.587413	0.825175	0.41958	0.356643	0.454545	0.314685	0.265734	-0.104895	0.65035	0.384615	0.678322	0.27972	0.202797	0.167832	0.811189	0.321678	0.503497	-0.0629371	0.776224	0.517483	0.706294	1	0.769231	0.475524	0.468531	0.258741	0.132867	0.258741	0.48951	0.699301	0.951049	0.594406	-0.496503	0.482517	0.741259	-0.370629	0.643357	0.188811	0.524476	0.321678	0.0979021	0.559441	-0.244755	-0.461538	0.531469	0.615385	0.888112	0.125874	0.258741
dre00280	0.699301	0.923077	0.307692	0.447552	0.377622	0.307692	0.524476	0.181818	0.398601	0.713287	0.657343	0.286713	0.503497	0.363636	0.79021	0.461538	0.0839161	-0.237762	0.79021	0.461538	0.622378	0.769231	1	0.265734	0.41958	0.41958	0.0979021	0.433566	0.552448	0.517483	0.699301	0.692308	-0.426573	0.300699	0.713287	-0.503497	0.573427	0.118881	0.454545	0.475524	-0.041958	0.447552	0.0559441	-0.503497	0.27972	0.573427	0.573427	0.0769231	0.258741
dre00290	-0.111888	0.342657	0.146853	0.636364	0.300699	-0.328671	0.517483	-0.699301	0.552448	0.160839	-0.0559441	0.531469	-0.377622	0.48951	0.265734	0.503497	0.517483	0.048951	0.342657	0.79021	-0.167832	0.475524	0.265734	1	0.531469	0.104895	0.048951	-0.125874	-0.27972	0.671329	0.286713	0.608392	0.153846	0.174825	0.048951	-0.307692	0.622378	0.0839161	-0.041958	0.328671	-0.0769231	-0.104895	-0.797203	-0.272727	0.111888	-0.0839161	0.34965	-0.391608	-0.160839
dre00310	0.377622	0.461538	0.405594	0.0629371	0.223776	0.132867	0.202797	-0.041958	0.48951	0.454545	0.293706	-0.20979	-0.27972	-0.111888	0.202797	0.286713	0.454545	-0.391608	0.48951	0.202797	0.0559441	0.468531	0.41958	0.531469	1	-0.034965	0.398601	-0.223776	0.153846	0.608392	0.328671	0.671329	-0.272727	0.496503	0.0839161	-0.230769	0.244755	-0.202797	0.258741	-0.230769	-0.363636	0.195804	-0.258741	-0.111888	0	0.258741	0.370629	0.0979021	0.0979021
dre00330	0.321678	0.454545	0.531469	0.111888	-0.174825	0.0909091	0.237762	0.0909091	0.258741	-0.048951	0.538462	0.559441	0.524476	0.391608	0.251748	0.566434	-0.188811	0.20979	0.286713	0.195804	0.356643	0.258741	0.41958	0.104895	-0.034965	1	0.622378	0.307692	0.433566	0.020979	0.167832	0.041958	-0.174825	-0.0559441	0.237762	-0.384615	0.678322	0.293706	0.167832	0.573427	0.517483	0.0769231	0.202797	-0.531469	-0.174825	0.146853	-0.0839161	-0.034965	-0.216783
dre00340	0.167832	0.188811	0.615385	-0.307692	-0.342657	0.118881	-0.0839161	0.104895	0.314685	-0.202797	0.566434	0.0559441	0.020979	-0.0559441	-0.041958	0.454545	-0.034965	0.181818	0.118881	-0.0839161	0.258741	0.132867	0.0979021	0.048951	0.398601	0.622378	1	-0.13986	0.433566	0.174825	0.0979021	0.027972	-0.160839	0.41958	-0.0979021	-0.104895	0.412587	0.027972	0.0839161	-0.13986	0.307692	0.0629371	0.286713	-0.0839161	-0.174825	-0.034965	-0.027972	0.160839	-0.118881
dre00350	0.363636	0.300699	-0.111888	0.398601	0	0.118881	0.370629	0.356643	0.20979	0.104895	0.230769	0.405594	0.496503	0.244755	0.20979	0.104895	0.13986	0.034965	0.286713	0.111888	0.230769	0.258741	0.433566	-0.125874	-0.223776	0.307692	-0.13986	1	0.65035	0.153846	0.314685	0.307692	-0.104895	-0.188811	0.13986	0.027972	0.195804	0.335664	-0.00699301	0.405594	0.265734	0.00699301	0.195804	-0.594406	-0.00699301	0.51049	0.188811	-0.0979021	-0.132867
dre00360	0.615385	0.461538	0.300699	-0.104895	-0.0839161	0.405594	0.00699301	0.629371	0.258741	0.118881	0.734266	-0.00699301	0.573427	-0.181818	0.34965	0.111888	0.0909091	0.020979	0.41958	-0.111888	0.685315	0.48951	0.552448	-0.27972	0.153846	0.433566	0.433566	0.65035	1	0.265734	0.559441	0.216783	-0.517483	0.356643	0.384615	-0.104895	0.293706	0.0839161	0.356643	0.048951	0.258741	0.412587	0.426573	-0.398601	0.104895	0.636364	0.391608	0.377622	0.230769
dre00380	0.237762	0.503497	0.0909091	0.594406	0.013986	-0.0769231	0.538462	-0.258741	0.713287	0.195804	0.41958	0.321678	-0.174825	0.356643	0.398601	0.601399	0.48951	0	0.433566	0.657343	0.272727	0.699301	0.517483	0.671329	0.608392	0.020979	0.174825	0.153846	0.265734	1	0.671329	0.664336	-0.251748	0.734266	0.286713	-0.34965	0.51049	0.146853	0.0979021	0.027972	-0.034965	0.104895	-0.405594	-0.188811	0.160839	0.307692	0.748252	0.0909091	0.153846
dre00400	0.594406	0.776224	0.34965	0.307692	0.34965	0.377622	0.223776	-0.041958	0.65035	0.321678	0.755245	0.223776	0.167832	0.13986	0.748252	0.286713	0.433566	-0.0699301	0.741259	0.384615	0.783217	0.951049	0.699301	0.286713	0.328671	0.167832	0.0979021	0.314685	0.559441	0.671329	1	0.51049	-0.531469	0.545455	0.713287	-0.216783	0.51049	0.293706	0.433566	0.223776	0.13986	0.524476	-0.048951	-0.391608	0.573427	0.615385	0.937063	0.160839	0.230769
dre00410	0.342657	0.699301	0.188811	0.601399	0.503497	0.0769231	0.65035	-0.251748	0.58042	0.692308	0.265734	0.321678	-0.174825	0.426573	0.475524	0.447552	0.433566	-0.286713	0.727273	0.545455	0.0979021	0.594406	0.692308	0.608392	0.671329	0.041958	0.027972	0.307692	0.216783	0.664336	0.51049	1	0.027972	0.20979	0.160839	-0.0979021	0.440559	0.153846	0.034965	0.251748	-0.244755	0.0699301	-0.20979	-0.405594	0.286713	0.244755	0.503497	-0.412587	-0.118881
dre00430	-0.818182	-0.468531	-0.391608	0.223776	0.174825	-0.517483	0.13986	-0.559441	-0.314685	-0.202797	-0.65035	0.363636	-0.398601	0.34965	-0.195804	-0.00699301	-0.125874	0.468531	-0.384615	0.272727	-0.573427	-0.496503	-0.426573	0.153846	-0.272727	-0.174825	-0.160839	-0.104895	-0.517483	-0.251748	-0.531469	0.027972	1	-0.391608	-0.601399	0.41958	0	-0.104895	-0.573427	0.0839161	-0.048951	-0.482517	-0.167832	0.237762	0.13986	-0.769231	-0.391608	-0.713287	-0.307692
dre00440	0.188811	0.265734	0.118881	0.048951	-0.230769	0.0629371	0.0839161	0.048951	0.377622	0	0.573427	-0.125874	-0.0699301	-0.041958	0.300699	0.398601	0.132867	0.104895	0.160839	0.258741	0.496503	0.482517	0.300699	0.174825	0.496503	-0.0559441	0.41958	-0.188811	0.356643	0.734266	0.545455	0.20979	-0.391608	1	0.328671	-0.293706	0.251748	-0.111888	0.223776	-0.370629	-0.034965	0.286713	-0.013986	0.237762	0.174825	0.195804	0.643357	0.524476	0.475524
dre00450	0.594406	0.657343	0.328671	0.0909091	0.391608	0.496503	-0.020979	0.160839	0.202797	0.440559	0.566434	0.048951	0.559441	0.0559441	0.839161	0.0559441	0.111888	0.013986	0.461538	0.314685	0.748252	0.741259	0.713287	0.048951	0.0839161	0.237762	-0.0979021	0.13986	0.384615	0.286713	0.713287	0.160839	-0.601399	0.328671	1	-0.643357	0.356643	0.104895	0.79021	0.272727	0.195804	0.804196	-0.027972	-0.132867	0.503497	0.629371	0.615385	0.426573	0.629371
dre00470	-0.34965	-0.363636	-0.335664	-0.167832	0.020979	-0.244755	-0.104895	-0.0559441	-0.20979	-0.286713	-0.237762	-0.146853	-0.412587	-0.244755	-0.426573	-0.321678	-0.0909091	-0.146853	-0.027972	-0.440559	-0.181818	-0.370629	-0.503497	-0.307692	-0.230769	-0.384615	-0.104895	0.027972	-0.104895	-0.34965	-0.216783	-0.0979021	0.41958	-0.293706	-0.643357	1	-0.335664	-0.0909091	-0.664336	-0.132867	-0.307692	-0.517483	0.272727	-0.0699301	0.0629371	-0.398601	-0.13986	-0.433566	-0.538462
dre00480	0.0839161	0.594406	0.272727	0.517483	0.202797	-0.244755	0.503497	-0.321678	0.384615	0.0699301	0.468531	0.727273	0.265734	0.524476	0.587413	0.657343	0.0839161	0.293706	0.538462	0.734266	0.461538	0.643357	0.573427	0.622378	0.244755	0.678322	0.412587	0.195804	0.293706	0.51049	0.51049	0.440559	0	0.251748	0.356643	-0.335664	1	0.041958	0.0769231	0.678322	0.174825	0.0839161	-0.335664	-0.552448	0.237762	0.013986	0.41958	-0.223776	-0.034965
dre00500	0.307692	0.300699	0.454545	0.237762	-0.0559441	0.482517	0.153846	-0.307692	0.678322	0.0629371	0.27972	0.447552	-0.188811	0.496503	0.048951	0.321678	0.321678	0.0629371	0.13986	0.0769231	-0.013986	0.188811	0.118881	0.0839161	-0.202797	0.293706	0.027972	0.335664	0.0839161	0.146853	0.293706	0.153846	-0.104895	-0.111888	0.104895	-0.0909091	0.041958	1	0.048951	0.118881	0.699301	0.0559441	0.244755	-0.146853	0.111888	0.265734	0.125874	-0.286713	-0.433566
dre00510	0.587413	0.391608	0.58042	-0.328671	0.370629	0.727273	-0.433566	0.265734	0.181818	0.34965	0.363636	-0.272727	0.405594	-0.307692	0.587413	-0.237762	0.363636	0.0699301	0.181818	0.027972	0.440559	0.524476	0.454545	-0.041958	0.258741	0.167832	0.0839161	-0.00699301	0.356643	0.0979021	0.433566	0.034965	-0.573427	0.223776	0.79021	-0.664336	0.0769231	0.048951	1	-0.13986	0.328671	0.951049	-0.020979	0.104895	0.370629	0.699301	0.335664	0.545455	0.671329
dre00511	0.0979021	0.48951	-0.0629371	0.622378	0.251748	-0.314685	0.608392	-0.181818	0.041958	0.160839	0.153846	0.741259	0.461538	0.608392	0.41958	0.412587	-0.223776	-0.020979	0.496503	0.496503	0.265734	0.321678	0.475524	0.328671	-0.230769	0.573427	-0.13986	0.405594	0.048951	0.027972	0.223776	0.251748	0.0839161	-0.370629	0.272727	-0.132867	0.678322	0.118881	-0.13986	1	0.00699301	-0.181818	-0.188811	-0.755245	0.048951	-0.00699301	0.0979021	-0.41958	-0.300699
dre00512	0.0839161	0.00699301	0.517483	-0.118881	-0.167832	0.447552	-0.272727	-0.13986	0.370629	-0.307692	0.237762	0.391608	0.125874	0.223776	0.0979021	0.125874	0.244755	0.622378	-0.237762	0.0699301	0.0979021	0.0979021	-0.041958	-0.0769231	-0.363636	0.517483	0.307692	0.265734	0.258741	-0.034965	0.13986	-0.244755	-0.048951	-0.034965	0.195804	-0.307692	0.174825	0.699301	0.328671	0.00699301	1	0.335664	0.181818	0.0769231	0.153846	0.20979	-0.034965	0.027972	-0.027972
dre00513	0.503497	0.391608	0.538462	-0.34965	0.475524	0.755245	-0.475524	0.20979	0.153846	0.377622	0.405594	-0.272727	0.342657	-0.314685	0.664336	-0.293706	0.34965	0.167832	0.216783	0.041958	0.538462	0.559441	0.447552	-0.104895	0.195804	0.0769231	0.0629371	0.00699301	0.412587	0.104895	0.524476	0.0699301	-0.482517	0.286713	0.804196	-0.517483	0.0839161	0.0559441	0.951049	-0.181818	0.335664	1	0.0559441	0.188811	0.594406	0.615385	0.433566	0.454545	0.72028
dre00514	0.34965	0.0839161	0.195804	-0.41958	-0.272727	0.468531	-0.174825	0.531469	-0.125874	0.0909091	0.433566	-0.258741	0.258741	-0.118881	-0.104895	-0.013986	-0.482517	-0.160839	0.027972	-0.622378	0.293706	-0.244755	0.0559441	-0.797203	-0.258741	0.202797	0.286713	0.195804	0.426573	-0.405594	-0.048951	-0.20979	-0.167832	-0.013986	-0.027972	0.272727	-0.335664	0.244755	-0.020979	-0.188811	0.181818	0.0559441	1	0.0699301	-0.0629371	0.104895	-0.195804	0.153846	-0.118881
dre00515	-0.454545	-0.58042	-0.118881	-0.454545	-0.125874	0.125874	-0.538462	-0.118881	-0.335664	-0.125874	-0.370629	-0.482517	-0.377622	-0.265734	-0.244755	-0.342657	-0.0979021	0.34965	-0.699301	-0.181818	-0.321678	-0.461538	-0.503497	-0.272727	-0.111888	-0.531469	-0.0839161	-0.594406	-0.398601	-0.188811	-0.391608	-0.405594	0.237762	0.237762	-0.132867	-0.0699301	-0.552448	-0.146853	0.104895	-0.755245	0.0769231	0.188811	0.0699301	1	0.13986	-0.363636	-0.244755	0.237762	0.468531
dre00520	0	0.321678	0.181818	0.041958	0.762238	0.342657	-0.174825	-0.370629	0.153846	0.293706	0.195804	0.118881	-0.0839161	0.048951	0.727273	-0.188811	0.328671	0.342657	0.328671	0.34965	0.447552	0.531469	0.27972	0.111888	0	-0.174825	-0.174825	-0.00699301	0.104895	0.160839	0.573427	0.286713	0.13986	0.174825	0.503497	0.0629371	0.237762	0.111888	0.370629	0.048951	0.153846	0.594406	-0.0629371	0.13986	1	0.0909091	0.601399	-0.20979	0.356643
dre00524	0.867133	0.531469	0.377622	-0.020979	0.132867	0.65035	-0.0629371	0.496503	0.447552	0.314685	0.51049	-0.160839	0.447552	-0.223776	0.41958	-0.0909091	0.468531	-0.293706	0.426573	-0.0839161	0.475524	0.615385	0.573427	-0.0839161	0.258741	0.146853	-0.034965	0.51049	0.636364	0.307692	0.615385	0.244755	-0.769231	0.195804	0.629371	-0.398601	0.013986	0.265734	0.699301	-0.00699301	0.20979	0.615385	0.104895	-0.363636	0.0909091	1	0.503497	0.517483	0.300699
dre00531	0.405594	0.615385	0.125874	0.370629	0.34965	0.195804	0.237762	-0.13986	0.573427	0.230769	0.58042	0.160839	0.020979	0.104895	0.713287	0.237762	0.468531	-0.027972	0.615385	0.461538	0.678322	0.888112	0.573427	0.34965	0.370629	-0.0839161	-0.027972	0.188811	0.391608	0.748252	0.937063	0.503497	-0.391608	0.643357	0.615385	-0.13986	0.41958	0.125874	0.335664	0.0979021	-0.034965	0.433566	-0.195804	-0.244755	0.601399	0.503497	1	0.188811	0.307692
dre00532	0.391608	-0.0559441	0.048951	-0.433566	-0.412587	0.272727	-0.405594	0.657343	-0.118881	-0.174825	0.335664	-0.552448	0.447552	-0.545455	0.048951	-0.181818	-0.0769231	-0.0559441	-0.195804	-0.314685	0.412587	0.125874	0.0769231	-0.391608	0.0979021	-0.034965	0.160839	-0.0979021	0.377622	0.0909091	0.160839	-0.412587	-0.713287	0.524476	0.426573	-0.433566	-0.223776	-0.286713	0.545455	-0.41958	0.027972	0.454545	0.153846	0.237762	-0.20979	0.517483	0.188811	1	0.657343
dre00533	0.0979021	0.013986	-0.0699301	-0.237762	0.174825	0.237762	-0.356643	0.321678	-0.286713	0.188811	0.104895	-0.391608	0.398601	-0.34965	0.468531	-0.300699	0	0.272727	-0.146853	0.13986	0.391608	0.258741	0.258741	-0.160839	0.0979021	-0.216783	-0.118881	-0.132867	0.230769	0.153846	0.230769	-0.118881	-0.307692	0.475524	0.629371	-0.538462	-0.034965	-0.433566	0.671329	-0.300699	-0.027972	0.72028	-0.118881	0.468531	0.356643	0.300699	0.307692	0.657343	1
dre00534	0.153846	-0.307692	0.216783	-0.72028	-0.51049	0.363636	-0.671329	0.496503	-0.293706	-0.398601	0.20979	-0.468531	0.342657	-0.475524	-0.216783	-0.272727	-0.34965	0.13986	-0.468531	-0.594406	0.230769	-0.27972	-0.300699	-0.671329	-0.34965	0.153846	0.265734	-0.265734	0.146853	-0.440559	-0.188811	-0.811189	-0.447552	0.132867	0.188811	-0.216783	-0.370629	-0.013986	0.370629	-0.391608	0.370629	0.314685	0.468531	0.398601	-0.230769	0.153846	-0.265734	0.727273	0.335664
dre00541	0.230769	0.335664	0.244755	-0.314685	0.167832	0.167832	-0.146853	0.230769	-0.13986	0.034965	0.573427	-0.048951	0.307692	-0.174825	0.286713	-0.013986	-0.398601	-0.0979021	0.461538	-0.293706	0.685315	0.20979	0.195804	-0.391608	-0.132867	0.335664	0.34965	0	0.398601	-0.286713	0.307692	-0.104895	-0.167832	0.027972	0.216783	0.377622	0.251748	-0.0979021	0.00699301	0.265734	-0.048951	0.146853	0.545455	-0.300699	0.328671	-0.034965	0.167832	-0.020979	-0.0909091
dre00561	-0.153846	0.335664	0.244755	0.503497	0.153846	-0.223776	0.321678	-0.713287	0.517483	-0.167832	0.251748	0.699301	-0.146853	0.566434	0.48951	0.594406	0.293706	0.468531	0.223776	0.797203	0.244755	0.552448	0.230769	0.727273	0.146853	0.363636	0.237762	-0.146853	-0.125874	0.566434	0.461538	0.244755	0.118881	0.356643	0.300699	-0.342657	0.769231	0.244755	0.0769231	0.391608	0.328671	0.0839161	-0.51049	-0.160839	0.363636	-0.111888	0.496503	-0.195804	-0.020979
dre00562	0.048951	-0.0629371	0.594406	-0.433566	0.34965	0.48951	-0.482517	-0.328671	0.20979	0.230769	-0.223776	-0.356643	-0.517483	-0.244755	-0.0769231	-0.272727	0.461538	-0.0699301	-0.125874	-0.153846	-0.398601	-0.0629371	-0.20979	0.195804	0.391608	-0.188811	0.104895	-0.573427	-0.405594	-0.13986	-0.174825	0.041958	0.027972	-0.111888	-0.034965	-0.174825	-0.286713	0.153846	0.41958	-0.468531	0.146853	0.363636	-0.146853	0.433566	0.153846	0.00699301	-0.181818	-0.0769231	0.027972
dre00563	0.20979	-0.013986	0.0839161	0.041958	-0.020979	0	-0.048951	-0.0629371	0.258741	0	-0.202797	-0.265734	-0.195804	-0.223776	-0.0839161	-0.0699301	0.48951	-0.342657	-0.041958	0.0769231	-0.265734	0.167832	-0.034965	0.426573	0.482517	-0.258741	-0.160839	-0.307692	-0.314685	0.300699	0.013986	0.0559441	-0.363636	0.132867	0.0979021	-0.398601	-0.146853	-0.132867	0.321678	-0.216783	-0.223776	0.0979021	-0.58042	0.00699301	-0.300699	0.356643	0.13986	0.377622	0.132867
dre00564	-0.230769	0.237762	0.244755	0.433566	0.188811	-0.230769	0.216783	-0.741259	0.524476	-0.251748	0.174825	0.671329	-0.237762	0.454545	0.398601	0.461538	0.41958	0.517483	0.188811	0.741259	0.181818	0.531469	0.111888	0.741259	0.125874	0.300699	0.230769	-0.111888	-0.104895	0.538462	0.447552	0.223776	0.160839	0.293706	0.202797	-0.216783	0.741259	0.244755	0.034965	0.335664	0.363636	0.0699301	-0.58042	-0.167832	0.398601	-0.132867	0.475524	-0.265734	-0.0699301
dre00565	0.041958	0.482517	0.41958	0.244755	0.412587	0.104895	0.132867	-0.685315	0.475524	0.104895	0.363636	0.440559	-0.272727	0.398601	0.482517	0.342657	0.195804	0.0979021	0.475524	0.426573	0.363636	0.538462	0.20979	0.468531	0.0629371	0.216783	0.104895	-0.286713	-0.188811	0.258741	0.538462	0.216783	-0.013986	0.146853	0.363636	-0.034965	0.524476	0.391608	0.0839161	0.370629	0.20979	0.174825	-0.188811	-0.167832	0.573427	-0.111888	0.482517	-0.356643	-0.188811
dre00590	-0.293706	0.111888	-0.104895	0.440559	0.104895	-0.412587	0.34965	-0.524476	0.0909091	-0.286713	0.00699301	0.727273	-0.034965	0.524476	0.0909091	0.293706	-0.146853	0.188811	0.223776	0.321678	0.0979021	0.0909091	-0.0699301	0.265734	-0.461538	0.342657	-0.0909091	0.13986	-0.20979	-0.0909091	0.111888	-0.034965	0.335664	-0.363636	-0.0909091	0.321678	0.48951	0.293706	-0.475524	0.734266	0.160839	-0.41958	-0.153846	-0.496503	0.160839	-0.370629	0.048951	-0.608392	-0.58042
dre00591	-0.531469	-0.0909091	-0.034965	0.293706	0.111888	-0.335664	0.048951	-0.797203	0.160839	-0.412587	-0.0769231	0.566434	-0.321678	0.41958	0.181818	0.230769	0.0839161	0.559441	-0.0979021	0.517483	0.0559441	0.153846	-0.244755	0.426573	-0.321678	0.0699301	-0.041958	-0.293706	-0.412587	0.146853	0.167832	-0.153846	0.363636	0.0699301	0.048951	0.048951	0.426573	0.230769	-0.20979	0.286713	0.314685	-0.111888	-0.412587	0.0909091	0.41958	-0.461538	0.230769	-0.356643	-0.132867
dre00592	0.048951	0.27972	-0.00699301	0.020979	0.405594	0.013986	-0.0559441	-0.188811	0.160839	-0.00699301	0.34965	0.013986	-0.146853	-0.160839	0.356643	-0.132867	0.167832	-0.0769231	0.517483	0.041958	0.566434	0.496503	0.0979021	0.0559441	0.00699301	-0.195804	-0.0699301	-0.013986	0.181818	0.174825	0.615385	0.146853	-0.118881	0.216783	0.230769	0.48951	0.237762	-0.034965	-0.0699301	0.146853	-0.188811	0.132867	-0.027972	-0.244755	0.629371	0.027972	0.636364	-0.146853	-0.034965
dre00600	0.314685	0.58042	0.153846	0.601399	0.223776	-0.0769231	0.482517	-0.321678	0.468531	0.0559441	0.314685	0.664336	0.216783	0.51049	0.447552	0.405594	0.195804	-0.118881	0.573427	0.475524	0.34965	0.594406	0.433566	0.475524	-0.0839161	0.433566	-0.153846	0.314685	0.034965	0.293706	0.538462	0.258741	-0.230769	-0.13986	0.41958	-0.188811	0.601399	0.405594	0.048951	0.797203	0.160839	-0.020979	-0.314685	-0.741259	0.13986	0.293706	0.440559	-0.230769	-0.321678
dre00601	-0.00699301	0.118881	-0.230769	-0.020979	0.482517	0.027972	-0.118881	0.0979021	-0.321678	0.433566	-0.0559441	-0.363636	0.181818	-0.251748	0.531469	-0.286713	0.013986	0.027972	0.0909091	0.286713	0.27972	0.300699	0.321678	0.0769231	0.27972	-0.433566	-0.321678	-0.251748	-0.013986	0.20979	0.230769	0.174825	-0.104895	0.370629	0.524476	-0.335664	0.013986	-0.601399	0.461538	-0.153846	-0.440559	0.538462	-0.307692	0.356643	0.468531	0.111888	0.377622	0.335664	0.853147
dre00603	-0.146853	0.153846	0.125874	-0.013986	0.643357	0	-0.13986	-0.538462	0.174825	0.0979021	-0.020979	-0.00699301	-0.496503	-0.132867	0.230769	-0.237762	0.370629	-0.0979021	0.405594	0.111888	0.132867	0.342657	-0.0909091	0.335664	0.160839	-0.321678	-0.153846	-0.321678	-0.251748	0.0629371	0.34965	0.223776	0.13986	-0.041958	0.041958	0.454545	0.153846	-0.027972	-0.0629371	0.0769231	-0.230769	0.0909091	-0.314685	-0.0909091	0.629371	-0.181818	0.398601	-0.433566	-0.167832
dre00604	-0.244755	-0.706294	-0.034965	-0.727273	-0.454545	0.041958	-0.783217	0.202797	-0.342657	-0.699301	-0.258741	-0.538462	-0.125874	-0.664336	-0.58042	-0.552448	-0.0769231	0.118881	-0.657343	-0.657343	-0.181818	-0.48951	-0.783217	-0.475524	-0.356643	-0.244755	0.048951	-0.433566	-0.223776	-0.503497	-0.412587	-0.881119	-0.153846	-0.0769231	-0.258741	0.202797	-0.559441	-0.146853	0.027972	-0.531469	0.160839	-0.020979	0.0909091	0.433566	-0.27972	-0.111888	-0.363636	0.468531	0.0629371
dre00620	0.503497	0.741259	0.041958	0.391608	0.41958	0.125874	0.531469	0.195804	0.20979	0.769231	0.461538	0.020979	0.258741	0.195804	0.643357	0.335664	0.020979	-0.377622	0.727273	0.363636	0.461538	0.587413	0.853147	0.216783	0.594406	0.034965	0.020979	0.251748	0.412587	0.517483	0.538462	0.783217	-0.223776	0.391608	0.447552	-0.216783	0.34965	-0.202797	0.230769	0.216783	-0.454545	0.272727	0.0629371	-0.307692	0.27972	0.356643	0.545455	0.027972	0.286713
dre00630	0.272727	0.538462	-0.0769231	0.545455	0.433566	0.13986	0.41958	0.00699301	0.048951	0.538462	0.195804	0.412587	0.552448	0.496503	0.797203	0.230769	-0.020979	0.174825	0.328671	0.629371	0.384615	0.48951	0.748252	0.167832	-0.0559441	0.202797	-0.342657	0.440559	0.230769	0.293706	0.426573	0.412587	-0.048951	0.0699301	0.706294	-0.566434	0.398601	0.0909091	0.41958	0.496503	0.0979021	0.440559	-0.104895	-0.174825	0.41958	0.356643	0.398601	0.00699301	0.468531
dre00640	0.41958	0.713287	0.146853	0.34965	0.594406	0.258741	0.377622	-0.027972	0.342657	0.776224	0.41958	0.013986	0.041958	0.167832	0.727273	0.230769	0.272727	-0.216783	0.692308	0.454545	0.440559	0.692308	0.783217	0.328671	0.622378	-0.111888	-0.027972	0.153846	0.342657	0.608392	0.657343	0.825175	-0.167832	0.468531	0.51049	-0.216783	0.335664	-0.0839161	0.342657	0.0699301	-0.314685	0.447552	-0.0629371	-0.125874	0.552448	0.34965	0.685315	-0.041958	0.377622
dre00650	0.692308	0.769231	0.244755	0.356643	0.181818	0.447552	0.370629	0.216783	0.447552	0.65035	0.643357	0.0909091	0.377622	0.272727	0.678322	0.377622	0.146853	-0.195804	0.559441	0.377622	0.587413	0.713287	0.867133	0.153846	0.356643	0.167832	-0.013986	0.335664	0.51049	0.622378	0.727273	0.538462	-0.587413	0.531469	0.776224	-0.615385	0.307692	0.237762	0.538462	0.13986	0.0629371	0.552448	0.0839161	-0.160839	0.272727	0.65035	0.643357	0.328671	0.468531
dre00670	0.678322	0.685315	0.531469	-0.0699301	0.125874	0.370629	0	0.20979	0.531469	0.202797	0.839161	-0.104895	0.20979	-0.20979	0.524476	0.244755	0.307692	-0.237762	0.678322	0.0839161	0.783217	0.825175	0.58042	0.188811	0.566434	0.27972	0.461538	0.020979	0.601399	0.545455	0.818182	0.314685	-0.741259	0.643357	0.601399	-0.258741	0.454545	0	0.51049	0.027972	0	0.517483	0.020979	-0.356643	0.258741	0.594406	0.734266	0.447552	0.258741
dre00730	0.440559	0.118881	0.111888	-0.020979	0.167832	0.503497	-0.048951	0.412587	0.0699301	0.27972	-0.048951	0	0.335664	-0.048951	0.00699301	-0.321678	0.230769	-0.153846	0.0839161	-0.27972	-0.0979021	-0.027972	0.202797	-0.342657	-0.230769	0.0979021	-0.293706	0.748252	0.384615	-0.265734	0	0.132867	-0.118881	-0.531469	0.0699301	0.020979	-0.286713	0.405594	0.230769	0.0979021	0.300699	0.195804	0.314685	-0.300699	-0.041958	0.559441	-0.160839	-0.0909091	-0.125874
dre00740	0.426573	0.545455	0.482517	-0.00699301	0.608392	0.342657	-0.013986	-0.0769231	0.517483	0.391608	0.377622	-0.0909091	-0.153846	-0.223776	0.503497	-0.013986	0.678322	-0.174825	0.657343	0.188811	0.335664	0.706294	0.461538	0.398601	0.748252	-0.013986	0.265734	0.0699301	0.384615	0.468531	0.615385	0.664336	-0.20979	0.307692	0.272727	0.027972	0.335664	-0.0699301	0.412587	-0.0699301	-0.13986	0.461538	-0.195804	-0.300699	0.48951	0.440559	0.615385	-0.048951	0.104895
dre00750	0.552448	0.706294	0.286713	0.286713	0.335664	0.391608	0.272727	0.048951	0.573427	0.293706	0.72028	0.27972	0.181818	0.195804	0.671329	0.27972	0.321678	-0.027972	0.706294	0.237762	0.706294	0.755245	0.65035	0.048951	0.20979	0.20979	0.153846	0.531469	0.664336	0.482517	0.853147	0.552448	-0.265734	0.370629	0.468531	0.0839161	0.398601	0.356643	0.237762	0.216783	0.167832	0.363636	0.27972	-0.447552	0.566434	0.538462	0.79021	-0.027972	0.013986
dre00760	0.307692	0.356643	0.111888	0.426573	0.160839	0.048951	0.377622	0.027972	0.524476	0.230769	0.153846	0.216783	0.041958	0.146853	0.335664	0.286713	0.622378	0.034965	0.300699	0.468531	0.027972	0.503497	0.496503	0.482517	0.608392	0.0769231	0.132867	0.461538	0.405594	0.692308	0.384615	0.685315	-0.0769231	0.328671	0.125874	-0.300699	0.328671	0.020979	0.251748	-0.00699301	0.00699301	0.181818	-0.328671	-0.300699	0.041958	0.503497	0.447552	0.0629371	0.13986
dre00770	0.167832	0.573427	0.13986	0.447552	0.461538	-0.160839	0.531469	-0.174825	0.342657	0.524476	0.230769	0.237762	-0.0559441	0.230769	0.468531	0.405594	0.307692	-0.146853	0.643357	0.573427	0.160839	0.559441	0.622378	0.65035	0.769231	0.125874	0.237762	0.118881	0.237762	0.622378	0.398601	0.867133	0.0699301	0.307692	0.125874	-0.13986	0.608392	-0.265734	0.0559441	0.251748	-0.384615	0.0769231	-0.363636	-0.377622	0.223776	0.0839161	0.426573	-0.272727	0.0559441
dre00780	0.104895	-0.160839	-0.503497	0.00699301	-0.335664	-0.118881	0.0979021	0.734266	-0.447552	0.0839161	-0.0559441	-0.286713	0.566434	-0.195804	-0.0559441	-0.118881	-0.342657	-0.041958	-0.237762	-0.118881	0.0629371	-0.195804	0.188811	-0.412587	-0.0629371	-0.118881	-0.160839	0.391608	0.384615	0.013986	-0.174825	-0.0769231	-0.167832	0.160839	0.0699301	-0.223776	-0.237762	-0.440559	0.0699301	-0.146853	-0.251748	0.027972	0.181818	0.0979021	-0.34965	0.244755	-0.118881	0.517483	0.503497
dre00785	0.657343	0.762238	0.34965	0.538462	0.132867	0.202797	0.587413	-0.0979021	0.818182	0.468531	0.503497	0.244755	-0.0699301	0.342657	0.377622	0.566434	0.496503	-0.468531	0.706294	0.398601	0.237762	0.713287	0.678322	0.58042	0.678322	0.174825	0.118881	0.251748	0.265734	0.776224	0.65035	0.755245	-0.468531	0.384615	0.335664	-0.342657	0.384615	0.342657	0.20979	0.202797	-0.0909091	0.111888	-0.202797	-0.51049	-0.013986	0.573427	0.615385	0.020979	-0.13986
dre00790	0.370629	-0.00699301	-0.0839161	-0.244755	-0.0699301	0.174825	-0.27972	0.692308	-0.125874	-0.251748	0.223776	-0.20979	0.608392	-0.517483	0.132867	-0.391608	0.132867	0.020979	0.0629371	-0.314685	0.426573	0.202797	0.125874	-0.433566	-0.13986	0.0979021	0	0.573427	0.671329	-0.0979021	0.237762	-0.195804	-0.391608	-0.00699301	0.223776	0.0909091	-0.0559441	-0.20979	0.314685	0.00699301	0.0769231	0.286713	0.174825	-0.363636	-0.020979	0.622378	0.20979	0.51049	0.251748
dre00830	-0.125874	0.237762	-0.412587	0.937063	-0.153846	-0.545455	0.888112	-0.34965	0.356643	-0.041958	0.027972	0.762238	-0.041958	0.776224	0.111888	0.671329	0.020979	0.041958	0.237762	0.643357	-0.041958	0.20979	0.272727	0.48951	-0.048951	0.13986	-0.181818	0.468531	-0.020979	0.552448	0.223776	0.454545	0.251748	0.0839161	-0.118881	0.020979	0.447552	0.265734	-0.531469	0.538462	-0.0629371	-0.545455	-0.272727	-0.468531	-0.118881	-0.0909091	0.293706	-0.391608	-0.384615
dre00860	-0.027972	0.377622	-0.377622	0.853147	-0.0909091	-0.426573	0.909091	-0.258741	0.314685	0.181818	0.20979	0.615385	-0.0629371	0.748252	0.181818	0.699301	-0.153846	-0.111888	0.398601	0.531469	0.118881	0.230769	0.391608	0.335664	0.027972	0.0769231	-0.118881	0.398601	0.0699301	0.538462	0.307692	0.552448	0.202797	0.20979	-0.0699301	0.132867	0.391608	0.230769	-0.559441	0.461538	-0.20979	-0.496503	-0.00699301	-0.391608	0	-0.13986	0.356643	-0.405594	-0.342657
dre00900	0.503497	0.475524	0.531469	-0.363636	0.195804	0.48951	-0.321678	0.314685	0.251748	0.118881	0.769231	-0.223776	0.321678	-0.377622	0.573427	0	0.188811	0.104895	0.433566	-0.034965	0.825175	0.657343	0.454545	-0.111888	0.370629	0.265734	0.531469	0.00699301	0.699301	0.286713	0.678322	0.111888	-0.545455	0.608392	0.601399	-0.195804	0.34965	-0.118881	0.629371	-0.146853	0.167832	0.72028	0.223776	-0.0699301	0.468531	0.482517	0.594406	0.496503	0.496503
dre00910	0.202797	0.573427	0.223776	0.748252	0.0769231	-0.202797	0.762238	-0.384615	0.524476	0.307692	0.181818	0.706294	0.0769231	0.762238	0.335664	0.783217	0.160839	-0.0559441	0.41958	0.734266	-0.034965	0.41958	0.566434	0.762238	0.363636	0.531469	0.13986	0.181818	-0.0559441	0.545455	0.237762	0.587413	0	0.048951	0.195804	-0.552448	0.685315	0.27972	0.013986	0.608392	0.0839161	-0.132867	-0.412587	-0.496503	-0.160839	0.0979021	0.174825	-0.293706	-0.237762
dre00920	0.839161	0.629371	0.251748	0.041958	0.0699301	0.503497	0.0909091	0.559441	0.132867	0.447552	0.573427	-0.0909091	0.727273	-0.027972	0.496503	0.0559441	-0.0839161	-0.391608	0.468531	-0.0559441	0.622378	0.503497	0.692308	-0.20979	0.027972	0.321678	-0.111888	0.363636	0.496503	0.0979021	0.503497	0.0769231	-0.804196	0.104895	0.797203	-0.545455	0.111888	0.146853	0.622378	0.307692	0.0699301	0.531469	0.237762	-0.377622	0	0.783217	0.335664	0.524476	0.356643
dre00970	0.405594	0.405594	0.356643	-0.405594	0.65035	0.447552	-0.377622	0.286713	-0.0979021	0.433566	0.356643	-0.41958	0.286713	-0.51049	0.601399	-0.377622	0.153846	-0.132867	0.475524	-0.104895	0.573427	0.48951	0.41958	-0.125874	0.384615	-0.027972	0.125874	-0.104895	0.384615	-0.041958	0.426573	0.202797	-0.307692	0.174825	0.538462	-0.048951	0.132867	-0.405594	0.636364	-0.0629371	-0.223776	0.72028	0.0909091	-0.0559441	0.573427	0.370629	0.391608	0.251748	0.51049
dre00980	0.104895	0.468531	-0.342657	0.874126	-0.0629371	-0.468531	0.958042	-0.188811	0.314685	0.230769	0.216783	0.559441	0.034965	0.692308	0.237762	0.727273	-0.132867	-0.27972	0.48951	0.552448	0.132867	0.307692	0.48951	0.433566	0.195804	0.125874	-0.111888	0.328671	0.027972	0.566434	0.307692	0.587413	0.0769231	0.202797	0.00699301	0	0.440559	0.0839161	-0.447552	0.538462	-0.363636	-0.475524	-0.125874	-0.524476	-0.125874	-0.020979	0.377622	-0.27972	-0.314685
dre00982	0.0699301	0.48951	-0.286713	0.909091	-0.00699301	-0.440559	0.965035	-0.272727	0.384615	0.27972	0.20979	0.601399	-0.020979	0.741259	0.300699	0.769231	-0.034965	-0.174825	0.475524	0.671329	0.104895	0.363636	0.531469	0.538462	0.27972	0.125874	-0.0699301	0.314685	0.034965	0.671329	0.342657	0.678322	0.125874	0.27972	0.034965	-0.0909091	0.503497	0.104895	-0.384615	0.48951	-0.300699	-0.398601	-0.202797	-0.447552	-0.048951	-0.027972	0.41958	-0.307692	-0.237762
dre00983	0.307692	0.601399	-0.237762	0.762238	0.0769231	-0.307692	0.888112	-0.0559441	0.356643	0.391608	0.321678	0.377622	0.048951	0.51049	0.300699	0.608392	-0.041958	-0.48951	0.678322	0.41958	0.237762	0.426573	0.594406	0.384615	0.356643	0.0629371	-0.104895	0.342657	0.146853	0.566434	0.426573	0.692308	-0.0839161	0.216783	0.0839161	0.0629371	0.384615	0.027972	-0.328671	0.482517	-0.48951	-0.34965	-0.0629371	-0.608392	-0.0629371	0.146853	0.475524	-0.223776	-0.286713
dre01040	0.48951	0.741259	0.58042	0.377622	0.307692	0.265734	0.34965	-0.265734	0.867133	0.237762	0.629371	0.440559	-0.0629371	0.300699	0.566434	0.517483	0.629371	0.00699301	0.706294	0.48951	0.433566	0.846154	0.615385	0.587413	0.58042	0.405594	0.41958	0.293706	0.461538	0.72028	0.783217	0.699301	-0.258741	0.405594	0.356643	-0.202797	0.671329	0.384615	0.293706	0.244755	0.251748	0.300699	-0.174825	-0.517483	0.356643	0.468531	0.706294	-0.125874	-0.125874
dre01100	0.524476	0.874126	0.440559	0.51049	0.48951	0.258741	0.433566	-0.237762	0.699301	0.454545	0.629371	0.475524	0.167832	0.398601	0.832168	0.482517	0.475524	0	0.79021	0.657343	0.594406	0.958042	0.825175	0.58042	0.468531	0.370629	0.160839	0.314685	0.426573	0.713287	0.881119	0.72028	-0.314685	0.391608	0.664336	-0.398601	0.741259	0.286713	0.433566	0.440559	0.153846	0.461538	-0.244755	-0.503497	0.517483	0.51049	0.804196	-0.0769231	0.132867
dre01200	0.566434	0.881119	0.370629	0.475524	0.538462	0.300699	0.412587	-0.0979021	0.566434	0.601399	0.594406	0.356643	0.27972	0.328671	0.867133	0.384615	0.405594	-0.0559441	0.783217	0.629371	0.608392	0.937063	0.902098	0.503497	0.475524	0.300699	0.0629371	0.342657	0.468531	0.678322	0.853147	0.734266	-0.370629	0.384615	0.748252	-0.482517	0.671329	0.174825	0.517483	0.412587	0.0629371	0.552448	-0.230769	-0.440559	0.517483	0.559441	0.769231	0	0.300699
dre01210	0.412587	0.79021	0.468531	0.566434	0.132867	-0.020979	0.608392	-0.314685	0.664336	0.258741	0.58042	0.643357	0.146853	0.594406	0.517483	0.783217	0.188811	-0.0909091	0.685315	0.622378	0.391608	0.706294	0.671329	0.678322	0.412587	0.664336	0.370629	0.13986	0.202797	0.594406	0.58042	0.545455	-0.272727	0.251748	0.412587	-0.454545	0.846154	0.314685	0.153846	0.629371	0.153846	0.0699301	-0.258741	-0.629371	0.0559441	0.237762	0.454545	-0.160839	-0.20979
dre01212	0.811189	0.86014	0.769231	0.146853	0.321678	0.629371	0.216783	-0.027972	0.79021	0.48951	0.727273	0.195804	0.0699301	0.20979	0.531469	0.391608	0.440559	-0.321678	0.769231	0.13986	0.468531	0.734266	0.685315	0.265734	0.496503	0.440559	0.342657	0.244755	0.447552	0.412587	0.706294	0.58042	-0.496503	0.20979	0.48951	-0.258741	0.384615	0.538462	0.468531	0.20979	0.258741	0.433566	0.188811	-0.48951	0.265734	0.636364	0.531469	-0.020979	-0.160839
dre01230	0.713287	0.79021	0.496503	0.202797	0.356643	0.328671	0.174825	0.125874	0.447552	0.384615	0.601399	0.174825	0.482517	0.0559441	0.713287	0.244755	0.328671	-0.202797	0.692308	0.356643	0.629371	0.853147	0.769231	0.377622	0.426573	0.461538	0.153846	0.202797	0.433566	0.433566	0.713287	0.384615	-0.65035	0.244755	0.79021	-0.594406	0.594406	0.0559441	0.678322	0.440559	0.0769231	0.58042	-0.244755	-0.559441	0.216783	0.699301	0.587413	0.300699	0.27972
dre01232	0.601399	0.839161	0.146853	0.475524	0.608392	0.195804	0.51049	0.048951	0.412587	0.727273	0.440559	0.167832	0.195804	0.188811	0.664336	0.20979	0.314685	-0.468531	0.916084	0.370629	0.468531	0.769231	0.832168	0.370629	0.503497	0.0629371	-0.146853	0.412587	0.398601	0.503497	0.713287	0.825175	-0.314685	0.13986	0.496503	-0.0979021	0.426573	0.027972	0.244755	0.433566	-0.342657	0.27972	-0.125874	-0.615385	0.377622	0.517483	0.657343	-0.160839	0.048951
dre01240	0.664336	0.853147	0.195804	0.41958	0.307692	0.195804	0.48951	0.251748	0.440559	0.51049	0.72028	0.237762	0.447552	0.188811	0.72028	0.391608	0.188811	-0.237762	0.839161	0.384615	0.727273	0.839161	0.909091	0.237762	0.447552	0.321678	0.153846	0.531469	0.713287	0.615385	0.818182	0.685315	-0.461538	0.41958	0.601399	-0.244755	0.587413	0.020979	0.321678	0.405594	-0.125874	0.356643	0.034965	-0.615385	0.300699	0.608392	0.734266	0.125874	0.202797
dre01250	0.258741	0.475524	0.391608	-0.293706	0.566434	0.328671	-0.251748	0	-0.041958	0.307692	0.51049	-0.13986	0.188811	-0.20979	0.622378	-0.111888	-0.0979021	-0.034965	0.538462	-0.013986	0.706294	0.482517	0.356643	-0.0979021	0.146853	0.146853	0.216783	-0.251748	0.237762	-0.0839161	0.48951	0.0909091	-0.202797	0.188811	0.531469	0.0699301	0.321678	-0.188811	0.391608	0.160839	-0.0979021	0.538462	0.20979	-0.0839161	0.671329	0.0699301	0.412587	0.034965	0.272727
dre01320	0.335664	0.370629	0.475524	-0.244755	0.426573	0.482517	-0.356643	-0.0839161	0.013986	0.272727	0.27972	-0.0909091	0.272727	-0.0909091	0.524476	-0.174825	0.013986	-0.013986	0.237762	0.048951	0.447552	0.398601	0.265734	0.00699301	-0.0769231	0.188811	-0.0909091	-0.328671	-0.0769231	-0.160839	0.342657	-0.188811	-0.433566	-0.020979	0.755245	-0.468531	0.160839	0.111888	0.685315	0.202797	0.223776	0.678322	-0.0629371	0.0559441	0.433566	0.265734	0.216783	0.230769	0.384615
dre02010	0.034965	-0.0909091	-0.258741	0.328671	-0.0559441	0.104895	0.0909091	0.0909091	0.202797	-0.041958	-0.125874	0.153846	0.13986	0.118881	0.174825	-0.0559441	0.440559	0.370629	-0.244755	0.328671	-0.0629371	0.174825	0.146853	0.0629371	-0.0839161	-0.202797	-0.328671	0.552448	0.265734	0.412587	0.202797	0.160839	-0.013986	0.202797	0.188811	-0.314685	-0.0839161	0.202797	0.237762	-0.174825	0.314685	0.237762	-0.216783	0.132867	0.111888	0.440559	0.293706	0.230769	0.391608
dre03008	0.027972	-0.0769231	0.153846	-0.118881	0.237762	0.181818	-0.00699301	0.0909091	0.00699301	0.384615	-0.335664	-0.20979	-0.230769	-0.111888	-0.202797	-0.160839	0.272727	-0.146853	-0.048951	-0.132867	-0.545455	-0.258741	0.013986	0.048951	0.426573	-0.125874	0.0839161	0.118881	0.00699301	-0.0979021	-0.370629	0.41958	0.328671	-0.27972	-0.405594	0.0839161	-0.258741	-0.0769231	0.020979	-0.300699	-0.132867	-0.020979	0.0559441	0.0909091	-0.13986	0.013986	-0.370629	-0.293706	-0.125874
dre03010	0.587413	0.167832	0.167832	-0.370629	-0.13986	0.503497	-0.265734	0.874126	-0.0839161	0.167832	0.412587	-0.398601	0.657343	-0.454545	0.174825	-0.230769	-0.00699301	-0.0559441	0.0629371	-0.356643	0.426573	0.167832	0.377622	-0.531469	0.0979021	0.181818	0.20979	0.48951	0.811189	-0.013986	0.202797	-0.034965	-0.545455	0.216783	0.363636	-0.265734	-0.13986	-0.132867	0.545455	-0.237762	0.146853	0.524476	0.447552	-0.0629371	-0.0839161	0.685315	0.0909091	0.65035	0.503497
dre03013	0.146853	0.237762	0.111888	-0.20979	0.615385	0.174825	-0.195804	0.0979021	-0.111888	0.524476	0.041958	-0.482517	-0.027972	-0.433566	0.440559	-0.300699	0.251748	-0.167832	0.314685	0.111888	0.20979	0.363636	0.328671	0.174825	0.65035	-0.34965	0	-0.300699	0.0979021	0.20979	0.244755	0.398601	-0.111888	0.321678	0.321678	-0.132867	0.048951	-0.601399	0.468531	-0.265734	-0.503497	0.531469	-0.244755	0.188811	0.440559	0.160839	0.342657	0.181818	0.594406
dre03015	0.20979	0.321678	0.216783	-0.237762	0.657343	0.328671	-0.202797	0.0839161	-0.111888	0.671329	0.104895	-0.468531	0	-0.335664	0.496503	-0.265734	0.153846	-0.174825	0.335664	0.0909091	0.237762	0.342657	0.398601	0.0979021	0.58042	-0.286713	-0.00699301	-0.321678	0.0839161	0.132867	0.244755	0.398601	-0.125874	0.27972	0.412587	-0.20979	0.020979	-0.461538	0.531469	-0.244755	-0.405594	0.615385	-0.0979021	0.265734	0.503497	0.146853	0.286713	0.132867	0.608392
dre03018	0.391608	0.545455	0.0979021	0.223776	0.426573	0.223776	0.216783	0.223776	0.202797	0.538462	0.398601	-0.013986	0.328671	0	0.72028	0.132867	0.27972	0.048951	0.468531	0.433566	0.48951	0.65035	0.748252	0.202797	0.545455	0.020979	0.0909091	0.314685	0.566434	0.573427	0.58042	0.636364	-0.20979	0.517483	0.545455	-0.370629	0.370629	-0.251748	0.503497	0.00699301	-0.153846	0.566434	-0.0909091	-0.104895	0.440559	0.482517	0.615385	0.237762	0.608392
dre03020	-0.153846	-0.048951	-0.20979	0.146853	0.118881	-0.300699	0.363636	0.104895	-0.300699	0.265734	-0.335664	0.111888	0.00699301	0.160839	-0.27972	0.034965	-0.286713	-0.265734	0.104895	-0.111888	-0.433566	-0.41958	0.013986	-0.041958	0.048951	0.0979021	-0.013986	0.258741	-0.0629371	-0.335664	-0.496503	0.307692	0.51049	-0.573427	-0.559441	0.391608	-0.034965	-0.202797	-0.496503	0.272727	-0.377622	-0.517483	0.167832	-0.314685	-0.314685	-0.335664	-0.538462	-0.587413	-0.48951
dre03022	0.314685	0.384615	0.118881	-0.111888	0.72028	0.272727	-0.0559441	0.188811	-0.223776	0.797203	-0.027972	-0.384615	0.181818	-0.265734	0.41958	-0.342657	0.0559441	-0.426573	0.447552	0.020979	0.132867	0.265734	0.461538	0.0769231	0.41958	-0.202797	-0.258741	-0.111888	0.027972	-0.0699301	0.132867	0.405594	-0.167832	-0.125874	0.398601	-0.188811	-0.00699301	-0.41958	0.447552	0.0769231	-0.503497	0.468531	-0.132867	-0.041958	0.314685	0.216783	0.0979021	-0.020979	0.405594
dre03030	0.531469	0.755245	0.272727	0.20979	0.314685	0.202797	0.244755	0.0979021	0.41958	0.398601	0.755245	0.034965	0.244755	0.013986	0.755245	0.335664	0.20979	-0.13986	0.734266	0.384615	0.811189	0.881119	0.755245	0.286713	0.566434	0.153846	0.265734	0.0839161	0.545455	0.678322	0.867133	0.531469	-0.51049	0.713287	0.678322	-0.286713	0.559441	-0.132867	0.433566	0.146853	-0.174825	0.503497	-0.0629371	-0.293706	0.461538	0.468531	0.86014	0.307692	0.41958
dre03040	0.195804	0.146853	0.048951	-0.167832	0.363636	0.293706	-0.0769231	0.405594	-0.286713	0.65035	-0.0629371	-0.356643	0.293706	-0.20979	0.251748	-0.244755	-0.027972	-0.0699301	0.0699301	0	-0.013986	0.013986	0.398601	-0.132867	0.335664	-0.0979021	-0.041958	0.125874	0.272727	-0.034965	-0.0839161	0.335664	-0.013986	0.013986	0.216783	-0.314685	-0.104895	-0.370629	0.41958	-0.188811	-0.216783	0.447552	0.0909091	0.216783	0.125874	0.195804	-0.118881	0.118881	0.552448
dre03050	0.475524	0.384615	0.153846	-0.321678	0.377622	0.433566	-0.335664	0.391608	-0.125874	0.370629	0.454545	-0.496503	0.398601	-0.468531	0.601399	-0.314685	-0.013986	-0.195804	0.363636	-0.0979021	0.727273	0.517483	0.433566	-0.237762	0.20979	-0.160839	-0.0769231	-0.160839	0.342657	0.0839161	0.538462	-0.00699301	-0.601399	0.41958	0.769231	-0.258741	0.00699301	-0.34965	0.678322	-0.118881	-0.230769	0.748252	0.104895	0.0979021	0.482517	0.475524	0.538462	0.594406	0.734266
dre03060	0.34965	0.48951	-0.0629371	0.167832	0.335664	-0.132867	0.216783	0.370629	-0.181818	0.342657	0.300699	0.013986	0.664336	-0.125874	0.552448	0.013986	-0.111888	-0.20979	0.545455	0.265734	0.559441	0.524476	0.629371	0.160839	0.258741	0.251748	-0.027972	0.216783	0.398601	0.181818	0.384615	0.258741	-0.377622	0.104895	0.552448	-0.314685	0.51049	-0.545455	0.342657	0.51049	-0.398601	0.307692	-0.258741	-0.517483	0.104895	0.342657	0.335664	0.251748	0.412587
dre03082	0.370629	-0.048951	0.167832	-0.685315	0.125874	0.545455	-0.594406	0.559441	-0.153846	0.265734	0.13986	-0.916084	-0.00699301	-0.811189	-0.00699301	-0.573427	0.146853	-0.335664	0	-0.58042	0.181818	0.027972	0	-0.461538	0.377622	-0.468531	0.048951	-0.223776	0.27972	-0.0979021	0.0839161	-0.0629371	-0.440559	0.307692	0.167832	0.0559441	-0.552448	-0.34965	0.482517	-0.727273	-0.27972	0.524476	0.307692	0.398601	0.132867	0.391608	0.125874	0.573427	0.517483
dre03083	0.188811	-0.034965	-0.048951	-0.146853	0.048951	0.111888	-0.041958	0.328671	-0.118881	0.468531	-0.223776	-0.594406	-0.0699301	-0.34965	-0.118881	-0.188811	0.146853	-0.405594	-0.0699301	-0.0979021	-0.307692	-0.0839161	0.13986	0.0839161	0.615385	-0.398601	-0.0909091	-0.20979	-0.0559441	0.174825	-0.202797	0.265734	-0.20979	0.195804	-0.00699301	-0.342657	-0.34965	-0.440559	0.286713	-0.475524	-0.482517	0.181818	-0.188811	0.307692	-0.27972	0.20979	-0.111888	0.342657	0.426573
dre03250	0.0559441	0.216783	0.160839	-0.202797	0.804196	0.405594	-0.391608	-0.118881	-0.153846	0.41958	0.034965	-0.20979	0.104895	-0.230769	0.685315	-0.454545	0.216783	0.216783	0.195804	0.188811	0.370629	0.398601	0.265734	-0.013986	0.0559441	-0.258741	-0.272727	-0.174825	0.027972	-0.048951	0.363636	0.125874	0	0.0769231	0.608392	-0.153846	0.0559441	-0.195804	0.615385	-0.0559441	-0.013986	0.769231	-0.125874	0.286713	0.86014	0.160839	0.391608	0.041958	0.643357
dre03260	-0.286713	0.034965	-0.48951	0.559441	0.41958	-0.342657	0.41958	-0.475524	0.13986	0.293706	-0.342657	0.0839161	-0.531469	0.216783	0.13986	0.00699301	0.342657	-0.153846	0.195804	0.461538	-0.230769	0.181818	0.0559441	0.48951	0.27972	-0.685315	-0.545455	-0.034965	-0.34965	0.475524	0.188811	0.566434	0.34965	0.146853	-0.125874	0.258741	-0.027972	-0.132867	-0.321678	-0.034965	-0.538462	-0.216783	-0.496503	0.0699301	0.342657	-0.174825	0.41958	-0.398601	0
dre03264	-0.104895	0	0.377622	0.041958	-0.041958	0.034965	-0.13986	-0.34965	0.447552	-0.566434	0.195804	0.552448	-0.041958	0.153846	0.104895	0.160839	0.433566	0.608392	-0.020979	0.223776	0.146853	0.272727	-0.132867	0.237762	-0.195804	0.482517	0.384615	0.251748	0.230769	0.125874	0.265734	-0.104895	0.111888	-0.020979	-0.013986	0.0559441	0.468531	0.440559	0.048951	0.202797	0.727273	0.0699301	-0.153846	-0.27972	0.216783	0.0699301	0.181818	-0.174825	-0.27972
dre03265	-0.244755	-0.671329	-0.531469	-0.433566	-0.223776	-0.20979	-0.377622	0.517483	-0.79021	-0.216783	-0.622378	-0.573427	0.167832	-0.566434	-0.594406	-0.685315	-0.370629	-0.237762	-0.531469	-0.636364	-0.433566	-0.727273	-0.531469	-0.573427	-0.363636	-0.405594	-0.405594	-0.0559441	-0.237762	-0.699301	-0.72028	-0.559441	0.0979021	-0.517483	-0.405594	0.300699	-0.699301	-0.51049	-0.195804	-0.237762	-0.391608	-0.272727	0.104895	0.195804	-0.482517	-0.146853	-0.65035	0.20979	0.048951
dre03266	0.272727	-0.335664	0.125874	-0.622378	-0.622378	0.314685	-0.475524	0.559441	-0.13986	-0.356643	0.0839161	-0.531469	0.0909091	-0.496503	-0.608392	-0.293706	-0.237762	-0.328671	-0.342657	-0.867133	-0.0699301	-0.447552	-0.426573	-0.678322	-0.272727	0	0.13986	-0.0769231	0.0909091	-0.482517	-0.314685	-0.65035	-0.454545	-0.132867	-0.20979	0.160839	-0.629371	0.153846	0.00699301	-0.405594	0.153846	-0.0979021	0.552448	0.118881	-0.559441	0.202797	-0.405594	0.48951	-0.181818
dre03267	0.384615	0.202797	0.048951	-0.0909091	0.0559441	0.475524	0.013986	0.237762	0.020979	0.678322	0.0769231	-0.496503	-0.0979021	-0.0559441	0.00699301	-0.0839161	-0.0909091	-0.517483	0.0839161	-0.216783	-0.048951	-0.034965	0.244755	-0.20979	0.223776	-0.398601	-0.286713	-0.153846	-0.0629371	0.0699301	0.041958	0.195804	-0.356643	0.181818	0.244755	-0.258741	-0.496503	0.125874	0.244755	-0.384615	-0.237762	0.258741	0.286713	0.398601	-0.013986	0.230769	0.020979	0.216783	0.300699
dre03271	0.622378	0.573427	0.258741	0.251748	0.027972	0.51049	0.146853	0.034965	0.622378	0.223776	0.643357	0.118881	0.125874	0.188811	0.475524	0.237762	0.307692	-0.146853	0.433566	0.160839	0.594406	0.671329	0.48951	0.034965	0.034965	0.041958	-0.111888	0.293706	0.384615	0.517483	0.811189	0.216783	-0.643357	0.461538	0.664336	-0.293706	0.118881	0.58042	0.391608	0.048951	0.307692	0.433566	0.13986	-0.160839	0.335664	0.657343	0.741259	0.314685	0.181818
dre03272	0.041958	0.433566	0.244755	0.461538	-0.0909091	-0.111888	0.482517	-0.314685	0.300699	0	0.398601	0.804196	0.237762	0.734266	0.251748	0.664336	-0.244755	0.244755	0.307692	0.440559	0.27972	0.251748	0.335664	0.272727	-0.27972	0.748252	0.258741	0.265734	0.132867	0.13986	0.251748	0.118881	0.034965	-0.0769231	0.202797	-0.223776	0.692308	0.503497	-0.167832	0.72028	0.461538	-0.146853	0.0559441	-0.440559	0.034965	-0.146853	0.041958	-0.384615	-0.34965
dre03273	0.258741	-0.0979021	0.216783	-0.755245	-0.048951	0.538462	-0.762238	0.545455	-0.314685	-0.125874	0.342657	-0.587413	0.405594	-0.65035	0.174825	-0.503497	-0.181818	0.153846	-0.174825	-0.517483	0.545455	0.041958	-0.0559441	-0.699301	-0.223776	-0.034965	0.146853	-0.153846	0.384615	-0.342657	0.153846	-0.559441	-0.468531	0.251748	0.454545	-0.0909091	-0.293706	-0.174825	0.58042	-0.405594	0.223776	0.657343	0.468531	0.377622	0.272727	0.314685	0.0979021	0.699301	0.615385
dre03320	0.153846	0.538462	0.363636	0.58042	0.195804	0.013986	0.524476	-0.391608	0.412587	0.20979	0.237762	0.86014	0.265734	0.797203	0.454545	0.622378	0.0629371	0.265734	0.342657	0.643357	0.111888	0.370629	0.51049	0.48951	-0.0629371	0.748252	0.146853	0.34965	0.0699301	0.216783	0.244755	0.363636	0.118881	-0.202797	0.307692	-0.468531	0.72028	0.51049	0.111888	0.748252	0.48951	0.048951	-0.160839	-0.482517	0.104895	0.0699301	0.0699301	-0.426573	-0.251748
dre03410	0.391608	0.475524	-0.0979021	0.167832	-0.00699301	0.0559441	0.314685	0.552448	-0.034965	0.335664	0.594406	0.013986	0.615385	0.027972	0.503497	0.265734	-0.251748	-0.013986	0.41958	0.174825	0.678322	0.426573	0.692308	-0.181818	0.20979	0.237762	0.223776	0.468531	0.769231	0.370629	0.468531	0.34965	-0.307692	0.503497	0.433566	-0.195804	0.356643	-0.27972	0.195804	0.153846	-0.167832	0.27972	0.307692	-0.237762	0.146853	0.34965	0.426573	0.342657	0.461538
dre03420	0.153846	0.440559	0.034965	0.244755	0.440559	-0.174825	0.286713	0.0769231	0.027972	0.41958	0.181818	0.048951	0.265734	-0.027972	0.552448	0.167832	0.174825	-0.027972	0.475524	0.503497	0.300699	0.531469	0.601399	0.468531	0.65035	0.118881	0.174825	0.0629371	0.300699	0.468531	0.335664	0.587413	-0.0629371	0.328671	0.328671	-0.321678	0.566434	-0.573427	0.300699	0.223776	-0.412587	0.293706	-0.41958	-0.272727	0.216783	0.174825	0.384615	0.0699301	0.426573
dre03430	0.286713	0.405594	-0.167832	0.104895	-0.027972	-0.034965	0.265734	0.51049	-0.125874	0.272727	0.58042	-0.0629371	0.538462	-0.034965	0.461538	0.237762	-0.34965	-0.027972	0.391608	0.132867	0.706294	0.377622	0.594406	-0.20979	0.195804	0.146853	0.230769	0.300699	0.678322	0.335664	0.440559	0.265734	-0.27972	0.566434	0.391608	-0.0979021	0.328671	-0.391608	0.111888	0.104895	-0.27972	0.223776	0.307692	-0.153846	0.174825	0.20979	0.433566	0.356643	0.475524
dre03440	-0.188811	-0.041958	-0.706294	0.601399	0.230769	-0.27972	0.398601	-0.153846	-0.0559441	0.223776	-0.34965	0.111888	-0.0979021	0.237762	0.181818	-0.0979021	0.160839	-0.041958	0.00699301	0.412587	-0.118881	0.111888	0.125874	0.188811	-0.104895	-0.622378	-0.79021	0.293706	-0.174825	0.356643	0.167832	0.321678	0.188811	0.0629371	0.0909091	0.048951	-0.146853	-0.0699301	-0.188811	0.0629371	-0.356643	-0.111888	-0.370629	0.0699301	0.237762	0.0559441	0.363636	-0.125874	0.230769
dre03450	-0.223776	-0.034965	-0.020979	-0.104895	0.328671	-0.0979021	-0.195804	-0.412587	0.181818	-0.0559441	0.00699301	-0.265734	-0.636364	-0.314685	0.0699301	-0.188811	0.384615	-0.0699301	0.195804	0.0629371	0.111888	0.27972	-0.20979	0.300699	0.370629	-0.559441	-0.013986	-0.48951	-0.202797	0.314685	0.328671	0.167832	0.041958	0.405594	-0.0629371	0.412587	0	-0.230769	-0.0979021	-0.342657	-0.363636	0.0559441	-0.328671	0.20979	0.482517	-0.195804	0.496503	-0.0909091	0.0629371
dre03460	0.0769231	0.0979021	-0.34965	0.111888	0.181818	-0.0699301	0.118881	0.223776	-0.237762	0.454545	-0.0629371	-0.412587	0.118881	-0.160839	0.314685	-0.0769231	-0.0559441	-0.195804	0.041958	0.230769	0.111888	0.167832	0.335664	0.0769231	0.426573	-0.482517	-0.286713	-0.202797	-0.027972	0.34965	0.111888	0.265734	-0.160839	0.475524	0.335664	-0.363636	-0.125874	-0.58042	0.286713	-0.265734	-0.587413	0.286713	-0.223776	0.342657	0.111888	0.146853	0.300699	0.426573	0.727273
dre04010	-0.132867	-0.517483	-0.237762	-0.671329	-0.307692	-0.0629371	-0.671329	0.475524	-0.48951	-0.482517	-0.0699301	-0.72028	0.111888	-0.839161	-0.272727	-0.566434	-0.153846	0.027972	-0.412587	-0.531469	0.167832	-0.223776	-0.454545	-0.482517	-0.0769231	-0.377622	0.0559441	-0.370629	0.0699301	-0.251748	-0.160839	-0.65035	-0.293706	0.27972	-0.027972	0.160839	-0.412587	-0.615385	0.146853	-0.545455	-0.237762	0.153846	0.048951	0.384615	-0.118881	0.020979	-0.034965	0.713287	0.468531
dre04012	0.020979	-0.356643	-0.160839	-0.692308	-0.160839	0.314685	-0.615385	0.552448	-0.629371	0.00699301	-0.034965	-0.762238	0.223776	-0.58042	-0.13986	-0.552448	-0.48951	-0.0699301	-0.405594	-0.636364	0.146853	-0.405594	-0.251748	-0.818182	-0.286713	-0.370629	-0.132867	-0.321678	0.013986	-0.524476	-0.272727	-0.587413	-0.20979	0.0909091	0.132867	0.048951	-0.664336	-0.335664	0.244755	-0.538462	-0.13986	0.307692	0.538462	0.629371	0.020979	-0.00699301	-0.237762	0.566434	0.531469
dre04020	-0.433566	-0.664336	-0.384615	-0.160839	-0.447552	-0.426573	-0.216783	0.034965	-0.475524	-0.622378	-0.566434	-0.00699301	0.034965	-0.13986	-0.671329	-0.307692	-0.314685	0.034965	-0.58042	-0.34965	-0.468531	-0.65035	-0.692308	-0.223776	-0.636364	-0.027972	-0.27972	-0.104895	-0.454545	-0.594406	-0.65035	-0.734266	0.153846	-0.594406	-0.440559	0.202797	-0.321678	-0.0769231	-0.398601	0.125874	0.041958	-0.517483	-0.146853	-0.00699301	-0.566434	-0.342657	-0.65035	-0.020979	-0.335664
dre04060	-0.048951	-0.181818	-0.328671	-0.342657	0.328671	-0.034965	-0.335664	0.216783	-0.461538	0.013986	-0.195804	-0.496503	-0.041958	-0.573427	-0.111888	-0.685315	-0.132867	-0.412587	0.13986	-0.51049	0.111888	-0.132867	-0.265734	-0.398601	-0.202797	-0.517483	-0.433566	-0.111888	-0.104895	-0.468531	-0.041958	-0.216783	-0.027972	-0.321678	-0.0909091	0.671329	-0.405594	-0.391608	-0.160839	-0.041958	-0.545455	-0.0559441	0.111888	-0.0769231	0.20979	-0.0629371	0.013986	-0.048951	-0.048951
dre04068	0.370629	0.251748	-0.00699301	0.524476	-0.258741	0.00699301	0.51049	0.048951	0.58042	0.153846	0.0839161	0.181818	-0.048951	0.293706	-0.013986	0.426573	0.447552	-0.244755	0.125874	0.314685	-0.181818	0.272727	0.335664	0.41958	0.433566	0.00699301	-0.048951	0.370629	0.146853	0.664336	0.216783	0.468531	-0.286713	0.27972	0.034965	-0.412587	0.0559441	0.27972	0.0699301	-0.041958	0.013986	-0.0979021	-0.272727	-0.237762	-0.384615	0.496503	0.265734	0.181818	-0.0559441
dre04070	-0.027972	-0.286713	0.524476	-0.496503	-0.272727	0.440559	-0.601399	-0.195804	0.286713	-0.356643	0.027972	-0.223776	-0.34965	-0.20979	-0.20979	-0.0839161	0.321678	0.342657	-0.482517	-0.202797	-0.167832	-0.111888	-0.405594	-0.048951	0.027972	0.00699301	0.342657	-0.461538	-0.167832	-0.027972	-0.0909091	-0.412587	-0.153846	0.244755	0.00699301	-0.27972	-0.258741	0.363636	0.377622	-0.608392	0.608392	0.328671	0.041958	0.58042	0	0.0559441	-0.0979021	0.335664	0.132867
dre04080	-0.412587	-0.713287	-0.363636	-0.265734	-0.356643	-0.293706	-0.272727	0.244755	-0.587413	-0.482517	-0.643357	-0.0699301	0.146853	-0.216783	-0.685315	-0.440559	-0.293706	0.125874	-0.636364	-0.447552	-0.573427	-0.776224	-0.629371	-0.398601	-0.608392	0.00699301	-0.216783	0.153846	-0.230769	-0.72028	-0.79021	-0.608392	0.321678	-0.734266	-0.559441	0.265734	-0.412587	-0.125874	-0.34965	0.027972	0.0979021	-0.440559	0.041958	0.020979	-0.552448	-0.286713	-0.825175	-0.104895	-0.286713
dre04081	-0.27972	-0.657343	-0.363636	-0.314685	-0.657343	-0.272727	-0.125874	0.405594	-0.440559	-0.384615	-0.41958	-0.307692	-0.0769231	-0.265734	-0.909091	-0.216783	-0.405594	-0.181818	-0.552448	-0.65035	-0.566434	-0.846154	-0.608392	-0.496503	-0.307692	-0.125874	0.027972	0.0559441	-0.111888	-0.51049	-0.769231	-0.454545	0.181818	-0.377622	-0.769231	0.41958	-0.58042	-0.132867	-0.566434	-0.293706	-0.132867	-0.636364	0.335664	0.125874	-0.769231	-0.321678	-0.776224	0.00699301	-0.391608
dre04082	-0.328671	-0.755245	-0.405594	-0.314685	-0.678322	-0.328671	-0.34965	0.335664	-0.475524	-0.762238	-0.433566	-0.195804	0.174825	-0.342657	-0.678322	-0.335664	-0.27972	0.146853	-0.734266	-0.461538	-0.34965	-0.643357	-0.678322	-0.426573	-0.552448	-0.0559441	-0.111888	-0.00699301	-0.174825	-0.482517	-0.608392	-0.818182	0.00699301	-0.300699	-0.405594	0.118881	-0.433566	-0.181818	-0.244755	-0.167832	0.111888	-0.377622	0.00699301	0.132867	-0.643357	-0.132867	-0.559441	0.363636	-0.0839161
dre04110	0.657343	0.797203	0.300699	0.202797	0.251748	0.27972	0.293706	0.118881	0.503497	0.475524	0.776224	-0.0629371	0.125874	0.013986	0.629371	0.356643	0.195804	-0.405594	0.797203	0.230769	0.741259	0.825175	0.727273	0.237762	0.608392	0.0699301	0.20979	0.034965	0.461538	0.65035	0.846154	0.552448	-0.608392	0.671329	0.608392	-0.202797	0.391608	-0.013986	0.356643	0.0909091	-0.265734	0.398601	0.048951	-0.321678	0.342657	0.51049	0.832168	0.293706	0.251748
dre04114	0.475524	0.398601	0.0699301	-0.111888	-0.132867	0.104895	0.153846	0.356643	0.174825	0.272727	0.58042	-0.433566	-0.048951	-0.265734	0.041958	0.188811	-0.160839	-0.671329	0.524476	-0.293706	0.468531	0.286713	0.293706	-0.132867	0.496503	-0.146853	0.258741	-0.167832	0.307692	0.300699	0.391608	0.237762	-0.538462	0.545455	0.111888	0.202797	-0.048951	-0.20979	-0.0559441	-0.195804	-0.545455	-0.020979	0.342657	-0.153846	-0.0769231	0.202797	0.405594	0.328671	0.00699301
dre04115	0.454545	0.72028	0.27972	0.370629	0.538462	0.223776	0.20979	-0.216783	0.552448	0.314685	0.531469	0.265734	0.125874	0.132867	0.79021	0.181818	0.503497	-0.0629371	0.727273	0.517483	0.664336	0.958042	0.636364	0.482517	0.335664	0.0979021	-0.0699301	0.174825	0.314685	0.615385	0.923077	0.496503	-0.426573	0.384615	0.727273	-0.258741	0.573427	0.146853	0.454545	0.356643	0.020979	0.51049	-0.356643	-0.426573	0.615385	0.524476	0.902098	0.0629371	0.244755
dre04120	0.202797	0.251748	0	-0.0839161	0.657343	0.335664	-0.153846	0.111888	-0.0769231	0.664336	-0.00699301	-0.447552	0	-0.314685	0.496503	-0.377622	0.300699	-0.146853	0.265734	0.146853	0.188811	0.370629	0.391608	0.0769231	0.454545	-0.496503	-0.300699	-0.0909091	0.118881	0.237762	0.321678	0.433566	-0.13986	0.272727	0.447552	-0.195804	-0.111888	-0.363636	0.517483	-0.286713	-0.377622	0.622378	-0.181818	0.286713	0.552448	0.293706	0.405594	0.160839	0.685315
dre04122	0.321678	0.258741	-0.0699301	-0.111888	0.398601	0.027972	-0.0629371	0.559441	-0.370629	0.335664	0.0839161	-0.237762	0.664336	-0.398601	0.398601	-0.335664	-0.048951	-0.188811	0.342657	-0.013986	0.363636	0.286713	0.454545	-0.0979021	0.202797	0.104895	-0.0909091	0.27972	0.426573	-0.0979021	0.146853	0.153846	-0.265734	-0.111888	0.391608	-0.174825	0.195804	-0.622378	0.41958	0.272727	-0.377622	0.384615	-0.118881	-0.370629	0.0839161	0.391608	0.104895	0.272727	0.454545
dre04130	0.496503	0.734266	0.314685	0.440559	0.216783	-0.048951	0.475524	-0.160839	0.573427	0.300699	0.496503	0.27972	0.0699301	0.216783	0.426573	0.475524	0.307692	-0.426573	0.776224	0.426573	0.412587	0.762238	0.594406	0.657343	0.559441	0.307692	0.153846	0.027972	0.160839	0.608392	0.643357	0.524476	-0.503497	0.286713	0.426573	-0.307692	0.636364	0.048951	0.181818	0.482517	-0.216783	0.0909091	-0.41958	-0.657343	0.027972	0.370629	0.58042	0.013986	-0.111888
dre04136	-0.118881	-0.167832	-0.020979	0.13986	0.272727	0.048951	-0.00699301	-0.160839	0.104895	0.244755	-0.524476	-0.0699301	-0.244755	-0.020979	-0.027972	-0.188811	0.573427	0.118881	-0.237762	0.286713	-0.58042	-0.041958	0	0.398601	0.377622	-0.307692	-0.237762	0.0559441	-0.195804	0.223776	-0.20979	0.356643	0.244755	-0.0979021	-0.118881	-0.321678	-0.153846	-0.0769231	0.244755	-0.286713	-0.013986	0.160839	-0.517483	0.244755	-0.020979	0.13986	-0.104895	-0.0909091	0.230769
dre04137	-0.104895	-0.0699301	-0.0839161	0.104895	0.321678	0.048951	0.041958	-0.00699301	0.013986	0.356643	-0.328671	-0.132867	-0.146853	-0.0629371	0.125874	-0.13986	0.41958	0.167832	-0.111888	0.286713	-0.342657	0.027972	0.160839	0.251748	0.461538	-0.314685	-0.0909091	0.132867	0.0629371	0.293706	-0.0909091	0.48951	0.293706	0.118881	-0.0839161	-0.195804	-0.0769231	-0.251748	0.20979	-0.342657	-0.13986	0.223776	-0.293706	0.27972	0.146853	0.0979021	0.027972	-0.0629371	0.377622
dre04140	-0.146853	-0.013986	-0.0979021	0.174825	0.433566	-0.0839161	0.111888	-0.244755	0.160839	0.370629	-0.34965	-0.188811	-0.482517	-0.111888	0.0629371	-0.125874	0.566434	-0.0839161	0.0839161	0.307692	-0.377622	0.13986	0.0769231	0.496503	0.664336	-0.524476	-0.146853	-0.104895	-0.146853	0.433566	0.020979	0.615385	0.265734	0.181818	-0.181818	0.013986	-0.0559441	-0.300699	0.041958	-0.34965	-0.412587	0.0699301	-0.503497	0.195804	0.195804	-0.00699301	0.195804	-0.202797	0.188811
dre04141	0.398601	0.461538	0.391608	-0.216783	0.58042	0.34965	-0.223776	0.202797	0.104895	0.363636	0.398601	-0.237762	0.27972	-0.377622	0.678322	-0.160839	0.342657	0.020979	0.475524	0.153846	0.552448	0.636364	0.524476	0.125874	0.566434	0.0839161	0.265734	-0.013986	0.468531	0.251748	0.517483	0.363636	-0.286713	0.356643	0.545455	-0.230769	0.342657	-0.391608	0.678322	-0.048951	-0.132867	0.72028	-0.104895	-0.118881	0.524476	0.447552	0.517483	0.293706	0.552448
dre04142	-0.118881	0.146853	-0.118881	0.265734	0.615385	0	0.020979	-0.426573	0.307692	0.160839	-0.0559441	0.041958	-0.405594	-0.0629371	0.41958	-0.195804	0.657343	0.125874	0.300699	0.41958	0.13986	0.524476	0.118881	0.433566	0.293706	-0.524476	-0.314685	0.034965	0	0.503497	0.538462	0.482517	0.13986	0.286713	0.174825	0.216783	0.146853	-0.0559441	0.0909091	-0.111888	-0.181818	0.258741	-0.482517	0.034965	0.72028	0.111888	0.699301	-0.216783	0.216783
dre04144	0.265734	0.0839161	0.146853	-0.433566	0.377622	0.426573	-0.531469	0.216783	-0.0769231	0.272727	0.118881	-0.678322	0.027972	-0.629371	0.370629	-0.496503	0.300699	-0.111888	0.0699301	-0.111888	0.335664	0.356643	0.13986	-0.0839161	0.377622	-0.468531	-0.132867	-0.377622	0.0909091	0.13986	0.335664	-0.020979	-0.454545	0.440559	0.538462	-0.265734	-0.230769	-0.391608	0.699301	-0.496503	-0.230769	0.741259	-0.153846	0.412587	0.433566	0.398601	0.433566	0.594406	0.783217
dre04145	0.531469	0.748252	0.265734	0.27972	0.335664	0.223776	0.293706	-0.0699301	0.573427	0.412587	0.692308	0.020979	-0.020979	0.0629371	0.657343	0.342657	0.335664	-0.293706	0.769231	0.34965	0.685315	0.867133	0.657343	0.363636	0.601399	-0.020979	0.146853	0.00699301	0.370629	0.727273	0.888112	0.594406	-0.48951	0.685315	0.573427	-0.146853	0.426573	0.027972	0.314685	0.0769231	-0.230769	0.384615	-0.0909091	-0.27972	0.468531	0.447552	0.916084	0.188811	0.230769
dre04146	-0.034965	0.51049	0.223776	0.552448	0.503497	0.027972	0.34965	-0.643357	0.370629	0.202797	0.244755	0.755245	0.0559441	0.692308	0.734266	0.426573	0.167832	0.433566	0.377622	0.776224	0.342657	0.566434	0.447552	0.503497	-0.104895	0.356643	-0.0629371	0.111888	-0.048951	0.328671	0.517483	0.356643	0.20979	0.0559441	0.503497	-0.293706	0.692308	0.398601	0.174825	0.594406	0.377622	0.265734	-0.265734	-0.202797	0.657343	-0.034965	0.468531	-0.41958	0.027972
dre04148	0.776224	0.433566	0.391608	-0.286713	0.461538	0.783217	-0.321678	0.468531	0.202797	0.482517	0.321678	-0.41958	0.314685	-0.447552	0.405594	-0.454545	0.426573	-0.391608	0.426573	-0.307692	0.384615	0.461538	0.433566	-0.258741	0.216783	-0.0909091	-0.188811	0.321678	0.468531	-0.027972	0.468531	0.202797	-0.601399	-0.048951	0.559441	-0.13986	-0.223776	0.132867	0.72028	-0.118881	0.041958	0.706294	0.20979	-0.202797	0.314685	0.853147	0.363636	0.342657	0.307692
dre04150	0.118881	0.307692	0.0559441	0.286713	0.048951	-0.048951	0.391608	0.0909091	0.321678	0.293706	0.27972	0.125874	-0.013986	0.146853	0.251748	0.398601	0.251748	0.111888	0.27972	0.384615	0.118881	0.335664	0.468531	0.307692	0.622378	0.0909091	0.398601	0.314685	0.503497	0.643357	0.286713	0.685315	0.0769231	0.524476	-0.027972	-0.125874	0.363636	-0.153846	0.020979	-0.132867	-0.111888	0.0769231	-0.041958	-0.0839161	0.0839161	0.13986	0.328671	-0.020979	0.188811
dre04210	0.517483	0.629371	0.132867	0.13986	0.335664	0.27972	0.20979	0.0769231	0.405594	0.454545	0.615385	-0.188811	-0.0699301	-0.0769231	0.531469	0.160839	0.20979	-0.426573	0.713287	0.0909091	0.629371	0.671329	0.545455	0.0839161	0.517483	-0.223776	0.041958	0.020979	0.363636	0.531469	0.762238	0.538462	-0.412587	0.594406	0.426573	0.118881	0.13986	-0.027972	0.195804	-0.0769231	-0.377622	0.307692	0.160839	-0.181818	0.468531	0.398601	0.818182	0.167832	0.181818
dre04216	0.307692	0.475524	0.433566	-0.167832	0.58042	0.293706	-0.048951	0.132867	0.146853	0.41958	0.384615	-0.0559441	0.111888	-0.20979	0.447552	-0.0559441	0.237762	-0.0559441	0.601399	0.020979	0.384615	0.440559	0.454545	0.0699301	0.48951	0.223776	0.405594	0.188811	0.531469	0.0909091	0.370629	0.531469	0	0.0699301	0.153846	0.181818	0.370629	-0.195804	0.265734	0.0839161	-0.111888	0.377622	0.153846	-0.321678	0.454545	0.195804	0.272727	-0.202797	0.0559441
dre04217	0.552448	0.776224	0.20979	0.272727	0.461538	0.146853	0.391608	0.013986	0.363636	0.496503	0.573427	0.104895	0.0839161	0.0979021	0.496503	0.223776	0.0909091	-0.573427	0.944056	0.0979021	0.58042	0.65035	0.608392	0.188811	0.363636	0.118881	0.020979	0.188811	0.314685	0.286713	0.671329	0.573427	-0.335664	0.111888	0.34965	0.223776	0.377622	0.0559441	0.027972	0.440559	-0.377622	0.0909091	0.111888	-0.657343	0.335664	0.314685	0.594406	-0.195804	-0.223776
dre04218	0.503497	0.58042	0.356643	-0.0559441	0.041958	0.216783	0.0559441	0.125874	0.426573	0.216783	0.769231	-0.20979	0.020979	-0.188811	0.412587	0.293706	0.13986	-0.300699	0.601399	0.0769231	0.713287	0.692308	0.468531	0.181818	0.594406	0.0699301	0.41958	-0.20979	0.41958	0.58042	0.727273	0.293706	-0.65035	0.783217	0.482517	-0.160839	0.34965	-0.118881	0.314685	-0.104895	-0.20979	0.363636	0.034965	-0.146853	0.237762	0.34965	0.713287	0.426573	0.27972
dre04260	-0.00699301	0.20979	0.0979021	0.398601	0.0979021	0.202797	0.188811	-0.27972	0.174825	0.125874	0.0909091	0.58042	0.286713	0.636364	0.475524	0.300699	0.00699301	0.566434	-0.111888	0.559441	0.132867	0.20979	0.321678	0.125874	-0.384615	0.328671	-0.174825	0.286713	0.027972	0.160839	0.20979	0.041958	0.104895	0.013986	0.48951	-0.587413	0.300699	0.517483	0.307692	0.314685	0.65035	0.335664	-0.041958	0.132867	0.328671	0.111888	0.132867	-0.0769231	0.272727
dre04261	-0.41958	-0.671329	0.041958	-0.363636	-0.370629	0.00699301	-0.48951	-0.258741	-0.174825	-0.48951	-0.531469	-0.153846	-0.342657	-0.104895	-0.573427	-0.251748	-0.013986	0.265734	-0.79021	-0.265734	-0.608392	-0.608392	-0.741259	-0.111888	-0.377622	-0.146853	-0.0909091	-0.496503	-0.629371	-0.426573	-0.615385	-0.678322	0.174825	-0.27972	-0.321678	-0.118881	-0.475524	0.202797	-0.027972	-0.377622	0.377622	-0.132867	-0.118881	0.573427	-0.321678	-0.321678	-0.58042	0.0839161	-0.0909091
dre04270	-0.13986	-0.657343	-0.195804	-0.671329	-0.426573	0.0769231	-0.727273	0.391608	-0.370629	-0.664336	-0.181818	-0.566434	0	-0.72028	-0.517483	-0.643357	-0.0839161	0.048951	-0.552448	-0.734266	-0.034965	-0.426573	-0.692308	-0.65035	-0.447552	-0.335664	-0.0839161	-0.153846	-0.00699301	-0.48951	-0.27972	-0.818182	-0.202797	-0.0769231	-0.223776	0.377622	-0.629371	-0.146853	-0.020979	-0.503497	0.0909091	-0.020979	0.237762	0.307692	-0.202797	0.041958	-0.223776	0.496503	0.0769231
dre04310	0.468531	0.202797	0.636364	-0.636364	-0.27972	0.517483	-0.496503	0.440559	0.181818	-0.181818	0.72028	-0.314685	0.27972	-0.447552	0.0769231	0.00699301	-0.041958	0.041958	0.125874	-0.433566	0.601399	0.251748	0.0979021	-0.370629	0.125874	0.433566	0.713287	-0.104895	0.594406	-0.034965	0.321678	-0.307692	-0.629371	0.41958	0.314685	-0.13986	0.104895	0.0769231	0.454545	-0.265734	0.384615	0.468531	0.475524	0.00699301	0.013986	0.34965	0.146853	0.573427	0.202797
dre04330	-0.041958	-0.468531	0.230769	-0.748252	-0.370629	0.398601	-0.804196	0.230769	-0.181818	-0.377622	-0.013986	-0.58042	-0.041958	-0.545455	-0.258741	-0.391608	-0.020979	0.272727	-0.629371	-0.475524	-0.013986	-0.286713	-0.461538	-0.461538	-0.153846	-0.167832	0.195804	-0.475524	-0.0559441	-0.272727	-0.216783	-0.699301	-0.286713	0.265734	0.0909091	-0.230769	-0.496503	-0.020979	0.426573	-0.72028	0.370629	0.405594	0.216783	0.727273	-0.0629371	0.0699301	-0.195804	0.664336	0.461538
dre04340	0.13986	-0.0699301	0.251748	-0.594406	-0.132867	0.132867	-0.314685	0.391608	-0.0699301	0.0839161	0.174825	-0.636364	-0.216783	-0.629371	-0.384615	-0.195804	-0.020979	-0.384615	0.111888	-0.566434	-0.00699301	-0.13986	-0.13986	-0.202797	0.51049	-0.111888	0.517483	-0.272727	0.265734	-0.0769231	-0.125874	0.041958	-0.223776	0.20979	-0.335664	0.321678	-0.20979	-0.377622	-0.0559441	-0.503497	-0.34965	-0.020979	0.265734	0.0909091	-0.230769	-0.0559441	-0.174825	0.160839	-0.041958
dre04350	0.034965	-0.244755	0	-0.258741	0	0.335664	-0.41958	0.237762	0.0909091	-0.104895	-0.048951	-0.34965	-0.027972	-0.412587	0.0909091	-0.356643	0.503497	0.377622	-0.335664	-0.034965	0.00699301	0.104895	-0.0559441	-0.153846	0.174825	-0.356643	0.00699301	0.167832	0.342657	0.258741	0.13986	0.00699301	-0.0839161	0.405594	0.111888	-0.153846	-0.286713	-0.0769231	0.440559	-0.664336	0.237762	0.48951	-0.041958	0.454545	0.237762	0.398601	0.258741	0.461538	0.587413
dre04370	0.692308	0.643357	0.251748	-0.048951	0.370629	0.335664	0.0979021	0.342657	0.146853	0.517483	0.496503	-0.216783	0.265734	-0.223776	0.307692	-0.0979021	0.00699301	-0.734266	0.804196	-0.251748	0.531469	0.482517	0.503497	-0.0839161	0.244755	0.0839161	-0.0699301	0.174825	0.356643	0	0.503497	0.300699	-0.594406	-0.0699301	0.405594	0.132867	0.104895	-0.013986	0.20979	0.321678	-0.363636	0.223776	0.202797	-0.587413	0.13986	0.468531	0.34965	0.041958	-0.0979021
dre04371	-0.454545	-0.671329	0.0909091	-0.699301	-0.335664	-0.041958	-0.748252	-0.041958	-0.195804	-0.72028	-0.174825	-0.377622	-0.356643	-0.587413	-0.51049	-0.405594	0.0629371	0.391608	-0.573427	-0.454545	-0.153846	-0.377622	-0.776224	-0.258741	-0.167832	-0.174825	0.356643	-0.468531	-0.111888	-0.300699	-0.307692	-0.65035	0.0979021	0.111888	-0.398601	0.342657	-0.27972	-0.167832	-0.0909091	-0.587413	0.237762	-0.027972	0.020979	0.482517	-0.041958	-0.342657	-0.258741	0.20979	0.020979
dre04382	0.307692	0.454545	0.552448	0.132867	0.111888	0.440559	0.0979021	-0.412587	0.566434	0.146853	0.426573	0.384615	-0.181818	0.447552	0.202797	0.335664	0.111888	-0.0629371	0.34965	0.0699301	0.223776	0.300699	0.167832	0.118881	-0.167832	0.342657	0.0909091	-0.00699301	-0.048951	0.048951	0.391608	0.0839161	-0.188811	-0.0699301	0.272727	-0.0559441	0.195804	0.832168	0.0769231	0.272727	0.51049	0.118881	0.237762	-0.174825	0.272727	0.0979021	0.202797	-0.307692	-0.405594
dre04510	0.832168	0.713287	0.461538	-0.0909091	0.0979021	0.657343	-0.013986	0.412587	0.412587	0.342657	0.895105	-0.0979021	0.426573	-0.0839161	0.559441	0.146853	0.0629371	-0.265734	0.622378	-0.125874	0.86014	0.671329	0.643357	-0.258741	0.146853	0.286713	0.216783	0.307692	0.706294	0.265734	0.79021	0.188811	-0.755245	0.426573	0.713287	-0.195804	0.181818	0.314685	0.524476	0.0769231	0.195804	0.58042	0.48951	-0.300699	0.328671	0.713287	0.629371	0.426573	0.237762
dre04512	0.692308	0.440559	0.447552	-0.13986	-0.041958	0.762238	-0.181818	0.272727	0.559441	0.174825	0.692308	-0.167832	0.132867	-0.118881	0.356643	0.041958	0.342657	-0.0839161	0.286713	-0.146853	0.58042	0.538462	0.377622	-0.237762	0.104895	0.041958	0.125874	0.265734	0.573427	0.356643	0.699301	0.0979021	-0.685315	0.503497	0.573427	-0.230769	-0.0839161	0.531469	0.545455	-0.286713	0.426573	0.601399	0.398601	0.027972	0.314685	0.734266	0.601399	0.482517	0.27972
dre04514	0.041958	-0.335664	0.188811	-0.41958	-0.475524	0.307692	-0.538462	0.0699301	0.034965	-0.559441	0.0699301	-0.146853	0.027972	-0.202797	-0.27972	-0.195804	-0.034965	0.202797	-0.475524	-0.405594	0.048951	-0.202797	-0.454545	-0.398601	-0.517483	0.0629371	0.020979	-0.181818	-0.0979021	-0.300699	-0.0769231	-0.762238	-0.335664	-0.00699301	0.104895	-0.111888	-0.34965	0.412587	0.195804	-0.265734	0.58042	0.13986	0.223776	0.293706	-0.146853	0.13986	-0.132867	0.440559	0.013986
dre04520	0.517483	0.0909091	0.307692	-0.706294	0	0.503497	-0.622378	0.734266	-0.132867	-0.00699301	0.433566	-0.657343	0.426573	-0.825175	0.104895	-0.496503	0.0629371	-0.188811	0.146853	-0.58042	0.545455	0.230769	0.111888	-0.51049	0.146853	0.027972	0.265734	0.048951	0.622378	-0.167832	0.272727	-0.265734	-0.678322	0.223776	0.363636	-0.013986	-0.174825	-0.300699	0.566434	-0.328671	-0.00699301	0.58042	0.321678	-0.034965	0.0699301	0.559441	0.174825	0.685315	0.447552
dre04530	0.545455	0.594406	0.755245	-0.223776	0.181818	0.727273	-0.181818	-0.048951	0.531469	0.335664	0.762238	-0.034965	-0.013986	0.034965	0.440559	0.20979	0.167832	-0.034965	0.454545	-0.034965	0.594406	0.545455	0.405594	-0.034965	0.20979	0.293706	0.405594	-0.104895	0.377622	0.230769	0.636364	0.167832	-0.503497	0.41958	0.559441	-0.237762	0.216783	0.503497	0.496503	-0.0979021	0.426573	0.601399	0.377622	0.048951	0.468531	0.342657	0.447552	0.13986	0.13986
dre04540	-0.00699301	-0.048951	0.174825	-0.48951	-0.188811	0.0629371	-0.384615	0.132867	0.020979	-0.27972	0.447552	-0.426573	-0.160839	-0.475524	0.034965	-0.00699301	-0.0629371	0.0909091	0.020979	-0.244755	0.461538	0.153846	-0.132867	-0.195804	0.300699	-0.111888	0.559441	-0.461538	0.251748	0.167832	0.251748	-0.188811	-0.230769	0.706294	0.034965	0.20979	0.020979	-0.335664	0.0839161	-0.503497	-0.118881	0.195804	0.237762	0.307692	0.202797	-0.0839161	0.335664	0.447552	0.27972
dre04620	0.0699301	0.181818	-0.0559441	-0.0559441	0.685315	0.034965	-0.167832	-0.167832	-0.034965	0.293706	-0.0909091	-0.307692	-0.216783	-0.384615	0.27972	-0.468531	0.335664	-0.377622	0.440559	0.00699301	0.181818	0.377622	0.0629371	0.223776	0.251748	-0.496503	-0.412587	-0.244755	-0.174825	0.041958	0.342657	0.216783	-0.13986	-0.0559441	0.237762	0.272727	-0.020979	-0.321678	0.153846	0.048951	-0.524476	0.237762	-0.398601	-0.132867	0.48951	0.104895	0.41958	-0.111888	0.132867
dre04621	0.034965	0.244755	0.160839	-0.0769231	0.608392	0.034965	-0.153846	-0.314685	0.20979	0.216783	0.0909091	-0.244755	-0.405594	-0.342657	0.307692	-0.230769	0.475524	-0.223776	0.475524	0.132867	0.230769	0.503497	0.0839161	0.412587	0.524476	-0.384615	-0.034965	-0.377622	-0.0839161	0.300699	0.454545	0.34965	-0.111888	0.258741	0.174825	0.230769	0.174825	-0.293706	0.160839	-0.104895	-0.41958	0.265734	-0.426573	-0.0559441	0.538462	0.034965	0.545455	-0.104895	0.125874
dre04622	0.188811	0.216783	-0.013986	-0.27972	0.622378	0.132867	-0.286713	0.146853	-0.244755	0.363636	0.0699301	-0.503497	0.048951	-0.552448	0.342657	-0.517483	0.0839161	-0.398601	0.440559	-0.160839	0.377622	0.335664	0.167832	-0.041958	0.265734	-0.391608	-0.251748	-0.265734	0.027972	-0.0909091	0.307692	0.111888	-0.265734	0.034965	0.34965	0.202797	-0.048951	-0.524476	0.293706	-0.013986	-0.58042	0.384615	-0.146853	-0.0699301	0.454545	0.153846	0.34965	0.118881	0.342657
dre04623	0.0699301	0.370629	-0.202797	0.300699	0.573427	-0.300699	0.335664	-0.048951	-0.0629371	0.286713	0.048951	0.132867	0.0839161	-0.027972	0.328671	-0.0699301	0.0559441	-0.356643	0.671329	0.181818	0.265734	0.370629	0.321678	0.258741	0.20979	-0.0629371	-0.202797	0.202797	0.104895	0.0769231	0.307692	0.461538	0.0909091	-0.195804	0.048951	0.41958	0.363636	-0.370629	-0.202797	0.524476	-0.594406	-0.132867	-0.237762	-0.636364	0.286713	0	0.328671	-0.391608	-0.195804
dre04625	0.433566	0.41958	-0.132867	0.167832	0.461538	0.125874	0.223776	0.0979021	0.0979021	0.559441	0.0979021	-0.328671	-0.104895	-0.160839	0.244755	-0.167832	0.13986	-0.797203	0.608392	-0.0979021	0.188811	0.335664	0.335664	0.0629371	0.363636	-0.468531	-0.454545	-0.020979	-0.0629371	0.146853	0.356643	0.433566	-0.300699	0.00699301	0.216783	0.237762	-0.195804	-0.153846	0.041958	0.0699301	-0.699301	0.048951	-0.027972	-0.286713	0.188811	0.321678	0.433566	-0.020979	-0.034965
dre04672	-0.314685	-0.405594	-0.433566	0	-0.426573	-0.265734	0.0909091	-0.034965	-0.013986	-0.356643	-0.125874	-0.13986	-0.51049	-0.034965	-0.545455	0.020979	-0.153846	-0.125874	-0.230769	-0.34965	-0.237762	-0.426573	-0.48951	-0.300699	-0.160839	-0.454545	-0.034965	-0.013986	-0.118881	-0.020979	-0.202797	-0.104895	0.293706	0.118881	-0.657343	0.755245	-0.454545	0.0839161	-0.727273	-0.391608	-0.223776	-0.622378	0.363636	0.188811	-0.174825	-0.356643	-0.0559441	-0.160839	-0.440559
dre04744	-0.041958	-0.216783	0.13986	-0.0559441	-0.573427	-0.0909091	-0.118881	0.00699301	0.433566	-0.713287	0.20979	0.188811	-0.132867	-0.111888	-0.342657	0.167832	0.363636	0.314685	-0.195804	-0.0699301	0.034965	0.0839161	-0.300699	0.0909091	-0.041958	0.230769	0.440559	0.230769	0.335664	0.300699	0.153846	-0.216783	-0.188811	0.27972	-0.251748	0.104895	0.153846	0.286713	-0.146853	-0.181818	0.482517	-0.174825	-0.0909091	-0.160839	-0.265734	0.146853	0.125874	0.202797	-0.244755
dre04810	0.804196	0.664336	0.216783	-0.0699301	0.328671	0.503497	0.0629371	0.51049	0.20979	0.545455	0.636364	-0.328671	0.342657	-0.272727	0.48951	-0.0769231	0.0839161	-0.594406	0.734266	-0.223776	0.678322	0.573427	0.636364	-0.244755	0.34965	-0.027972	-0.013986	0.293706	0.587413	0.181818	0.643357	0.384615	-0.622378	0.251748	0.524476	0.0559441	0	-0.034965	0.391608	0.048951	-0.307692	0.433566	0.391608	-0.391608	0.27972	0.678322	0.573427	0.307692	0.188811
dre04814	0.440559	0.79021	0.608392	0.167832	0.321678	0.27972	0.216783	-0.293706	0.587413	0.321678	0.769231	0.27972	-0.00699301	0.272727	0.636364	0.51049	0.153846	-0.0979021	0.741259	0.356643	0.671329	0.769231	0.58042	0.391608	0.412587	0.412587	0.426573	-0.153846	0.251748	0.468531	0.755245	0.41958	-0.363636	0.461538	0.552448	-0.216783	0.65035	0.258741	0.300699	0.307692	0.111888	0.363636	0.020979	-0.314685	0.468531	0.195804	0.643357	-0.048951	-0.00699301
dre04820	0.405594	0.328671	0.272727	-0.020979	0.041958	0.573427	-0.118881	0.188811	0.118881	0.0909091	0.475524	0.216783	0.538462	0.230769	0.524476	0.0699301	-0.125874	0.307692	0.0629371	0.034965	0.552448	0.27972	0.370629	-0.405594	-0.454545	0.370629	-0.034965	0.363636	0.391608	-0.0909091	0.391608	-0.174825	-0.27972	0.0629371	0.65035	-0.34965	0.0769231	0.51049	0.496503	0.181818	0.636364	0.545455	0.48951	0.013986	0.377622	0.440559	0.251748	0.265734	0.293706
dre04910	0.0629371	-0.132867	-0.342657	0.13986	-0.104895	0.118881	0.118881	0.370629	-0.0769231	0.237762	-0.167832	-0.181818	0.132867	-0.013986	0	-0.0979021	0.104895	0.0839161	-0.251748	0.048951	-0.181818	-0.118881	0.167832	-0.202797	0.0839161	-0.328671	-0.244755	0.433566	0.272727	0.223776	-0.0769231	0.237762	0.0629371	0.188811	-0.020979	-0.174825	-0.342657	-0.0629371	0.104895	-0.377622	-0.041958	0.118881	0.118881	0.293706	-0.0699301	0.27972	0.020979	0.230769	0.405594
dre04912	-0.167832	-0.615385	-0.181818	-0.769231	-0.363636	0.0909091	-0.706294	0.412587	-0.405594	-0.454545	-0.118881	-0.776224	-0.188811	-0.804196	-0.538462	-0.608392	-0.160839	-0.0769231	-0.461538	-0.797203	-0.034965	-0.461538	-0.65035	-0.671329	-0.174825	-0.496503	0.0629371	-0.335664	0.013986	-0.412587	-0.293706	-0.629371	-0.132867	0.125874	-0.335664	0.51049	-0.692308	-0.321678	-0.104895	-0.727273	-0.160839	-0.034965	0.370629	0.482517	-0.132867	-0.111888	-0.202797	0.447552	0.132867
dre04914	0.335664	-0.013986	0.0629371	-0.321678	-0.174825	0.412587	-0.244755	0.314685	0.251748	0.111888	0.251748	-0.657343	-0.321678	-0.461538	-0.125874	-0.167832	0.265734	-0.342657	0.00699301	-0.405594	0.111888	0.0839161	-0.034965	-0.27972	0.412587	-0.538462	0.0769231	-0.132867	0.230769	0.293706	0.237762	0.0979021	-0.398601	0.58042	-0.00699301	0.153846	-0.531469	0.00699301	0.160839	-0.79021	-0.195804	0.20979	0.321678	0.377622	0.034965	0.356643	0.34965	0.482517	0.237762
dre04916	-0.111888	-0.503497	0.048951	-0.594406	-0.755245	0.048951	-0.496503	0.440559	-0.377622	-0.573427	0.041958	-0.293706	0.286713	-0.314685	-0.468531	-0.0979021	-0.48951	0.272727	-0.657343	-0.517483	-0.013986	-0.524476	-0.447552	-0.594406	-0.405594	0.251748	0.377622	-0.216783	0.0769231	-0.440559	-0.454545	-0.832168	-0.195804	0.0699301	-0.132867	-0.160839	-0.300699	-0.0699301	0.0559441	-0.342657	0.370629	-0.020979	0.412587	0.391608	-0.496503	-0.118881	-0.517483	0.573427	0.160839
dre04920	0.426573	-0.041958	-0.00699301	-0.0769231	0.027972	0.377622	-0.0909091	0.440559	0.125874	0.188811	-0.195804	-0.286713	0.0699301	-0.300699	-0.258741	-0.41958	0.412587	-0.41958	0.013986	-0.405594	-0.293706	-0.0839161	0.013986	-0.223776	0.034965	-0.223776	-0.34965	0.545455	0.230769	-0.118881	-0.0699301	0.132867	-0.251748	-0.391608	-0.118881	0.0979021	-0.503497	0.223776	0.146853	-0.181818	0.00699301	0.048951	0.0979021	-0.230769	-0.272727	0.594406	-0.125874	0.0769231	-0.146853
dre04977	-0.629371	-0.244755	-0.307692	0.426573	0.027972	-0.384615	0.216783	-0.636364	0.0699301	-0.104895	-0.342657	0.342657	-0.412587	0.440559	0.104895	0.265734	0.153846	0.594406	-0.363636	0.685315	-0.293706	-0.020979	-0.132867	0.48951	0.027972	-0.27972	-0.13986	-0.237762	-0.398601	0.447552	-0.048951	0.160839	0.524476	0.34965	-0.0839161	-0.223776	0.181818	-0.013986	-0.167832	-0.146853	0.0909091	-0.0839161	-0.503497	0.517483	0.265734	-0.447552	0.146853	-0.20979	0.265734
dre04980	0.160839	0.468531	-0.125874	0.622378	0.517483	-0.041958	0.447552	-0.111888	0.0629371	0.496503	-0.00699301	0.447552	0.447552	0.440559	0.706294	0.160839	0.167832	0.13986	0.335664	0.734266	0.202797	0.51049	0.671329	0.433566	0.0629371	0.146853	-0.412587	0.405594	0.104895	0.356643	0.363636	0.482517	0	-0.041958	0.601399	-0.573427	0.482517	-0.034965	0.370629	0.566434	-0.013986	0.34965	-0.461538	-0.286713	0.335664	0.314685	0.356643	-0.0979021	0.405594
dre04981	0.594406	0.734266	0.342657	0.342657	0.216783	0.153846	0.447552	0.160839	0.594406	0.370629	0.629371	0.216783	0.20979	0.125874	0.524476	0.454545	0.398601	-0.202797	0.741259	0.34965	0.482517	0.748252	0.755245	0.384615	0.692308	0.34965	0.405594	0.440559	0.664336	0.678322	0.671329	0.755245	-0.335664	0.440559	0.314685	-0.181818	0.573427	0.013986	0.258741	0.216783	-0.0909091	0.237762	-0.041958	-0.594406	0.13986	0.552448	0.622378	0.0699301	0.027972
dre05100	0.769231	0.832168	0.398601	0.146853	0.41958	0.531469	0.146853	0.13986	0.538462	0.503497	0.769231	-0.00699301	0.223776	-0.00699301	0.713287	0.146853	0.321678	-0.34965	0.825175	0.13986	0.79021	0.874126	0.734266	0.0979021	0.363636	0.104895	0.034965	0.258741	0.545455	0.475524	0.93007	0.48951	-0.643357	0.41958	0.734266	-0.153846	0.314685	0.237762	0.496503	0.181818	-0.020979	0.566434	0.13986	-0.405594	0.517483	0.692308	0.839161	0.20979	0.20979
dre05132	0.573427	0.727273	0.370629	0.027972	0.615385	0.370629	0.034965	0.0629371	0.307692	0.608392	0.538462	-0.195804	0.146853	-0.181818	0.734266	0.013986	0.321678	-0.335664	0.755245	0.237762	0.643357	0.818182	0.685315	0.286713	0.622378	-0.027972	0.0559441	-0.0909091	0.328671	0.447552	0.748252	0.524476	-0.517483	0.440559	0.706294	-0.272727	0.356643	-0.195804	0.594406	0.0909091	-0.300699	0.643357	-0.160839	-0.223776	0.538462	0.496503	0.727273	0.223776	0.440559
dre05168	0.587413	0.636364	0.20979	0	0.496503	0.370629	0.118881	0.167832	0.251748	0.685315	0.468531	-0.384615	-0.034965	-0.20979	0.496503	-0.00699301	0.181818	-0.615385	0.727273	-0.020979	0.482517	0.573427	0.573427	0.0699301	0.636364	-0.265734	-0.027972	-0.0979021	0.251748	0.34965	0.587413	0.566434	-0.433566	0.398601	0.433566	0.027972	0.020979	-0.174825	0.328671	-0.0979021	-0.531469	0.391608	0.125874	-0.146853	0.391608	0.412587	0.615385	0.153846	0.237762
map00010	0.34965	0.629371	0.356643	-0.0629371	0.405594	0.321678	0.0909091	-0.034965	0.188811	0.475524	0.664336	-0.048951	0.00699301	0.0559441	0.538462	0.216783	-0.160839	-0.223776	0.678322	0.020979	0.664336	0.475524	0.482517	-0.0629371	0.27972	0.118881	0.286713	-0.146853	0.293706	0.146853	0.559441	0.363636	-0.181818	0.356643	0.384615	0.167832	0.293706	0.027972	0.132867	0.111888	-0.174825	0.307692	0.41958	-0.111888	0.566434	0.027972	0.482517	-0.104895	0.0559441
map00020	0.0839161	0.0629371	0.559441	-0.27972	-0.041958	0.174825	-0.0839161	-0.0769231	0.230769	-0.0979021	0.13986	0.13986	-0.20979	0.013986	-0.314685	0.132867	0.034965	-0.0839161	0.153846	-0.34965	-0.181818	-0.188811	-0.160839	-0.048951	0.0839161	0.482517	0.58042	0.034965	0.104895	-0.328671	-0.20979	0.048951	0.181818	-0.384615	-0.461538	0.384615	0.0979021	0.321678	-0.223776	0.0769231	0.272727	-0.244755	0.370629	-0.314685	-0.188811	-0.167832	-0.398601	-0.454545	-0.72028
map00030	-0.314685	-0.0839161	-0.559441	0.391608	0.146853	-0.678322	0.363636	-0.0839161	-0.167832	-0.223776	-0.230769	0.272727	-0.00699301	0.013986	-0.0559441	-0.048951	0.013986	-0.0769231	0.237762	0.181818	-0.013986	0.048951	-0.0699301	0.223776	-0.0629371	-0.132867	-0.230769	0.314685	0.013986	0.0699301	0.027972	0.195804	0.328671	-0.223776	-0.335664	0.573427	0.265734	-0.384615	-0.566434	0.433566	-0.482517	-0.517483	-0.34965	-0.552448	-0.00699301	-0.216783	0.132867	-0.384615	-0.335664
map00040	-0.111888	-0.027972	-0.020979	0	-0.13986	-0.118881	-0.132867	-0.041958	-0.0839161	-0.573427	0.258741	0.433566	0.405594	0.111888	0.195804	0.034965	-0.223776	0.468531	-0.034965	0.048951	0.482517	0.132867	-0.0979021	-0.20979	-0.664336	0.440559	0.0769231	0.216783	0.195804	-0.216783	0.216783	-0.48951	-0.027972	-0.104895	0.230769	0.111888	0.356643	0.181818	-0.034965	0.461538	0.468531	0.020979	0.111888	-0.286713	0.202797	-0.027972	0.132867	0.048951	-0.0839161
map00051	-0.181818	0.293706	0.020979	0.426573	0.167832	-0.314685	0.314685	-0.524476	0.13986	-0.20979	0.237762	0.713287	0.104895	0.538462	0.398601	0.405594	-0.167832	0.293706	0.307692	0.48951	0.384615	0.335664	0.13986	0.321678	-0.342657	0.426573	0.020979	0	-0.125874	0.0769231	0.335664	-0.020979	0.167832	-0.0629371	0.244755	0.041958	0.664336	0.216783	-0.195804	0.727273	0.202797	-0.132867	-0.181818	-0.398601	0.342657	-0.265734	0.286713	-0.370629	-0.265734
map00052	-0.167832	0.181818	-0.0699301	0.27972	0.34965	-0.0979021	0.314685	-0.20979	0.00699301	0.503497	-0.0699301	0.0559441	-0.153846	0.265734	0.363636	0.258741	0.0559441	0.174825	0.0979021	0.517483	-0.0909091	0.132867	0.363636	0.342657	0.51049	-0.160839	0.0769231	-0.111888	-0.027972	0.405594	0.034965	0.601399	0.384615	0.356643	0.041958	-0.230769	0.20979	-0.293706	0.0699301	-0.13986	-0.272727	0.146853	-0.160839	0.307692	0.300699	-0.195804	0.160839	-0.181818	0.370629
map00053	-0.335664	-0.174825	-0.265734	0.244755	-0.237762	-0.377622	0.132867	-0.335664	-0.160839	-0.447552	-0.125874	0.468531	0.0699301	0.391608	-0.132867	0.146853	-0.398601	0.174825	-0.174825	0.0979021	0.00699301	-0.195804	-0.300699	-0.020979	-0.727273	0.195804	-0.265734	-0.0629371	-0.398601	-0.286713	-0.125874	-0.48951	0.146853	-0.335664	-0.027972	0.111888	0.132867	0.265734	-0.391608	0.517483	0.20979	-0.398601	-0.0699301	-0.153846	-0.0909091	-0.370629	-0.160839	-0.223776	-0.356643
map00061	0.328671	0.20979	0.412587	-0.503497	0.216783	0.706294	-0.377622	0.293706	0.013986	0.475524	0.384615	-0.48951	-0.00699301	-0.286713	0.237762	-0.181818	-0.034965	-0.027972	0.111888	-0.321678	0.300699	0.0839161	0.230769	-0.440559	0.230769	-0.111888	0.265734	-0.111888	0.370629	-0.0629371	0.188811	0.132867	-0.181818	0.328671	0.258741	-0.027972	-0.265734	0.0629371	0.426573	-0.524476	0.104895	0.58042	0.615385	0.461538	0.412587	0.181818	0.111888	0.202797	0.405594
map00062	0.244755	0.20979	-0.013986	0.153846	0.181818	-0.00699301	0.104895	0.328671	0.118881	-0.0979021	0.195804	0.258741	0.461538	-0.111888	0.286713	-0.0839161	0.314685	0.153846	0.314685	0.104895	0.314685	0.370629	0.321678	0	0.020979	0.300699	0.0909091	0.769231	0.671329	0.132867	0.328671	0.258741	-0.048951	-0.111888	0.0979021	0.13986	0.356643	-0.0769231	0.118881	0.328671	0.118881	0.125874	-0.041958	-0.636364	0.118881	0.461538	0.272727	-0.00699301	-0.020979
map00071	-0.00699301	0.174825	0.0979021	-0.0559441	0.174825	0.0629371	-0.034965	-0.188811	-0.0909091	-0.0699301	0.237762	0.237762	0.0629371	0.174825	0.132867	0	-0.377622	-0.048951	0.272727	-0.174825	0.34965	0.013986	-0.0559441	-0.265734	-0.517483	0.223776	-0.0559441	-0.041958	-0.0839161	-0.426573	0.13986	-0.237762	0.0699301	-0.328671	0.0979021	0.426573	0.118881	0.286713	-0.223776	0.447552	0.118881	-0.104895	0.384615	-0.251748	0.314685	-0.237762	0.013986	-0.356643	-0.398601
map00073	-0.342657	-0.286713	-0.188811	-0.195804	-0.020979	-0.111888	-0.202797	-0.27972	-0.363636	-0.160839	-0.230769	-0.104895	-0.265734	0.020979	-0.272727	-0.20979	-0.475524	-0.125874	-0.195804	-0.314685	-0.111888	-0.41958	-0.482517	-0.293706	-0.545455	-0.244755	-0.314685	-0.48951	-0.594406	-0.552448	-0.293706	-0.503497	0.188811	-0.335664	-0.160839	0.398601	-0.335664	0.0909091	-0.363636	0.0559441	-0.111888	-0.286713	0.202797	0.258741	0.0699301	-0.531469	-0.286713	-0.244755	-0.27972
map00074	-0.0699301	0.195804	0.216783	0.0839161	-0.041958	0.048951	-0.041958	-0.433566	0.202797	-0.195804	0.370629	0.328671	-0.020979	0.321678	0.321678	0.307692	-0.146853	0.314685	0.0629371	0.286713	0.440559	0.300699	0.027972	0.132867	-0.293706	0.237762	0.0979021	-0.335664	-0.153846	0.132867	0.377622	-0.265734	-0.160839	0.300699	0.440559	-0.230769	0.356643	0.335664	0.111888	0.223776	0.384615	0.188811	-0.034965	0.125874	0.363636	-0.153846	0.328671	0.0559441	0.0909091
map00100	0.188811	-0.013986	-0.104895	0.265734	-0.27972	0.132867	0.146853	0.167832	0.342657	0.020979	0.013986	-0.00699301	0.048951	0.0769231	0.048951	0.146853	0.41958	0.153846	-0.216783	0.265734	-0.0979021	0.181818	0.195804	0.153846	0.230769	-0.160839	-0.0909091	0.335664	0.251748	0.58042	0.181818	0.20979	-0.237762	0.447552	0.160839	-0.496503	-0.104895	0.160839	0.27972	-0.34965	0.20979	0.202797	-0.202797	0.195804	-0.153846	0.482517	0.272727	0.433566	0.398601
map00120	-0.272727	-0.223776	-0.132867	0.0559441	-0.321678	-0.251748	-0.146853	-0.195804	-0.013986	-0.734266	0.0909091	0.391608	0.174825	0.111888	0.00699301	0.0559441	-0.104895	0.503497	-0.251748	0.118881	0.27972	0.0559441	-0.300699	-0.048951	-0.629371	0.244755	-0.00699301	0.034965	-0.027972	-0.0629371	0.13986	-0.58042	-0.041958	0.027972	0.132867	0.020979	0.251748	0.195804	-0.104895	0.27972	0.461538	-0.0839161	-0.132867	-0.0909091	0.0699301	-0.104895	0.132867	0.13986	-0.048951
map00121	0.041958	-0.034965	-0.160839	-0.216783	0.258741	0.146853	-0.384615	0.0699301	-0.321678	-0.0629371	0	-0.202797	0.230769	-0.293706	0.195804	-0.524476	-0.146853	-0.0769231	0.048951	-0.216783	0.377622	0.111888	-0.111888	-0.321678	-0.524476	-0.237762	-0.517483	-0.104895	-0.111888	-0.363636	0.20979	-0.454545	-0.286713	-0.202797	0.440559	0.118881	-0.174825	-0.041958	0.202797	0.174825	-0.034965	0.286713	-0.00699301	0.013986	0.370629	0.111888	0.181818	0.174825	0.237762
map00130	-0.167832	-0.188811	-0.181818	0.160839	-0.377622	-0.447552	0.363636	0.118881	-0.153846	-0.244755	-0.223776	0.314685	0.0699301	0.223776	-0.552448	0.223776	-0.335664	-0.167832	-0.0629371	-0.202797	-0.412587	-0.48951	-0.20979	-0.0629371	-0.202797	0.377622	0.167832	0.328671	-0.027972	-0.335664	-0.524476	-0.041958	0.335664	-0.566434	-0.671329	0.377622	0.048951	0.027972	-0.657343	0.377622	-0.0769231	-0.762238	0.167832	-0.496503	-0.664336	-0.314685	-0.615385	-0.433566	-0.755245
map00140	-0.160839	0.013986	-0.013986	0.342657	-0.223776	-0.104895	0.118881	-0.377622	0.146853	-0.27972	0.0629371	0.51049	0.160839	0.51049	0.237762	0.356643	-0.0769231	0.496503	-0.251748	0.503497	0.132867	0.153846	0.027972	0.237762	-0.412587	0.272727	-0.118881	-0.0769231	-0.223776	0.202797	0.153846	-0.293706	-0.0629371	0.167832	0.405594	-0.573427	0.314685	0.363636	0.153846	0.286713	0.524476	0.111888	-0.27972	0.146853	0.0769231	-0.041958	0.146853	0.146853	0.202797
map00190	0.195804	0.251748	0.20979	0.13986	-0.0629371	-0.132867	0.356643	-0.0559441	0.181818	0.034965	0.111888	0.27972	-0.0629371	0.230769	-0.27972	0.286713	-0.160839	-0.503497	0.412587	-0.216783	-0.125874	-0.0979021	0.020979	0.0909091	0.013986	0.41958	0.195804	0.13986	-0.0559441	-0.237762	-0.125874	0.146853	0.027972	-0.503497	-0.363636	0.377622	0.167832	0.251748	-0.447552	0.496503	-0.118881	-0.538462	0.195804	-0.685315	-0.391608	-0.118881	-0.286713	-0.496503	-0.874126
map00195	0.335664	0.0839161	-0.146853	0.160839	-0.0909091	0.041958	0.230769	0.475524	-0.020979	0.377622	-0.13986	-0.237762	0.286713	-0.0979021	-0.027972	-0.00699301	0.146853	-0.314685	-0.013986	0.0559441	-0.223776	0.013986	0.342657	0.0839161	0.412587	-0.0979021	-0.153846	0.300699	0.195804	0.251748	-0.111888	0.314685	-0.258741	0.0629371	0.0769231	-0.468531	-0.160839	-0.251748	0.265734	-0.132867	-0.272727	0.0979021	-0.174825	-0.0629371	-0.433566	0.454545	-0.0769231	0.34965	0.321678
map00196	0.195804	0	-0.251748	0.377622	-0.202797	-0.160839	0.342657	0.223776	0.111888	0.160839	-0.265734	-0.013986	0.146853	0.0629371	-0.153846	0.0769231	0.258741	-0.27972	-0.0769231	0.202797	-0.34965	0.027972	0.188811	0.314685	0.265734	-0.111888	-0.307692	0.293706	-0.013986	0.34965	-0.0979021	0.230769	-0.251748	-0.013986	0.013986	-0.475524	-0.0839161	-0.0839161	0.0979021	0.020979	-0.188811	-0.104895	-0.461538	-0.167832	-0.531469	0.384615	-0.048951	0.244755	0.132867
map00220	-0.104895	0.188811	0.0559441	0.195804	0.048951	-0.370629	0.34965	-0.20979	-0.0839161	-0.0629371	0.0559441	0.461538	0.0769231	0.342657	-0.0909091	0.300699	-0.398601	-0.181818	0.342657	0.013986	0.013986	-0.0979021	0.00699301	0.125874	-0.202797	0.503497	0.167832	0.027972	-0.146853	-0.321678	-0.146853	0.013986	0.244755	-0.503497	-0.251748	0.342657	0.412587	0.048951	-0.48951	0.713287	-0.111888	-0.51049	0.0769231	-0.608392	-0.174825	-0.405594	-0.286713	-0.58042	-0.699301
map00230	0.440559	0.48951	0.300699	-0.146853	0.51049	0.405594	-0.00699301	0.370629	0.027972	0.713287	0.328671	-0.286713	0.244755	-0.244755	0.447552	-0.111888	0.146853	-0.20979	0.51049	0.013986	0.328671	0.391608	0.608392	-0.013986	0.559441	0.041958	0.195804	0.202797	0.545455	0.174825	0.321678	0.573427	-0.202797	0.188811	0.328671	-0.13986	0.160839	-0.27972	0.440559	-0.0769231	-0.237762	0.524476	0.153846	-0.0979021	0.328671	0.34965	0.230769	0.048951	0.398601
map00232	-0.335664	0.0909091	-0.440559	0.755245	0.00699301	-0.748252	0.622378	-0.398601	-0.013986	-0.146853	-0.188811	0.65035	0.153846	0.552448	0.230769	0.447552	-0.0769231	0.202797	0.0839161	0.769231	-0.020979	0.20979	0.181818	0.636364	-0.0559441	0.174825	-0.230769	0.0769231	-0.272727	0.377622	0.0699301	0.167832	0.230769	0.013986	0.0909091	-0.27972	0.608392	-0.20979	-0.265734	0.657343	-0.188811	-0.342657	-0.699301	-0.356643	-0.0909091	-0.230769	0.174825	-0.195804	-0.020979
map00240	0.377622	0.146853	0.300699	-0.426573	0.377622	0.48951	-0.335664	0.454545	-0.0559441	0.482517	0.0699301	-0.573427	0.125874	-0.538462	0.202797	-0.384615	0.300699	-0.174825	0.146853	-0.230769	0.0559441	0.146853	0.286713	-0.153846	0.566434	-0.160839	0.160839	0.041958	0.384615	0.00699301	0.0559441	0.314685	-0.188811	0.125874	0.160839	-0.13986	-0.202797	-0.34965	0.559441	-0.440559	-0.188811	0.559441	0.125874	0.153846	0.160839	0.41958	0.048951	0.27972	0.461538
map00250	0.167832	0.0979021	0.0839161	-0.20979	0.307692	0.230769	-0.013986	0.363636	-0.202797	0.615385	-0.104895	-0.398601	0.034965	-0.244755	-0.00699301	-0.20979	0	-0.272727	0.13986	-0.188811	-0.195804	-0.132867	0.251748	-0.132867	0.454545	-0.13986	0.0839161	0.104895	0.223776	-0.0979021	-0.20979	0.433566	0.111888	-0.0979021	-0.13986	0.027972	-0.202797	-0.328671	0.132867	-0.258741	-0.34965	0.160839	0.20979	0.104895	-0.020979	0.0629371	-0.244755	-0.104895	0.174825
map00253	0.020979	0.216783	-0.00699301	0.41958	0.188811	-0.132867	0.34965	-0.0979021	0.34965	0.160839	0.041958	0.258741	-0.00699301	0.181818	0.356643	0.293706	0.503497	0.272727	0.160839	0.601399	-0.00699301	0.412587	0.405594	0.524476	0.566434	0.034965	0.174825	0.314685	0.307692	0.678322	0.27972	0.636364	0.153846	0.398601	0.0629371	-0.286713	0.412587	-0.160839	0.167832	-0.034965	-0.027972	0.153846	-0.412587	-0.111888	0.146853	0.230769	0.391608	-0.00699301	0.265734
map00260	-0.13986	0	0	0.0629371	-0.111888	-0.195804	0.0699301	-0.216783	-0.0559441	-0.377622	0.104895	0.426573	0.0699301	0.258741	-0.118881	0.118881	-0.356643	0.034965	0.104895	-0.132867	0.153846	-0.118881	-0.223776	-0.146853	-0.608392	0.370629	0.00699301	0.0629371	-0.132867	-0.405594	-0.027972	-0.356643	0.125874	-0.433566	-0.125874	0.412587	0.195804	0.321678	-0.41958	0.552448	0.216783	-0.384615	0.216783	-0.405594	-0.013986	-0.300699	-0.153846	-0.377622	-0.608392
map00261	0.664336	0.433566	0.496503	-0.321678	0.363636	0.769231	-0.321678	0.307692	0.412587	0.454545	0.482517	-0.48951	0	-0.447552	0.41958	-0.237762	0.545455	-0.237762	0.398601	-0.174825	0.426573	0.559441	0.41958	-0.0979021	0.552448	-0.195804	0.13986	0.0769231	0.517483	0.328671	0.594406	0.363636	-0.552448	0.454545	0.482517	-0.153846	-0.13986	0.0839161	0.692308	-0.468531	0.034965	0.748252	0.195804	0.0909091	0.433566	0.713287	0.566434	0.412587	0.440559
map00270	0.503497	0.237762	0.776224	-0.384615	-0.00699301	0.482517	-0.230769	0.160839	0.433566	0.118881	0.244755	-0.174825	-0.0979021	-0.272727	-0.216783	-0.00699301	0.391608	-0.342657	0.251748	-0.377622	-0.111888	0.104895	0.0559441	0.0909091	0.440559	0.391608	0.517483	0.00699301	0.237762	-0.0769231	0.00699301	0.132867	-0.370629	-0.181818	-0.104895	-0.0769231	0.013986	0.27972	0.286713	-0.118881	0.244755	0.153846	0.118881	-0.307692	-0.293706	0.356643	-0.202797	0	-0.363636
map00280	0.251748	0.503497	0.153846	0.202797	0.27972	-0.125874	0.335664	-0.174825	0.13986	0.223776	0.300699	0.202797	0	0.174825	0.174825	0.230769	-0.174825	-0.545455	0.692308	0.00699301	0.300699	0.293706	0.251748	0.20979	0.0979021	0.237762	0.013986	-0.0979021	-0.0979021	-0.0559441	0.272727	0.216783	-0.153846	-0.216783	0.0979021	0.27972	0.34965	0.034965	-0.223776	0.601399	-0.356643	-0.230769	0.013986	-0.636364	0.0559441	-0.0699301	0.174825	-0.356643	-0.503497
map00290	0.307692	0.118881	0.244755	-0.293706	0.020979	0.300699	-0.0699301	0.433566	0.0769231	0.41958	0.146853	-0.48951	-0.0559441	-0.356643	-0.0699301	-0.041958	0.167832	-0.258741	0.118881	-0.230769	-0.0769231	0.00699301	0.237762	-0.0839161	0.685315	-0.0979021	0.391608	0.034965	0.398601	0.188811	-0.041958	0.412587	-0.13986	0.300699	-0.132867	-0.0629371	-0.174825	-0.272727	0.216783	-0.517483	-0.244755	0.20979	0.230769	0.153846	-0.13986	0.230769	-0.048951	0.202797	0.223776
map00300	0.167832	0.328671	0.440559	0.167832	0.153846	0.125874	0.195804	-0.125874	0.587413	0.020979	0.328671	0.377622	-0.104895	0.153846	0.20979	0.335664	0.538462	0.251748	0.34965	0.27972	0.0979021	0.405594	0.300699	0.363636	0.454545	0.398601	0.566434	0.426573	0.524476	0.440559	0.342657	0.573427	0.132867	0.181818	-0.118881	0.0699301	0.496503	0.230769	0.048951	0.048951	0.314685	0.0839161	-0.027972	-0.377622	0.174825	0.20979	0.272727	-0.27972	-0.237762
map00310	0.741259	0.86014	0.34965	0.356643	0.293706	0.41958	0.370629	0.125874	0.664336	0.447552	0.797203	0.230769	0.251748	0.195804	0.678322	0.356643	0.356643	-0.244755	0.832168	0.27972	0.734266	0.881119	0.804196	0.188811	0.363636	0.251748	0.125874	0.51049	0.678322	0.622378	0.937063	0.629371	-0.538462	0.433566	0.615385	-0.153846	0.454545	0.34965	0.34965	0.27972	0.0839161	0.412587	0.13986	-0.545455	0.412587	0.692308	0.832168	0.0979021	0.0769231
map00311	0.258741	0.461538	0.118881	0.272727	0.0699301	-0.048951	0.258741	-0.202797	0.384615	-0.118881	0.524476	0.356643	0.027972	0.20979	0.27972	0.293706	0.013986	-0.20979	0.587413	0.104895	0.566434	0.503497	0.20979	0.146853	-0.111888	0.237762	0.041958	0.111888	0.146853	0.202797	0.601399	0.0769231	-0.293706	0.104895	0.258741	0.265734	0.412587	0.300699	-0.160839	0.496503	0.013986	-0.104895	0.041958	-0.58042	0.237762	0.125874	0.531469	-0.132867	-0.377622
map00330	-0.125874	0.048951	-0.237762	0.27972	-0.307692	-0.293706	0.237762	-0.13986	-0.125874	-0.314685	0.188811	0.440559	0.286713	0.426573	0.0699301	0.314685	-0.545455	0.125874	-0.013986	0.13986	0.321678	-0.013986	-0.027972	-0.111888	-0.643357	0.300699	-0.146853	0.00699301	-0.146853	-0.125874	0.0909091	-0.412587	-0.0699301	-0.0559441	0.20979	-0.034965	0.244755	0.223776	-0.272727	0.538462	0.174825	-0.258741	0.104895	-0.181818	-0.048951	-0.223776	0.034965	-0.00699301	-0.160839
map00332	0.0839161	0.0559441	0.00699301	-0.027972	0.202797	0.048951	0.034965	0.258741	0	0.34965	-0.0699301	-0.265734	0.027972	-0.237762	0.13986	-0.0699301	0.307692	0.020979	0.048951	0.153846	-0.111888	0.125874	0.286713	0.167832	0.636364	-0.160839	0.174825	0.132867	0.314685	0.335664	0	0.48951	0.0629371	0.286713	-0.034965	-0.195804	0.027972	-0.440559	0.258741	-0.342657	-0.265734	0.251748	-0.167832	0.125874	0.020979	0.202797	0.0839161	0.146853	0.41958
map00333	0.216783	0.398601	0.482517	-0.377622	0.531469	0.405594	-0.307692	-0.0559441	0.118881	0.293706	0.48951	-0.20979	-0.0979021	-0.286713	0.41958	-0.146853	0.0909091	-0.0559441	0.524476	-0.132867	0.552448	0.41958	0.223776	-0.0769231	0.265734	0.041958	0.335664	-0.223776	0.293706	-0.020979	0.468531	0.202797	-0.132867	0.216783	0.286713	0.27972	0.216783	-0.0629371	0.258741	-0.0629371	-0.048951	0.454545	0.265734	-0.020979	0.664336	0.020979	0.377622	-0.111888	0.104895
map00340	-0.258741	-0.013986	-0.146853	0.293706	-0.167832	-0.41958	0.258741	-0.321678	0.0699301	-0.496503	0.0909091	0.601399	-0.00699301	0.363636	-0.104895	0.265734	-0.216783	0.153846	0.125874	0.0909091	0.13986	-0.013986	-0.202797	0.0629371	-0.517483	0.342657	0.034965	0.188811	-0.0699301	-0.132867	0.0699301	-0.202797	0.223776	-0.27972	-0.216783	0.454545	0.363636	0.27972	-0.566434	0.587413	0.181818	-0.517483	0.020979	-0.496503	-0.013986	-0.328671	0.00699301	-0.433566	-0.636364
map00350	-0.0909091	0.321678	0.132867	0.34965	0.111888	-0.13986	0.27972	-0.559441	0.300699	-0.132867	0.314685	0.601399	-0.125874	0.517483	0.251748	0.405594	-0.111888	0.118881	0.356643	0.314685	0.335664	0.300699	0.0699301	0.258741	-0.307692	0.314685	0.034965	-0.0559441	-0.146853	0.0909091	0.377622	0.013986	0.0769231	-0.027972	0.160839	0.174825	0.48951	0.440559	-0.272727	0.559441	0.230769	-0.174825	-0.020979	-0.321678	0.335664	-0.258741	0.293706	-0.433566	-0.41958
map00360	-0.153846	0.265734	-0.048951	0.41958	0.286713	-0.230769	0.251748	-0.517483	0.132867	-0.160839	0.153846	0.643357	0.0559441	0.461538	0.391608	0.216783	-0.0629371	0.216783	0.328671	0.412587	0.356643	0.342657	0.0979021	0.258741	-0.426573	0.251748	-0.195804	0.0839161	-0.146853	0.020979	0.377622	-0.013986	0.153846	-0.174825	0.258741	0.160839	0.517483	0.27972	-0.188811	0.699301	0.174825	-0.0979021	-0.188811	-0.405594	0.440559	-0.181818	0.335664	-0.41958	-0.27972
map00361	-0.0909091	0.118881	0.244755	0.13986	-0.0979021	-0.146853	0.048951	-0.342657	0.188811	-0.482517	0.244755	0.636364	0.167832	0.34965	0.125874	0.300699	-0.0909091	0.356643	0.0979021	0.188811	0.272727	0.167832	-0.0699301	0.13986	-0.447552	0.629371	0.237762	0.0769231	-0.00699301	-0.125874	0.167832	-0.293706	0.041958	-0.20979	0.104895	0.027972	0.531469	0.377622	-0.111888	0.594406	0.517483	-0.125874	-0.041958	-0.426573	0.0769231	-0.132867	0.034965	-0.223776	-0.405594
map00362	-0.048951	0.20979	0.111888	0.265734	0.125874	-0.0699301	0.132867	-0.447552	0.125874	-0.160839	0.118881	0.552448	0.0769231	0.440559	0.202797	0.188811	-0.13986	0.104895	0.195804	0.216783	0.216783	0.174825	0	0.153846	-0.517483	0.34965	-0.181818	-0.013986	-0.258741	-0.167832	0.202797	-0.20979	0.00699301	-0.328671	0.251748	0.00699301	0.34965	0.447552	-0.104895	0.65035	0.321678	-0.0909091	-0.0909091	-0.335664	0.20979	-0.13986	0.0839161	-0.335664	-0.356643
map00363	-0.496503	-0.27972	-0.335664	0.258741	-0.51049	-0.517483	0.20979	-0.412587	-0.0769231	-0.48951	-0.0629371	0.307692	-0.195804	0.41958	-0.174825	0.440559	-0.426573	0.300699	-0.377622	0.265734	-0.048951	-0.230769	-0.328671	0.111888	-0.342657	0	0.013986	-0.41958	-0.468531	0.111888	-0.153846	-0.391608	0.202797	0.286713	-0.125874	-0.0629371	0.104895	0.0559441	-0.426573	0.0629371	0.0629371	-0.426573	-0.104895	0.300699	-0.160839	-0.545455	-0.027972	0.041958	-0.0769231
map00364	-0.27972	-0.0909091	-0.293706	0.237762	-0.013986	-0.377622	0.20979	-0.454545	-0.0839161	-0.111888	-0.230769	0.13986	-0.363636	0.244755	-0.237762	0.0629371	-0.265734	-0.328671	0.0559441	-0.00699301	-0.167832	-0.181818	-0.314685	0.146853	-0.307692	-0.237762	-0.405594	-0.377622	-0.657343	-0.174825	-0.118881	-0.188811	0.125874	-0.272727	-0.181818	0.335664	-0.0909091	0.111888	-0.517483	0.300699	-0.307692	-0.51049	-0.167832	-0.0839161	-0.0699301	-0.447552	-0.0699301	-0.363636	-0.468531
map00365	-0.545455	-0.559441	-0.153846	-0.223776	-0.377622	-0.195804	-0.335664	-0.0629371	-0.293706	-0.762238	-0.13986	0.27972	0.111888	0.027972	-0.237762	-0.0979021	-0.258741	0.79021	-0.601399	-0.104895	-0.027972	-0.405594	-0.524476	-0.377622	-0.72028	0.237762	0.195804	0.118881	0.0559441	-0.384615	-0.300699	-0.629371	0.41958	-0.146853	-0.27972	0.251748	0.013986	0.118881	-0.251748	-0.020979	0.587413	-0.160839	0.223776	0.223776	0.034965	-0.384615	-0.314685	-0.048951	-0.0769231
map00380	-0.034965	0.111888	0.041958	0.0909091	0.020979	-0.020979	0.0559441	-0.286713	0.0559441	-0.237762	0.181818	0.370629	-0.013986	0.286713	0.034965	0.0979021	-0.265734	-0.020979	0.188811	-0.104895	0.244755	0.00699301	-0.13986	-0.160839	-0.573427	0.223776	-0.111888	0.020979	-0.160839	-0.321678	0.13986	-0.272727	0.0629371	-0.328671	0.027972	0.398601	0.111888	0.440559	-0.307692	0.468531	0.216783	-0.237762	0.272727	-0.307692	0.188811	-0.195804	0.041958	-0.34965	-0.524476
map00400	-0.174825	-0.0629371	0.51049	-0.447552	0.00699301	0.0699301	-0.244755	-0.181818	0	-0.118881	0.104895	-0.00699301	-0.293706	-0.0769231	-0.244755	0.0979021	-0.153846	0.104895	0.013986	-0.286713	-0.118881	-0.258741	-0.258741	-0.0629371	0.132867	0.363636	0.685315	-0.356643	-0.041958	-0.356643	-0.286713	-0.0699301	0.314685	-0.160839	-0.426573	0.34965	0.125874	0.027972	-0.195804	-0.0909091	0.153846	-0.146853	0.335664	0.041958	-0.013986	-0.468531	-0.405594	-0.377622	-0.440559
map00401	-0.216783	-0.265734	0.041958	-0.335664	0.384615	0.223776	-0.517483	0.111888	-0.468531	0.013986	-0.335664	-0.0629371	0.370629	-0.230769	0.230769	-0.552448	0.034965	0.573427	-0.363636	0.020979	-0.0559441	-0.13986	-0.0699301	-0.237762	-0.342657	0.0559441	-0.167832	0.111888	0.0629371	-0.447552	-0.230769	-0.265734	0.258741	-0.363636	0.223776	-0.230769	-0.048951	-0.188811	0.468531	-0.013986	0.34965	0.517483	-0.0769231	0.293706	0.34965	0.020979	-0.27972	0.027972	0.503497
map00404	0.538462	0.48951	0.20979	0.167832	0.223776	0.111888	0.272727	0.321678	0.363636	0.188811	0.370629	0.125874	0.258741	-0.104895	0.223776	0.0839161	0.363636	-0.342657	0.65035	-0.020979	0.293706	0.468531	0.468531	0.125874	0.391608	0.293706	0.20979	0.622378	0.622378	0.237762	0.412587	0.524476	-0.244755	-0.0699301	0.041958	0.202797	0.321678	0	0.0699301	0.307692	-0.132867	0.027972	0.048951	-0.804196	-0.020979	0.538462	0.321678	-0.0839161	-0.27972
map00405	-0.167832	-0.13986	0.048951	-0.174825	-0.041958	-0.125874	-0.0559441	-0.146853	-0.153846	-0.265734	-0.0769231	0.132867	-0.167832	0.041958	-0.363636	-0.0629371	-0.335664	-0.181818	0.0559441	-0.426573	-0.125874	-0.377622	-0.391608	-0.265734	-0.412587	0.181818	0.0699301	-0.0769231	-0.237762	-0.608392	-0.300699	-0.286713	0.286713	-0.587413	-0.454545	0.678322	-0.0979021	0.195804	-0.524476	0.286713	0	-0.496503	0.370629	-0.293706	-0.118881	-0.412587	-0.398601	-0.503497	-0.769231
map00410	0.0559441	0.314685	0	-0.00699301	0.20979	-0.132867	0.160839	-0.027972	-0.195804	0.125874	0.314685	0.104895	0.125874	0.0909091	0.167832	0.104895	-0.517483	-0.307692	0.496503	-0.146853	0.426573	0.0769231	0.132867	-0.174825	-0.181818	0.202797	0.0629371	-0.111888	0	-0.300699	0.146853	-0.013986	0.020979	-0.181818	0.0559441	0.454545	0.237762	-0.0979021	-0.307692	0.48951	-0.314685	-0.202797	0.342657	-0.384615	0.195804	-0.286713	0.0559441	-0.314685	-0.342657
map00430	0.405594	0.601399	0.244755	0.244755	0.048951	-0.0909091	0.503497	0.223776	0.202797	0.223776	0.538462	0.370629	0.377622	0.244755	0.216783	0.475524	-0.202797	-0.300699	0.699301	0.0629371	0.398601	0.321678	0.538462	0.0979021	0.230769	0.664336	0.454545	0.433566	0.517483	0.0979021	0.272727	0.426573	-0.125874	-0.0839161	0.020979	0.13986	0.587413	0.00699301	-0.174825	0.615385	-0.125874	-0.195804	0.265734	-0.825175	-0.13986	0.125874	0.0909091	-0.258741	-0.433566
map00440	-0.244755	-0.020979	-0.104895	0.230769	0.0979021	-0.167832	0.00699301	-0.41958	-0.0699301	-0.342657	-0.048951	0.524476	0.146853	0.363636	0.20979	0.027972	-0.167832	0.342657	-0.048951	0.244755	0.188811	0.0699301	-0.13986	0.041958	-0.699301	0.216783	-0.314685	0.00699301	-0.293706	-0.237762	0.111888	-0.384615	0.13986	-0.321678	0.244755	0.020979	0.258741	0.314685	-0.0909091	0.566434	0.356643	-0.0559441	-0.146853	-0.167832	0.27972	-0.188811	0.0699301	-0.230769	-0.167832
map00450	0.160839	-0.013986	0.188811	-0.321678	0.293706	0.286713	-0.244755	0.258741	0.048951	0.34965	-0.0979021	-0.517483	-0.195804	-0.496503	-0.020979	-0.328671	0.447552	-0.153846	0.0629371	-0.174825	-0.188811	0.048951	0.0909091	0.027972	0.657343	-0.314685	0.174825	0	0.251748	0.13986	-0.034965	0.405594	0	0.153846	-0.146853	0.048951	-0.230769	-0.335664	0.286713	-0.552448	-0.258741	0.300699	-0.034965	0.188811	0.0769231	0.237762	0.020979	0.0979021	0.265734
map00460	0.377622	0.13986	-0.167832	-0.020979	-0.328671	0.153846	0.0559441	0.587413	0.0699301	-0.195804	0.517483	-0.027972	0.41958	-0.146853	0.0559441	0.00699301	-0.146853	-0.0769231	0.195804	-0.321678	0.559441	0.167832	0.181818	-0.552448	-0.272727	0.104895	0.0769231	0.643357	0.727273	0.0629371	0.384615	-0.0839161	-0.356643	0.216783	0.111888	0.328671	-0.0629371	0.146853	-0.0909091	0.020979	0.104895	-0.00699301	0.58042	-0.335664	-0.00699301	0.426573	0.328671	0.321678	-0.027972
map00470	0.41958	0.636364	0.104895	0.300699	0.181818	0.146853	0.328671	-0.0629371	0.517483	0.258741	0.706294	0.0839161	-0.0629371	0.125874	0.524476	0.356643	0.174825	-0.251748	0.699301	0.237762	0.706294	0.727273	0.517483	0.174825	0.34965	-0.0629371	0.104895	0.104895	0.391608	0.636364	0.853147	0.475524	-0.391608	0.65035	0.426573	0.111888	0.335664	0.13986	0.0559441	0.0839161	-0.188811	0.188811	0.111888	-0.272727	0.461538	0.314685	0.881119	0.0979021	0.0699301
map00480	0.363636	0.0909091	0.0839161	-0.195804	0.146853	0.293706	-0.00699301	0.475524	-0.230769	0.405594	-0.125874	-0.216783	0.258741	-0.160839	-0.237762	-0.314685	-0.174825	-0.538462	0.181818	-0.531469	-0.216783	-0.300699	0.0979021	-0.405594	-0.104895	0.104895	-0.174825	0.384615	0.146853	-0.559441	-0.314685	0.0769231	-0.0559441	-0.706294	-0.181818	0.230769	-0.34965	0.0769231	-0.034965	0.167832	-0.146853	-0.0979021	0.426573	-0.34965	-0.300699	0.202797	-0.496503	-0.230769	-0.34965
map00500	0.482517	0.664336	0.237762	0.104895	0.251748	0.328671	0.118881	0.0839161	0.356643	0.244755	0.811189	0.104895	0.230769	0.0559441	0.643357	0.20979	0.027972	-0.0909091	0.685315	0.125874	0.902098	0.727273	0.559441	-0.0629371	0.0839161	0.160839	0.146853	0.20979	0.559441	0.370629	0.867133	0.272727	-0.454545	0.48951	0.615385	0.0559441	0.391608	0.188811	0.237762	0.216783	0.048951	0.405594	0.293706	-0.300699	0.587413	0.370629	0.783217	0.13986	0.174825
map00510	-0.0979021	-0.0839161	0.188811	-0.013986	-0.447552	-0.230769	0.125874	-0.160839	0.174825	-0.482517	0.118881	0.356643	-0.153846	0.20979	-0.482517	0.328671	-0.216783	-0.0699301	0.013986	-0.251748	-0.125874	-0.258741	-0.335664	-0.013986	-0.265734	0.482517	0.398601	0.013986	-0.0769231	-0.251748	-0.20979	-0.258741	0.0909091	-0.314685	-0.482517	0.391608	0.160839	0.363636	-0.545455	0.300699	0.244755	-0.601399	0.223776	-0.412587	-0.433566	-0.314685	-0.34965	-0.342657	-0.839161
map00511	0.0629371	-0.265734	0.048951	-0.181818	-0.34965	0.237762	-0.34965	0.237762	0.00699301	-0.566434	0.048951	0.188811	0.377622	-0.0699301	-0.118881	-0.216783	0.0559441	0.433566	-0.377622	-0.244755	0.111888	-0.111888	-0.244755	-0.433566	-0.692308	0.293706	-0.041958	0.475524	0.293706	-0.300699	-0.00699301	-0.566434	-0.146853	-0.251748	0.0909091	-0.027972	-0.125874	0.447552	0.153846	0.0559441	0.741259	0.125874	0.237762	-0.0839161	-0.0769231	0.314685	-0.118881	0.244755	-0.041958
map00513	-0.475524	-0.629371	-0.496503	-0.00699301	-0.475524	-0.566434	0.125874	0.125874	-0.328671	-0.412587	-0.559441	-0.0559441	-0.244755	-0.0909091	-0.804196	-0.0769231	-0.202797	-0.0769231	-0.447552	-0.314685	-0.678322	-0.727273	-0.566434	-0.13986	-0.125874	-0.174825	0.00699301	0.111888	-0.202797	-0.27972	-0.72028	-0.160839	0.482517	-0.363636	-0.916084	0.531469	-0.342657	-0.244755	-0.741259	-0.153846	-0.27972	-0.804196	0.027972	-0.027972	-0.664336	-0.447552	-0.629371	-0.258741	-0.51049
map00520	0.286713	0.202797	0.146853	-0.335664	0.223776	0.342657	-0.160839	0.538462	-0.188811	0.538462	0.230769	-0.468531	0.251748	-0.391608	0.181818	-0.216783	-0.048951	-0.132867	0.20979	-0.188811	0.230769	0.111888	0.377622	-0.251748	0.405594	-0.0559441	0.223776	0.132867	0.538462	0.041958	0.0979021	0.307692	-0.195804	0.237762	0.174825	-0.0979021	-0.0559441	-0.377622	0.335664	-0.300699	-0.223776	0.433566	0.27972	0.146853	0.146853	0.216783	0.020979	0.20979	0.48951
map00521	0.447552	0.594406	0.377622	0.0559441	0.622378	0.405594	0.00699301	0.167832	0.202797	0.545455	0.391608	0.041958	0.412587	-0.0629371	0.79021	-0.013986	0.370629	0.132867	0.51049	0.377622	0.503497	0.692308	0.734266	0.20979	0.454545	0.230769	0.146853	0.307692	0.566434	0.34965	0.566434	0.545455	-0.223776	0.251748	0.643357	-0.426573	0.461538	-0.146853	0.699301	0.146853	0.0699301	0.748252	-0.118881	-0.202797	0.545455	0.531469	0.496503	0.132867	0.552448
map00522	0.195804	0.195804	0.167832	0.13986	0.405594	0.286713	0.0629371	0.0559441	0.223776	0.475524	-0.104895	-0.034965	0.027972	-0.00699301	0.321678	-0.0699301	0.552448	0.118881	0.0909091	0.328671	-0.160839	0.272727	0.398601	0.293706	0.503497	-0.0909091	-0.034965	0.300699	0.251748	0.363636	0.132867	0.58042	0.0629371	0.104895	0.167832	-0.384615	0.0629371	-0.048951	0.454545	-0.195804	0.048951	0.433566	-0.258741	0.0769231	0.202797	0.391608	0.160839	0	0.384615
map00523	0.307692	0.286713	0.0979021	0.020979	0.454545	0.314685	0.0559441	0.237762	0.104895	0.65035	0.027972	-0.307692	0.027972	-0.188811	0.342657	-0.13986	0.384615	-0.160839	0.265734	0.146853	0.00699301	0.293706	0.475524	0.132867	0.636364	-0.258741	-0.034965	0.188811	0.321678	0.342657	0.202797	0.636364	-0.0629371	0.237762	0.195804	-0.216783	-0.048951	-0.258741	0.412587	-0.293706	-0.27972	0.440559	-0.0769231	0.0979021	0.244755	0.384615	0.251748	0.0909091	0.454545
map00524	-0.041958	-0.104895	0.0769231	-0.034965	0.0979021	0.167832	-0.048951	0.0629371	-0.048951	0.356643	-0.293706	-0.188811	-0.034965	-0.00699301	0.034965	-0.041958	0.20979	0.181818	-0.300699	0.202797	-0.398601	-0.125874	0.132867	0.153846	0.384615	-0.132867	0.020979	-0.0559441	-0.041958	0.160839	-0.265734	0.258741	0.153846	0.118881	0.00699301	-0.517483	-0.146853	-0.160839	0.356643	-0.391608	0.034965	0.293706	-0.181818	0.461538	-0.0699301	0.0769231	-0.20979	0.125874	0.461538
map00525	0.356643	0.174825	0.146853	-0.244755	0.258741	0.454545	-0.146853	0.405594	0.048951	0.573427	0.118881	-0.559441	-0.013986	-0.384615	0.174825	-0.230769	0.272727	-0.223776	0.146853	-0.13986	0.048951	0.160839	0.335664	-0.125874	0.594406	-0.335664	0.0699301	0.0699301	0.377622	0.237762	0.146853	0.440559	-0.202797	0.34965	0.146853	-0.13986	-0.272727	-0.244755	0.41958	-0.552448	-0.251748	0.468531	0.167832	0.286713	0.167832	0.384615	0.181818	0.27972	0.496503
map00531	-0.258741	-0.272727	-0.146853	0.167832	-0.377622	-0.454545	0.251748	0.00699301	0.041958	-0.482517	-0.202797	0.398601	-0.048951	0.13986	-0.524476	0.174825	0	0.0979021	-0.118881	-0.0909091	-0.370629	-0.328671	-0.300699	0.0699301	-0.167832	0.335664	0.251748	0.433566	0.111888	-0.125874	-0.34965	-0.020979	0.356643	-0.405594	-0.692308	0.433566	0.153846	0.0909091	-0.615385	0.258741	0.118881	-0.678322	-0.013986	-0.48951	-0.51049	-0.230769	-0.405594	-0.405594	-0.706294
map00540	-0.0839161	-0.251748	-0.125874	-0.188811	0.111888	0.223776	-0.153846	0.167832	-0.27972	0.454545	-0.426573	-0.475524	-0.160839	-0.160839	-0.160839	-0.300699	0.00699301	-0.0769231	-0.356643	-0.125874	-0.482517	-0.377622	-0.048951	-0.160839	0.20979	-0.468531	-0.244755	-0.146853	-0.188811	-0.104895	-0.412587	0.132867	0.181818	-0.027972	-0.125874	-0.202797	-0.545455	-0.188811	0.174825	-0.545455	-0.195804	0.174825	0.0629371	0.622378	-0.0629371	-0.041958	-0.335664	0.0699301	0.391608
map00541	0.524476	0.601399	0.0559441	0.146853	0.461538	0.20979	0.0559441	0.244755	0.0629371	0.300699	0.48951	0.020979	0.58042	-0.111888	0.776224	-0.0839161	0.0909091	-0.160839	0.615385	0.223776	0.804196	0.748252	0.636364	0.027972	0.0699301	0.111888	-0.20979	0.251748	0.41958	0.223776	0.727273	0.181818	-0.531469	0.202797	0.825175	-0.244755	0.377622	-0.167832	0.531469	0.426573	-0.146853	0.559441	-0.104895	-0.440559	0.475524	0.587413	0.692308	0.335664	0.447552
map00542	0.321678	0.188811	0.195804	0.27972	-0.398601	-0.0839161	0.384615	0.132867	0.384615	-0.202797	0.167832	0.440559	0.195804	0.286713	-0.286713	0.391608	0.0769231	-0.230769	0.188811	-0.0629371	-0.118881	0.013986	0.0979021	0.13986	-0.0559441	0.594406	0.230769	0.517483	0.230769	0.034965	-0.027972	0.0699301	-0.195804	-0.335664	-0.223776	-0.020979	0.237762	0.433566	-0.230769	0.447552	0.272727	-0.412587	0.048951	-0.727273	-0.608392	0.258741	-0.202797	-0.146853	-0.671329
map00543	-0.048951	-0.020979	-0.377622	0.223776	-0.0769231	-0.188811	0.041958	-0.104895	-0.0979021	-0.265734	0.027972	0.146853	0.153846	0.0909091	0.104895	-0.0909091	-0.174825	-0.048951	0.020979	0.0629371	0.307692	0.13986	-0.0979021	-0.0769231	-0.552448	-0.160839	-0.524476	0.00699301	-0.195804	-0.034965	0.258741	-0.377622	-0.244755	-0.034965	0.321678	0.0559441	-0.00699301	0.118881	-0.104895	0.335664	-0.020979	-0.0769231	-0.153846	-0.132867	0.125874	0.041958	0.293706	0.13986	0.027972
map00550	0.335664	0.188811	0.426573	-0.426573	0.125874	0.615385	-0.237762	0.216783	0.153846	0.524476	0.27972	-0.545455	-0.251748	-0.258741	0.034965	-0.0629371	0.0769231	-0.244755	0.118881	-0.328671	0.041958	0.00699301	0.174825	-0.251748	0.496503	-0.202797	0.314685	-0.223776	0.216783	0.0629371	0.0699301	0.286713	-0.160839	0.34965	0.034965	-0.013986	-0.342657	0.0559441	0.293706	-0.636364	-0.0629371	0.377622	0.503497	0.447552	0.174825	0.13986	0.034965	0.13986	0.223776
map00552	0.440559	0.545455	0.482517	0.0629371	-0.20979	0.174825	0.202797	-0.0769231	0.622378	-0.048951	0.804196	0.188811	-0.0839161	0.153846	0.153846	0.545455	0.041958	-0.237762	0.559441	-0.00699301	0.566434	0.503497	0.27972	0.146853	0.251748	0.405594	0.545455	-0.041958	0.342657	0.398601	0.601399	0.160839	-0.48951	0.468531	0.202797	0.0559441	0.412587	0.384615	-0.034965	0.146853	0.153846	-0.00699301	0.251748	-0.384615	0.041958	0.181818	0.475524	0.0769231	-0.321678
map00561	0.0909091	0.272727	0.286713	-0.188811	0.461538	0.461538	-0.125874	-0.041958	-0.202797	0.622378	0.132867	-0.104895	0.111888	0.153846	0.426573	-0.041958	-0.300699	0.0909091	0.111888	0.034965	0.167832	0	0.314685	-0.230769	-0.020979	0.0559441	0	-0.202797	-0.027972	-0.251748	0.00699301	0.13986	0.146853	-0.034965	0.356643	-0.20979	-0.034965	0.0629371	0.342657	-0.027972	0.0839161	0.468531	0.405594	0.391608	0.48951	-0.125874	-0.0839161	-0.153846	0.335664
map00562	0.300699	0.433566	0.447552	0.370629	-0.0629371	0.0909091	0.370629	-0.258741	0.58042	-0.125874	0.363636	0.72028	0.118881	0.552448	0.13986	0.531469	0.160839	0.041958	0.363636	0.216783	0.132867	0.293706	0.244755	0.272727	-0.125874	0.727273	0.27972	0.405594	0.167832	0.0979021	0.265734	0.167832	-0.0559441	-0.258741	0.0559441	-0.0629371	0.503497	0.685315	-0.0699301	0.608392	0.531469	-0.160839	0.0769231	-0.678322	-0.0909091	0.195804	0.0769231	-0.34965	-0.643357
map00564	-0.041958	-0.272727	-0.27972	-0.384615	-0.048951	-0.0979021	-0.13986	0.545455	-0.48951	0.202797	-0.230769	-0.657343	-0.013986	-0.545455	-0.363636	-0.363636	-0.237762	-0.377622	-0.0979021	-0.48951	-0.230769	-0.412587	-0.125874	-0.370629	0.314685	-0.377622	0.0559441	-0.0699301	0.118881	-0.244755	-0.41958	0.0629371	0.0909091	-0.027972	-0.41958	0.34965	-0.447552	-0.65035	-0.174825	-0.433566	-0.636364	-0.160839	0.251748	0.174825	-0.293706	-0.118881	-0.342657	0.125874	0.118881
map00565	-0.027972	0.0559441	-0.174825	-0.020979	0.181818	-0.048951	-0.111888	-0.0979021	-0.188811	-0.174825	0.111888	0.0839161	0.118881	-0.034965	0.146853	-0.230769	-0.258741	-0.104895	0.20979	-0.160839	0.398601	0.0979021	-0.118881	-0.251748	-0.559441	-0.0629371	-0.356643	-0.027972	-0.118881	-0.335664	0.230769	-0.342657	-0.0909091	-0.251748	0.216783	0.405594	0.00699301	0.0909091	-0.153846	0.391608	-0.0559441	-0.048951	0.125874	-0.237762	0.328671	-0.0839161	0.195804	-0.118881	-0.174825
map00571	-0.13986	0.041958	0.104895	0.020979	-0.013986	-0.118881	-0.0769231	-0.356643	-0.0699301	-0.27972	0.0839161	0.321678	0.0909091	0.230769	0.0909091	0.0979021	-0.293706	0.125874	0.013986	0.0839161	0.216783	0.041958	-0.153846	0.0559441	-0.496503	0.300699	-0.0769231	-0.307692	-0.34965	-0.272727	0.0559441	-0.454545	-0.0699301	-0.216783	0.244755	-0.0699301	0.258741	0.216783	-0.041958	0.475524	0.244755	-0.048951	-0.0979021	-0.118881	0.104895	-0.251748	-0.034965	-0.104895	-0.181818
map00572	-0.118881	0.0839161	0.0979021	0.13986	0.027972	-0.0839161	-0.013986	-0.447552	0.048951	-0.258741	0.0769231	0.405594	0.041958	0.328671	0.160839	0.13986	-0.174825	0.160839	0.027972	0.188811	0.202797	0.118881	-0.111888	0.132867	-0.496503	0.258741	-0.160839	-0.244755	-0.370629	-0.167832	0.13986	-0.377622	-0.0559441	-0.188811	0.293706	-0.111888	0.265734	0.335664	-0.013986	0.482517	0.307692	-0.020979	-0.153846	-0.118881	0.174825	-0.181818	0.0699301	-0.132867	-0.181818
map00590	-0.153846	0.0979021	-0.104895	0.237762	0.0699301	-0.216783	0.454545	-0.0839161	0.027972	0.41958	-0.0769231	0.020979	-0.307692	0.251748	-0.0769231	0.34965	-0.0979021	-0.132867	0.13986	0.188811	-0.293706	-0.146853	0.188811	0.20979	0.51049	-0.104895	0.230769	-0.013986	0	0.258741	-0.188811	0.608392	0.433566	0.167832	-0.412587	0.153846	0.0629371	-0.20979	-0.363636	-0.146853	-0.405594	-0.307692	0.0979021	0.0979021	-0.0839161	-0.342657	-0.118881	-0.384615	-0.132867
map00591	-0.118881	-0.251748	-0.0979021	-0.272727	-0.321678	-0.0699301	-0.181818	-0.00699301	-0.146853	-0.356643	0.013986	-0.13986	-0.230769	-0.13986	-0.503497	-0.146853	-0.370629	-0.286713	-0.0769231	-0.573427	-0.013986	-0.370629	-0.503497	-0.405594	-0.475524	-0.0979021	-0.0559441	-0.202797	-0.223776	-0.461538	-0.181818	-0.496503	-0.0559441	-0.265734	-0.335664	0.608392	-0.335664	0.20979	-0.496503	0	-0.041958	-0.440559	0.384615	-0.041958	-0.188811	-0.314685	-0.244755	-0.13986	-0.538462
map00592	-0.202797	-0.475524	-0.27972	-0.0979021	-0.783217	-0.300699	0.0839161	0.153846	-0.0699301	-0.51049	-0.153846	-0.0909091	-0.27972	-0.013986	-0.832168	0.132867	-0.335664	-0.223776	-0.384615	-0.517483	-0.405594	-0.643357	-0.566434	-0.342657	-0.258741	-0.0699301	0.13986	-0.00699301	-0.153846	-0.237762	-0.496503	-0.370629	0.111888	-0.125874	-0.741259	0.496503	-0.440559	0.153846	-0.706294	-0.237762	-0.0559441	-0.769231	0.384615	0.020979	-0.706294	-0.314685	-0.468531	-0.027972	-0.622378
map00600	-0.20979	-0.391608	0.041958	-0.398601	-0.181818	0.0629371	-0.531469	0.13986	-0.356643	-0.594406	-0.0979021	0.118881	0.384615	-0.195804	-0.146853	-0.377622	-0.20979	0.503497	-0.41958	-0.300699	0.0979021	-0.272727	-0.405594	-0.454545	-0.783217	0.335664	0.013986	0.146853	0.0839161	-0.622378	-0.223776	-0.755245	0.041958	-0.440559	0.027972	0.0839161	-0.034965	0.132867	0.0839161	0.174825	0.587413	0.0979021	0.167832	-0.00699301	0.00699301	-0.0629371	-0.356643	0.0909091	-0.020979
map00603	-0.363636	-0.538462	-0.216783	-0.286713	-0.223776	-0.0979021	-0.230769	0.251748	-0.566434	-0.307692	-0.41958	0.048951	0.223776	-0.048951	-0.461538	-0.314685	-0.433566	0.293706	-0.517483	-0.41958	-0.384615	-0.734266	-0.440559	-0.573427	-0.657343	0.174825	-0.034965	0.286713	-0.013986	-0.769231	-0.692308	-0.461538	0.48951	-0.685315	-0.496503	0.34965	-0.314685	0.013986	-0.328671	0.0559441	0.258741	-0.314685	0.41958	0.0699301	-0.27972	-0.342657	-0.783217	-0.265734	-0.27972
map00604	-0.160839	-0.475524	-0.384615	-0.174825	-0.195804	-0.0979021	-0.0699301	0.454545	-0.538462	0.104895	-0.573427	-0.363636	0.132867	-0.216783	-0.468531	-0.342657	-0.237762	-0.118881	-0.48951	-0.335664	-0.594406	-0.664336	-0.223776	-0.363636	-0.0769231	-0.251748	-0.237762	0.153846	-0.0979021	-0.398601	-0.713287	-0.118881	0.258741	-0.384615	-0.426573	0.013986	-0.559441	-0.328671	-0.125874	-0.286713	-0.244755	-0.216783	0.13986	0.258741	-0.503497	-0.0839161	-0.664336	0.0629371	0.0909091
map00620	0.363636	0.48951	0.517483	-0.202797	0.13986	0.412587	-0.027972	-0.020979	0.258741	0.20979	0.657343	0.0559441	-0.013986	0.0839161	0.216783	0.20979	-0.20979	-0.20979	0.531469	-0.251748	0.524476	0.251748	0.230769	-0.230769	-0.020979	0.34965	0.391608	-0.048951	0.27972	-0.125874	0.384615	0.0839161	-0.20979	0.0629371	0.181818	0.293706	0.188811	0.377622	-0.00699301	0.167832	0.160839	0.125874	0.615385	-0.223776	0.321678	0	0.188811	-0.202797	-0.321678
map00621	-0.461538	-0.104895	-0.153846	0.125874	-0.111888	-0.524476	0.048951	-0.405594	-0.167832	-0.51049	0.0559441	0.426573	0.027972	0.223776	0.0559441	0.216783	-0.34965	0.363636	-0.034965	0.258741	0.251748	0.027972	-0.230769	0.167832	-0.405594	0.265734	0.111888	-0.286713	-0.244755	-0.0839161	0.041958	-0.377622	0.188811	0.013986	0.013986	0.13986	0.475524	-0.104895	-0.328671	0.454545	0.0769231	-0.265734	-0.223776	-0.125874	0.125874	-0.517483	0.048951	-0.167832	-0.153846
map00622	-0.314685	-0.20979	-0.181818	0.0839161	-0.00699301	-0.230769	-0.111888	-0.398601	-0.13986	-0.454545	-0.188811	0.307692	-0.041958	0.167832	-0.0559441	-0.118881	-0.167832	0.167832	-0.153846	0.020979	0.027972	-0.104895	-0.384615	-0.020979	-0.678322	0.013986	-0.363636	-0.167832	-0.454545	-0.342657	-0.041958	-0.517483	0.118881	-0.370629	0.041958	0.202797	0.027972	0.230769	-0.223776	0.391608	0.195804	-0.20979	-0.160839	-0.0909091	0.125874	-0.272727	-0.041958	-0.195804	-0.27972
map00623	-0.013986	0.265734	0.146853	0.342657	-0.020979	-0.181818	0.272727	-0.195804	0.00699301	-0.125874	0.167832	0.713287	0.51049	0.545455	0.307692	0.398601	-0.272727	0.342657	0.111888	0.433566	0.237762	0.181818	0.258741	0.223776	-0.412587	0.755245	0.0839161	0.202797	0.013986	-0.0839161	0.0839161	-0.146853	0.00699301	-0.272727	0.342657	-0.426573	0.65035	0.237762	0.0699301	0.804196	0.440559	0	-0.160839	-0.426573	-0.027972	-0.0629371	-0.0909091	-0.167832	-0.111888
map00624	-0.356643	-0.146853	-0.321678	0.048951	0.265734	-0.034965	0.0559441	-0.167832	-0.335664	0.440559	-0.307692	-0.216783	-0.265734	0.125874	0.104895	-0.0839161	-0.230769	0.104895	-0.202797	0.167832	-0.223776	-0.251748	0.00699301	-0.0699301	0.0769231	-0.517483	-0.27972	-0.293706	-0.307692	0.00699301	-0.216783	0.20979	0.447552	0.160839	-0.0559441	0.00699301	-0.27972	-0.244755	-0.0839161	-0.335664	-0.321678	0.0629371	0.0769231	0.664336	0.321678	-0.405594	-0.0699301	-0.174825	0.384615
map00625	-0.0909091	0.216783	0.181818	-0.013986	0.20979	-0.0559441	-0.0769231	-0.398601	0.0839161	-0.216783	0.335664	0.27972	-0.0559441	0.125874	0.300699	0.111888	-0.146853	0.132867	0.307692	0.0979021	0.48951	0.293706	-0.034965	0.0629371	-0.265734	0.20979	0.111888	-0.272727	-0.104895	-0.0909091	0.363636	-0.188811	-0.00699301	0.034965	0.237762	0.258741	0.384615	0.13986	-0.0839161	0.377622	0.118881	0.034965	0.034965	-0.188811	0.461538	-0.237762	0.314685	-0.202797	-0.195804
map00626	0.0629371	0.300699	0.468531	-0.020979	0.027972	0.104895	0.0979021	-0.41958	0.335664	0.00699301	0.34965	0.27972	-0.321678	0.300699	-0.048951	0.356643	-0.13986	-0.167832	0.356643	-0.0839161	0.132867	0.0769231	-0.041958	0.118881	-0.048951	0.356643	0.342657	-0.272727	-0.160839	-0.111888	0.13986	0.020979	0.00699301	-0.111888	-0.0909091	0.272727	0.251748	0.468531	-0.265734	0.272727	0.181818	-0.20979	0.258741	-0.223776	0.0979021	-0.300699	-0.020979	-0.454545	-0.622378
map00627	-0.328671	0	-0.265734	0.321678	0	-0.321678	0.202797	-0.48951	0.0559441	-0.342657	0.0909091	0.454545	-0.188811	0.384615	0.104895	0.202797	-0.20979	0.188811	0.0979021	0.202797	0.244755	0.0769231	-0.181818	0.041958	-0.503497	-0.027972	-0.195804	-0.0559441	-0.244755	0	0.230769	-0.167832	0.244755	-0.00699301	-0.013986	0.426573	0.20979	0.265734	-0.468531	0.370629	0.0699301	-0.328671	0.020979	-0.125874	0.335664	-0.377622	0.27972	-0.34965	-0.342657
map00630	-0.118881	0.041958	0.0769231	0.041958	-0.0559441	-0.13986	0.034965	-0.237762	-0.013986	-0.356643	0.146853	0.447552	0.0769231	0.251748	-0.0629371	0.111888	-0.300699	0.0839161	0.13986	-0.104895	0.195804	-0.0559441	-0.188811	-0.118881	-0.587413	0.412587	0.048951	0.0769231	-0.0839161	-0.384615	0.027972	-0.328671	0.111888	-0.41958	-0.0769231	0.384615	0.251748	0.34965	-0.356643	0.559441	0.27972	-0.307692	0.202797	-0.412587	0.0559441	-0.272727	-0.118881	-0.391608	-0.58042
map00633	-0.286713	0.265734	-0.034965	0.566434	0.328671	-0.391608	0.496503	-0.559441	0.181818	0.258741	-0.0629371	0.461538	-0.153846	0.524476	0.461538	0.517483	0.146853	0.314685	0.174825	0.874126	-0.048951	0.335664	0.363636	0.762238	0.461538	0.0909091	0.104895	-0.195804	-0.216783	0.573427	0.153846	0.559441	0.384615	0.335664	0.132867	-0.398601	0.622378	-0.223776	0.013986	0.244755	-0.160839	0.020979	-0.58042	0.041958	0.265734	-0.27972	0.27972	-0.27972	0.216783
map00640	0.237762	0.51049	0.251748	0.237762	0.223776	0.027972	0.454545	-0.181818	0.174825	0.384615	0.286713	0.335664	-0.041958	0.440559	0.0979021	0.391608	-0.300699	-0.447552	0.601399	-0.027972	0.111888	0.0699301	0.293706	0.0629371	0.020979	0.377622	0.125874	0.0699301	-0.048951	-0.167832	0.0839161	0.342657	0.104895	-0.34965	-0.0839161	0.307692	0.258741	0.307692	-0.335664	0.552448	-0.146853	-0.314685	0.363636	-0.524476	0.013986	-0.181818	-0.0769231	-0.601399	-0.671329
map00642	-0.272727	-0.188811	-0.118881	-0.00699301	0.188811	-0.0769231	0.125874	-0.034965	-0.237762	0.188811	-0.370629	0.0839161	-0.195804	0.132867	-0.286713	-0.111888	-0.153846	-0.013986	-0.0629371	-0.188811	-0.475524	-0.48951	-0.160839	-0.188811	-0.104895	-0.034965	-0.020979	0.244755	-0.0699301	-0.412587	-0.482517	0.230769	0.671329	-0.559441	-0.608392	0.538462	-0.202797	0.027972	-0.461538	0.027972	-0.104895	-0.384615	0.328671	-0.034965	-0.041958	-0.391608	-0.517483	-0.678322	-0.468531
map00643	-0.20979	0.125874	-0.146853	0.321678	-0.0699301	-0.314685	0.314685	-0.440559	0.0699301	-0.216783	0.174825	0.461538	-0.146853	0.461538	0.034965	0.34965	-0.363636	-0.013986	0.20979	0.13986	0.223776	0.034965	-0.0979021	0.0629371	-0.426573	0.13986	-0.0839161	-0.118881	-0.272727	-0.0559441	0.160839	-0.132867	0.153846	-0.0769231	-0.034965	0.356643	0.258741	0.293706	-0.51049	0.482517	0.00699301	-0.41958	0.104895	-0.237762	0.146853	-0.412587	0.13986	-0.391608	-0.482517
map00650	0.181818	0.433566	0.265734	0.132867	0.027972	0.041958	0.125874	-0.265734	0.335664	-0.160839	0.608392	0.370629	0.048951	0.258741	0.34965	0.363636	-0.118881	0.013986	0.461538	0.125874	0.636364	0.454545	0.181818	0.0699301	-0.174825	0.363636	0.223776	-0.0629371	0.125874	0.132867	0.559441	-0.0559441	-0.237762	0.20979	0.335664	0.13986	0.461538	0.335664	-0.0559441	0.41958	0.202797	0.027972	0.167832	-0.356643	0.335664	0	0.468531	-0.0769231	-0.251748
map00660	0.174825	0.146853	0.496503	-0.272727	0.160839	0.552448	-0.146853	0.027972	0.132867	0.503497	0.104895	-0.20979	-0.153846	0.048951	0.0909091	0.0769231	0.0629371	0.0699301	-0.048951	-0.0699301	-0.160839	-0.0909091	0.195804	-0.0979021	0.356643	0.0699301	0.335664	-0.13986	0.0979021	-0.013986	-0.118881	0.286713	0.104895	0.125874	0.020979	-0.265734	-0.160839	0.188811	0.335664	-0.426573	0.223776	0.370629	0.377622	0.454545	0.13986	0.020979	-0.195804	-0.0559441	0.188811
map00670	0.433566	0.538462	0.447552	-0.13986	0.13986	0.20979	0.111888	0.0839161	0.195804	0.230769	0.594406	0.020979	0.0629371	0.00699301	0.13986	0.230769	-0.237762	-0.475524	0.671329	-0.27972	0.461538	0.251748	0.27972	-0.111888	0.153846	0.398601	0.398601	-0.048951	0.244755	-0.13986	0.300699	0.160839	-0.265734	-0.0559441	0.0839161	0.328671	0.258741	0.13986	-0.0909091	0.328671	-0.132867	-0.048951	0.468531	-0.503497	0.0769231	0.027972	0.118881	-0.202797	-0.454545
map00680	-0.300699	-0.013986	-0.0769231	0.118881	-0.111888	-0.321678	0.0699301	-0.153846	-0.0629371	-0.531469	0.265734	0.566434	0.251748	0.244755	0.174825	0.230769	-0.265734	0.566434	0.041958	0.188811	0.41958	0.0979021	-0.0629371	-0.0839161	-0.48951	0.475524	0.293706	0.251748	0.265734	-0.0839161	0.174825	-0.230769	0.272727	-0.00699301	-0.020979	0.307692	0.531469	0.0699301	-0.300699	0.461538	0.34965	-0.174825	0.13986	-0.307692	0.244755	-0.286713	0.118881	-0.216783	-0.20979
map00710	0.377622	0.20979	0.314685	-0.433566	0.405594	0.426573	-0.34965	0.531469	-0.146853	0.405594	0.174825	-0.440559	0.370629	-0.545455	0.307692	-0.391608	0.202797	-0.0559441	0.230769	-0.188811	0.251748	0.237762	0.363636	-0.181818	0.426573	0.0629371	0.230769	0.174825	0.552448	-0.0629371	0.132867	0.237762	-0.230769	0.0559441	0.272727	-0.153846	0.020979	-0.412587	0.587413	-0.202797	-0.104895	0.608392	0.111888	-0.034965	0.20979	0.426573	0.0559441	0.272727	0.48951
map00720	0.265734	0.321678	0.601399	-0.020979	-0.146853	0.027972	0.174825	-0.0699301	0.58042	-0.027972	0.391608	0.146853	-0.216783	0.020979	-0.111888	0.475524	0.335664	-0.146853	0.363636	0.041958	0	0.265734	0.167832	0.433566	0.671329	0.48951	0.797203	-0.020979	0.293706	0.370629	0.153846	0.391608	-0.153846	0.230769	-0.237762	-0.027972	0.440559	0.104895	-0.027972	-0.00699301	0.0909091	-0.118881	-0.0559441	-0.398601	-0.27972	0.0909091	0.048951	-0.104895	-0.412587
map00730	0.293706	0.160839	0.167832	-0.307692	0.265734	0.370629	-0.160839	0.314685	0.0699301	0.503497	0.153846	-0.615385	-0.188811	-0.447552	0.111888	-0.202797	0.251748	-0.307692	0.216783	-0.20979	0.0629371	0.146853	0.237762	-0.0979021	0.692308	-0.391608	0.181818	-0.104895	0.300699	0.230769	0.146853	0.447552	-0.146853	0.405594	0.013986	0.0699301	-0.265734	-0.321678	0.27972	-0.601399	-0.391608	0.34965	0.195804	0.272727	0.188811	0.244755	0.216783	0.20979	0.356643
map00740	-0.167832	-0.363636	-0.0979021	-0.328671	-0.587413	-0.216783	-0.216783	0.111888	0.0699301	-0.65035	0.167832	-0.258741	-0.34965	-0.377622	-0.545455	0	-0.0629371	-0.0629371	-0.174825	-0.468531	0.0559441	-0.20979	-0.524476	-0.244755	-0.013986	-0.153846	0.391608	-0.195804	0.104895	0.020979	-0.041958	-0.356643	-0.104895	0.328671	-0.48951	0.587413	-0.202797	-0.0699301	-0.461538	-0.412587	-0.0769231	-0.412587	0.237762	0.0559441	-0.272727	-0.202797	0.027972	0.202797	-0.321678
map00750	0.356643	0.027972	0.412587	-0.461538	0.048951	0.552448	-0.300699	0.426573	0.0909091	0.398601	0.048951	-0.531469	-0.0629371	-0.412587	-0.153846	-0.230769	0.265734	-0.202797	-0.027972	-0.384615	-0.202797	-0.0979021	0.111888	-0.202797	0.503497	-0.0699301	0.307692	0.0559441	0.335664	-0.027972	-0.13986	0.244755	-0.174825	0.0699301	-0.104895	-0.125874	-0.34965	-0.034965	0.370629	-0.58042	0.027972	0.342657	0.293706	0.244755	-0.132867	0.321678	-0.216783	0.188811	0.188811
map00760	0.132867	0	0.160839	-0.111888	-0.125874	0.153846	0.104895	0.356643	-0.153846	0.13986	-0.020979	0.111888	0.293706	0.13986	-0.195804	0.0909091	-0.286713	-0.00699301	-0.0629371	-0.27972	-0.230769	-0.391608	0.0909091	-0.363636	-0.111888	0.447552	0.27972	0.426573	0.272727	-0.41958	-0.41958	0.0699301	0.265734	-0.461538	-0.328671	0.0979021	-0.0839161	0.13986	-0.118881	0.118881	0.195804	-0.174825	0.559441	-0.195804	-0.335664	-0.013986	-0.573427	-0.244755	-0.335664
map00770	0.398601	0.118881	0.538462	-0.538462	-0.020979	0.405594	-0.321678	0.363636	0.272727	0.125874	0.307692	-0.51049	-0.188811	-0.573427	-0.20979	-0.13986	0.342657	-0.328671	0.230769	-0.482517	0.034965	0.0979021	0.027972	-0.0909091	0.643357	0.041958	0.601399	-0.0559441	0.440559	0.0699301	0.0769231	0.216783	-0.321678	0.20979	-0.202797	0.181818	-0.125874	-0.104895	0.202797	-0.496503	-0.0769231	0.188811	0.251748	-0.0629371	-0.13986	0.286713	-0.00699301	0.181818	-0.0839161
map00780	0.41958	0.251748	0.300699	-0.300699	0.468531	0.594406	-0.258741	0.342657	0.013986	0.65035	0.0909091	-0.517483	0.0979021	-0.370629	0.34965	-0.321678	0.307692	-0.167832	0.174825	-0.0979021	0.0839161	0.223776	0.398601	-0.111888	0.531469	-0.230769	0.00699301	0.020979	0.300699	0.0909091	0.153846	0.391608	-0.202797	0.181818	0.328671	-0.27972	-0.223776	-0.202797	0.643357	-0.426573	-0.13986	0.664336	0.125874	0.265734	0.300699	0.454545	0.153846	0.258741	0.559441
map00785	0.034965	0.0699301	0.0629371	0.020979	-0.020979	-0.160839	0.244755	0.013986	-0.020979	0.00699301	-0.027972	0.174825	-0.0979021	0.111888	-0.377622	0.0909091	-0.237762	-0.426573	0.293706	-0.34965	-0.202797	-0.27972	-0.118881	-0.0979021	-0.104895	0.272727	0.132867	0.188811	-0.034965	-0.405594	-0.265734	0.0909091	0.216783	-0.601399	-0.524476	0.608392	0.013986	0.146853	-0.566434	0.384615	-0.174825	-0.587413	0.314685	-0.566434	-0.321678	-0.251748	-0.405594	-0.587413	-0.86014
map00790	0.286713	0.174825	0.132867	-0.237762	0.293706	0.286713	-0.027972	0.447552	-0.153846	0.629371	0.00699301	-0.454545	0.0979021	-0.307692	0.0559441	-0.195804	0.027972	-0.328671	0.20979	-0.20979	-0.0839161	-0.034965	0.328671	-0.146853	0.531469	-0.118881	0.132867	0.111888	0.314685	-0.034965	-0.111888	0.447552	-0.020979	0	-0.048951	-0.020979	-0.181818	-0.356643	0.223776	-0.27972	-0.370629	0.237762	0.230769	0.0629371	-0.020979	0.181818	-0.146853	0.020979	0.237762
map00791	0.111888	0.251748	-0.104895	0.167832	0.125874	-0.00699301	0.048951	-0.104895	0.041958	-0.146853	0.328671	0.265734	0.216783	0.125874	0.314685	-0.013986	-0.153846	-0.027972	0.335664	0.041958	0.573427	0.342657	0.0979021	-0.118881	-0.496503	0.0839161	-0.27972	0.146853	0.0769231	-0.0559441	0.482517	-0.202797	-0.237762	-0.048951	0.398601	0.216783	0.216783	0.237762	-0.0629371	0.482517	0.0909091	0.041958	0.0769231	-0.34965	0.370629	0.0909091	0.41958	-0.041958	-0.104895
map00830	0.202797	0.27972	0.398601	0.034965	-0.125874	0.00699301	0.272727	-0.20979	0.286713	0.0979021	0.202797	0.174825	-0.258741	0.27972	-0.272727	0.412587	-0.195804	-0.503497	0.342657	-0.20979	-0.132867	-0.104895	-0.013986	0.132867	0.132867	0.377622	0.321678	-0.216783	-0.230769	-0.167832	-0.118881	0.0979021	-0.041958	-0.27972	-0.286713	0.20979	0.104895	0.34965	-0.342657	0.286713	-0.0559441	-0.433566	0.251748	-0.384615	-0.34965	-0.20979	-0.265734	-0.398601	-0.783217
map00860	0.0839161	0.230769	0.104895	-0.111888	0.314685	0.195804	-0.300699	-0.132867	0.118881	-0.0769231	0.41958	-0.0699301	0.0699301	-0.20979	0.58042	-0.146853	0.181818	0.251748	0.244755	0.188811	0.713287	0.594406	0.160839	0.020979	-0.027972	-0.13986	-0.027972	-0.188811	0.195804	0.265734	0.678322	-0.0909091	-0.314685	0.51049	0.622378	-0.048951	0.251748	-0.0699301	0.398601	-0.034965	0.0909091	0.559441	-0.118881	0.118881	0.72028	0.195804	0.727273	0.314685	0.503497
map00900	-0.202797	0.034965	-0.013986	-0.272727	0.0909091	-0.146853	-0.216783	0.0559441	-0.244755	-0.20979	0.384615	-0.0699301	0.13986	-0.237762	0.307692	-0.00699301	-0.293706	0.342657	0.13986	0.013986	0.608392	0.195804	0.027972	-0.188811	-0.00699301	0.0909091	0.412587	-0.20979	0.314685	0.00699301	0.265734	-0.132867	0.0699301	0.433566	0.13986	0.27972	0.342657	-0.440559	-0.020979	-0.020979	-0.104895	0.174825	0.195804	0.0909091	0.454545	-0.272727	0.300699	0.125874	0.293706
map00901	-0.048951	0.321678	0.160839	0.20979	0.153846	-0.174825	0.202797	-0.440559	0.132867	-0.111888	0.293706	0.475524	-0.013986	0.370629	0.230769	0.314685	-0.237762	-0.013986	0.398601	0.188811	0.356643	0.244755	0.0629371	0.195804	-0.265734	0.370629	0.0769231	-0.167832	-0.181818	-0.0839161	0.272727	-0.0699301	0.027972	-0.13986	0.160839	0.188811	0.482517	0.237762	-0.230769	0.622378	0.0769231	-0.174825	-0.00699301	-0.398601	0.244755	-0.27972	0.174825	-0.377622	-0.41958
map00903	0.048951	0.398601	0.230769	0.34965	0.041958	-0.104895	0.237762	-0.461538	0.34965	-0.181818	0.412587	0.608392	0.0979021	0.475524	0.391608	0.461538	-0.041958	0.188811	0.335664	0.433566	0.461538	0.468531	0.202797	0.356643	-0.223776	0.468531	0.104895	-0.0699301	-0.0629371	0.216783	0.475524	-0.0559441	-0.160839	0.111888	0.412587	-0.188811	0.629371	0.370629	0.013986	0.601399	0.328671	0.027972	-0.188811	-0.356643	0.258741	-0.041958	0.384615	-0.132867	-0.181818
map00905	0.0699301	-0.020979	-0.27972	0.286713	-0.307692	-0.0559441	0.230769	0.265734	0.104895	0.041958	0.0559441	-0.00699301	0.20979	0.0979021	0.132867	0.216783	0.132867	0.230769	-0.216783	0.335664	0.034965	0.13986	0.272727	0.0769231	0.20979	-0.125874	-0.027972	0.300699	0.314685	0.566434	0.13986	0.195804	-0.146853	0.559441	0.181818	-0.48951	0.00699301	-0.111888	0.195804	-0.27972	0.041958	0.160839	-0.13986	0.237762	-0.132867	0.314685	0.258741	0.475524	0.552448
map00906	-0.174825	-0.0979021	-0.538462	0.27972	-0.153846	-0.41958	0.104895	-0.00699301	-0.13986	-0.48951	0.0769231	0.230769	0.251748	0.027972	0.160839	-0.027972	-0.146853	0.174825	0	0.167832	0.41958	0.195804	-0.0839161	-0.0699301	-0.475524	-0.111888	-0.335664	0.181818	0.048951	0.111888	0.307692	-0.314685	-0.0979021	0.146853	0.202797	0.195804	0.167832	-0.125874	-0.20979	0.321678	-0.0769231	-0.153846	-0.181818	-0.230769	0.146853	0.020979	0.41958	0.202797	0.0909091
map00907	-0.0979021	-0.118881	-0.013986	-0.132867	-0.0699301	0.013986	-0.111888	-0.230769	-0.0979021	-0.132867	-0.0839161	-0.020979	-0.265734	0.0559441	-0.328671	-0.125874	-0.307692	-0.307692	-0.00699301	-0.384615	-0.0909091	-0.293706	-0.391608	-0.230769	-0.482517	-0.0979021	-0.251748	-0.286713	-0.447552	-0.475524	-0.160839	-0.391608	0	-0.412587	-0.167832	0.41958	-0.286713	0.335664	-0.363636	0.153846	-0.00699301	-0.328671	0.237762	-0.020979	-0.048951	-0.314685	-0.237762	-0.293706	-0.517483
map00908	0.468531	0.230769	0.370629	-0.384615	0.20979	0.629371	-0.286713	0.412587	0.167832	0.503497	0.286713	-0.58042	0	-0.433566	0.216783	-0.202797	0.321678	-0.167832	0.153846	-0.20979	0.167832	0.237762	0.335664	-0.174825	0.601399	-0.20979	0.237762	0.00699301	0.454545	0.230769	0.237762	0.34965	-0.335664	0.433566	0.244755	-0.20979	-0.244755	-0.118881	0.566434	-0.615385	-0.0629371	0.608392	0.265734	0.314685	0.20979	0.475524	0.230769	0.391608	0.51049
map00909	0.216783	0.188811	0.0629371	0.0979021	0.13986	-0.0769231	0.0559441	0.300699	0.13986	-0.146853	0.188811	0.202797	0.426573	-0.195804	0.258741	-0.048951	0.377622	0.167832	0.286713	0.160839	0.286713	0.412587	0.300699	0.153846	0.195804	0.335664	0.223776	0.601399	0.629371	0.223776	0.307692	0.244755	-0.118881	0	0.104895	0	0.447552	-0.216783	0.195804	0.272727	0.0769231	0.160839	-0.223776	-0.601399	0.034965	0.440559	0.265734	0.0979021	0.0629371
map00910	-0.174825	0.104895	-0.230769	0.314685	-0.0909091	-0.20979	0.237762	-0.251748	-0.048951	-0.237762	0.223776	0.51049	0.160839	0.461538	0.181818	0.251748	-0.426573	0.216783	0.104895	0.174825	0.384615	0.0699301	0	-0.132867	-0.671329	0.20979	-0.181818	0.13986	-0.048951	-0.0979021	0.230769	-0.244755	0.0979021	-0.0699301	0.174825	0.20979	0.265734	0.328671	-0.342657	0.524476	0.216783	-0.216783	0.195804	-0.188811	0.251748	-0.258741	0.174825	-0.237762	-0.223776
map00920	-0.286713	-0.20979	-0.517483	-0.041958	0.363636	-0.160839	-0.160839	-0.034965	-0.524476	-0.0559441	-0.27972	-0.0909091	0.0559441	-0.153846	0.0769231	-0.531469	-0.286713	-0.041958	0.00699301	-0.188811	0.132867	-0.160839	-0.237762	-0.377622	-0.594406	-0.426573	-0.636364	0.027972	-0.223776	-0.482517	-0.034965	-0.272727	0.258741	-0.405594	0.013986	0.587413	-0.258741	-0.188811	-0.258741	0.216783	-0.300699	-0.0979021	0.0979021	-0.00699301	0.412587	-0.237762	0.034965	-0.244755	-0.020979
map00930	-0.20979	0.013986	-0.048951	0.174825	0.0909091	-0.0559441	-0.041958	-0.377622	-0.027972	-0.321678	0.0699301	0.51049	0.153846	0.34965	0.251748	0.027972	-0.167832	0.412587	-0.027972	0.20979	0.293706	0.111888	-0.104895	-0.048951	-0.727273	0.230769	-0.244755	0.0699301	-0.153846	-0.20979	0.202797	-0.370629	0.111888	-0.230769	0.286713	0.0559441	0.258741	0.391608	-0.0629371	0.496503	0.454545	0.027972	-0.013986	-0.111888	0.384615	-0.160839	0.132867	-0.216783	-0.118881
map00940	0.118881	-0.160839	0.013986	-0.146853	0.0559441	0.188811	-0.188811	0.314685	-0.00699301	0.20979	-0.27972	-0.384615	0.027972	-0.363636	-0.0769231	-0.300699	0.447552	0.00699301	-0.230769	-0.00699301	-0.328671	-0.020979	0.0699301	0.0909091	0.440559	-0.258741	-0.048951	0.132867	0.167832	0.195804	-0.146853	0.20979	-0.104895	0.104895	-0.013986	-0.363636	-0.251748	-0.265734	0.405594	-0.468531	-0.0629371	0.314685	-0.27972	0.244755	-0.167832	0.370629	-0.0839161	0.321678	0.454545
map00941	0.20979	0.132867	-0.048951	-0.020979	0.20979	0.342657	-0.027972	0.272727	0.020979	0.524476	0.0629371	-0.377622	0.041958	-0.153846	0.307692	-0.118881	0.20979	0.00699301	0.00699301	0.125874	0.0769231	0.188811	0.370629	-0.0629371	0.41958	-0.384615	-0.104895	0.0979021	0.286713	0.370629	0.195804	0.398601	-0.118881	0.468531	0.286713	-0.321678	-0.20979	-0.188811	0.41958	-0.48951	-0.153846	0.48951	0.0559441	0.433566	0.265734	0.328671	0.286713	0.321678	0.678322
map00943	0.034965	0.0909091	0.013986	-0.0699301	0.237762	0.223776	-0.020979	0.125874	-0.125874	0.559441	-0.027972	-0.335664	-0.00699301	-0.0559441	0.27972	-0.020979	0.00699301	0.0699301	-0.0629371	0.188811	-0.034965	0.041958	0.314685	0.013986	0.447552	-0.272727	0.020979	-0.174825	0.0699301	0.237762	-0.013986	0.34965	0.0629371	0.398601	0.20979	-0.391608	-0.118881	-0.307692	0.363636	-0.426573	-0.202797	0.41958	0.027972	0.545455	0.223776	0.034965	0.0699301	0.195804	0.65035
map00944	-0.272727	-0.0769231	-0.0909091	0.160839	0	-0.48951	0.167832	-0.328671	-0.048951	-0.405594	-0.146853	0.405594	-0.104895	0.153846	-0.230769	0.0839161	-0.132867	-0.0839161	0.153846	-0.013986	-0.0979021	-0.111888	-0.293706	0.195804	-0.286713	0.258741	0.00699301	-0.027972	-0.286713	-0.286713	-0.146853	-0.167832	0.258741	-0.503497	-0.356643	0.482517	0.286713	0.020979	-0.531469	0.573427	-0.0909091	-0.566434	-0.188811	-0.559441	-0.160839	-0.377622	-0.188811	-0.496503	-0.713287
map00945	0.20979	0.132867	-0.048951	-0.020979	0.20979	0.342657	-0.027972	0.272727	0.020979	0.524476	0.0629371	-0.377622	0.041958	-0.153846	0.307692	-0.118881	0.20979	0.00699301	0.00699301	0.125874	0.0769231	0.188811	0.370629	-0.0629371	0.41958	-0.384615	-0.104895	0.0979021	0.286713	0.370629	0.195804	0.398601	-0.118881	0.468531	0.286713	-0.321678	-0.20979	-0.188811	0.41958	-0.48951	-0.153846	0.48951	0.0559441	0.433566	0.265734	0.328671	0.286713	0.321678	0.678322
map00946	-0.195804	-0.0559441	-0.0979021	0.034965	-0.174825	-0.27972	0.0699301	-0.160839	-0.111888	-0.440559	0.125874	0.363636	0.048951	0.188811	-0.160839	0.111888	-0.412587	0.034965	0.0909091	-0.174825	0.195804	-0.146853	-0.265734	-0.202797	-0.587413	0.300699	0.048951	0.048951	-0.0839161	-0.377622	-0.027972	-0.370629	0.146853	-0.335664	-0.195804	0.524476	0.174825	0.20979	-0.51049	0.482517	0.118881	-0.447552	0.258741	-0.377622	-0.020979	-0.356643	-0.118881	-0.335664	-0.587413
map00950	0.461538	0.797203	0.454545	0.41958	0.335664	0.0629371	0.391608	-0.237762	0.594406	0.27972	0.594406	0.454545	0.188811	0.307692	0.629371	0.48951	0.328671	-0.125874	0.776224	0.552448	0.559441	0.867133	0.671329	0.643357	0.426573	0.496503	0.244755	0.118881	0.286713	0.58042	0.748252	0.503497	-0.426573	0.27972	0.58042	-0.391608	0.818182	0.160839	0.321678	0.58042	0.0629371	0.286713	-0.377622	-0.636364	0.265734	0.370629	0.629371	-0.048951	-0.013986
map00960	0.615385	0.51049	0.321678	0.272727	-0.160839	0.0699301	0.342657	0.167832	0.608392	-0.020979	0.482517	0.251748	0.188811	0.0699301	0.048951	0.34965	0.342657	-0.433566	0.566434	0.027972	0.27972	0.51049	0.370629	0.307692	0.293706	0.440559	0.230769	0.41958	0.412587	0.384615	0.468531	0.27972	-0.587413	0.048951	0.153846	-0.104895	0.377622	0.300699	0.0629371	0.384615	0.0699301	-0.0839161	-0.118881	-0.818182	-0.321678	0.573427	0.328671	0.104895	-0.398601
map00965	-0.545455	-0.104895	-0.251748	0.447552	-0.195804	-0.377622	0.412587	-0.601399	0.0629371	-0.0769231	-0.0909091	0.482517	-0.377622	0.692308	-0.034965	0.538462	-0.300699	0.391608	-0.216783	0.475524	-0.174825	-0.181818	-0.118881	0.244755	-0.216783	-0.027972	0	-0.216783	-0.384615	0.237762	-0.0979021	0.0699301	0.51049	0.230769	-0.195804	0	0.188811	0.251748	-0.496503	0.0699301	0.125874	-0.377622	-0.027972	0.363636	0.118881	-0.65035	-0.020979	-0.405594	-0.132867
map00966	0.475524	0.356643	0.461538	-0.321678	0.377622	0.545455	-0.167832	0.293706	0.20979	0.636364	0.258741	-0.51049	-0.0909091	-0.384615	0.20979	-0.146853	0.34965	-0.335664	0.363636	-0.167832	0.0979021	0.27972	0.391608	0.013986	0.755245	-0.132867	0.286713	-0.048951	0.370629	0.20979	0.216783	0.524476	-0.265734	0.27972	0.153846	-0.118881	-0.104895	-0.167832	0.468531	-0.440559	-0.216783	0.496503	0.160839	0.111888	0.188811	0.377622	0.174825	0.146853	0.300699
map00970	0.538462	0.433566	0.405594	-0.293706	0.482517	0.622378	-0.181818	0.328671	0.181818	0.678322	0.342657	-0.503497	0.013986	-0.377622	0.391608	-0.202797	0.321678	-0.307692	0.433566	-0.146853	0.27972	0.384615	0.482517	-0.0909091	0.65035	-0.181818	0.167832	0.027972	0.440559	0.202797	0.363636	0.517483	-0.300699	0.314685	0.321678	-0.0909091	-0.111888	-0.146853	0.545455	-0.391608	-0.20979	0.615385	0.244755	0.104895	0.377622	0.468531	0.335664	0.195804	0.405594
map00980	0.398601	0.657343	0.622378	0.230769	-0.041958	0.223776	0.398601	-0.300699	0.601399	0.272727	0.629371	0.405594	-0.0979021	0.538462	0.223776	0.734266	-0.0769231	-0.223776	0.538462	0.195804	0.286713	0.363636	0.412587	0.307692	0.258741	0.587413	0.48951	-0.118881	0.0629371	0.272727	0.363636	0.321678	-0.237762	0.188811	0.202797	-0.20979	0.475524	0.545455	0	0.342657	0.237762	-0.027972	0.237762	-0.321678	0	0.013986	0.181818	-0.230769	-0.41958
map00981	-0.517483	-0.00699301	-0.167832	0.181818	0.433566	-0.258741	0.00699301	-0.58042	-0.195804	-0.0979021	-0.0699301	0.412587	-0.104895	0.307692	0.384615	0	-0.181818	0.496503	0.0559441	0.405594	0.230769	0.111888	-0.0769231	0.132867	-0.405594	-0.020979	-0.174825	-0.188811	-0.265734	-0.104895	0.153846	-0.0629371	0.496503	-0.0699301	0.13986	0.244755	0.363636	-0.020979	-0.188811	0.363636	0.0769231	0.020979	-0.146853	0.104895	0.685315	-0.524476	0.195804	-0.468531	0.034965
map00982	0.342657	0.559441	0.636364	-0.0559441	0.167832	0.293706	0.13986	-0.167832	0.300699	0.272727	0.538462	0.265734	0.013986	0.293706	0.195804	0.391608	-0.20979	-0.230769	0.552448	-0.0769231	0.321678	0.216783	0.293706	0.034965	0.0699301	0.594406	0.454545	-0.0979021	0.104895	-0.146853	0.223776	0.167832	-0.118881	-0.13986	0.132867	0.0769231	0.377622	0.398601	-0.00699301	0.405594	0.188811	0.020979	0.412587	-0.377622	0.125874	-0.0769231	-0.013986	-0.363636	-0.475524
map00983	0.391608	0.223776	0.125874	-0.146853	0.286713	0.300699	-0.0629371	0.566434	-0.125874	0.468531	0.0769231	-0.286713	0.461538	-0.307692	0.293706	-0.216783	0.160839	-0.0839161	0.174825	-0.027972	0.111888	0.181818	0.475524	-0.111888	0.412587	0.0769231	0.0909091	0.370629	0.524476	0.0559441	0.0559441	0.356643	-0.167832	0.027972	0.237762	-0.300699	0.013986	-0.363636	0.503497	-0.104895	-0.13986	0.461538	0.0629371	-0.0979021	0.020979	0.482517	0.013986	0.265734	0.468531
map00984	0.0629371	0.237762	0.181818	0.181818	-0.013986	0.00699301	0.0839161	-0.335664	0.13986	-0.174825	0.237762	0.454545	0.153846	0.391608	0.202797	0.244755	-0.20979	0.0629371	0.160839	0.153846	0.300699	0.188811	0.034965	0.0839161	-0.475524	0.398601	-0.0909091	-0.0979021	-0.216783	-0.13986	0.223776	-0.300699	-0.167832	-0.188811	0.34965	-0.13986	0.314685	0.440559	0.00699301	0.566434	0.34965	-0.013986	-0.013986	-0.265734	0.118881	-0.0559441	0.0979021	-0.118881	-0.251748
map00996	0.048951	0.160839	-0.300699	0.769231	-0.104895	-0.384615	0.629371	-0.321678	0.405594	-0.0629371	-0.153846	0.496503	-0.104895	0.48951	-0.020979	0.363636	0.293706	-0.230769	0.174825	0.461538	-0.202797	0.230769	0.125874	0.566434	0.00699301	-0.034965	-0.426573	0.286713	-0.251748	0.454545	0.181818	0.272727	-0.0699301	-0.0909091	-0.00699301	-0.146853	0.202797	0.286713	-0.265734	0.440559	-0.0979021	-0.405594	-0.552448	-0.475524	-0.272727	0.174825	0.251748	-0.174825	-0.34965
map00997	-0.146853	-0.0979021	-0.174825	0.272727	0.00699301	-0.202797	0.13986	-0.0559441	0.111888	0.020979	-0.223776	0.034965	-0.020979	0.027972	0.160839	0.104895	0.412587	0.321678	-0.216783	0.517483	-0.202797	0.174825	0.153846	0.447552	0.440559	-0.174825	-0.00699301	0.0559441	0.041958	0.559441	0.027972	0.307692	0.0979021	0.405594	0.0629371	-0.482517	0.153846	-0.307692	0.244755	-0.244755	-0.0559441	0.174825	-0.566434	0.223776	-0.027972	0.153846	0.202797	0.251748	0.503497
map00998	0.412587	0.237762	0.174825	-0.013986	0.293706	0.405594	-0.0769231	0.335664	0.13986	0.482517	0.034965	-0.265734	0.258741	-0.223776	0.356643	-0.181818	0.468531	-0.027972	0.0979021	0.174825	0.041958	0.34965	0.468531	0.132867	0.48951	-0.104895	-0.0769231	0.258741	0.363636	0.342657	0.223776	0.398601	-0.307692	0.223776	0.412587	-0.566434	-0.027972	-0.153846	0.678322	-0.251748	0	0.615385	-0.216783	0.0909091	0.111888	0.622378	0.230769	0.377622	0.622378
map00999	0.566434	0.629371	0.398601	-0.216783	0.335664	0.524476	-0.146853	0.258741	0.188811	0.398601	0.79021	-0.230769	0.293706	-0.20979	0.671329	0.027972	-0.013986	-0.13986	0.601399	-0.034965	0.888112	0.657343	0.573427	-0.188811	0.265734	0.111888	0.251748	-0.027972	0.552448	0.230769	0.741259	0.202797	-0.545455	0.538462	0.706294	-0.111888	0.244755	-0.034965	0.524476	-0.020979	-0.027972	0.664336	0.363636	-0.0629371	0.587413	0.41958	0.657343	0.356643	0.447552
map01040	-0.426573	-0.468531	-0.391608	-0.048951	-0.272727	-0.230769	0.013986	0.160839	-0.503497	-0.286713	-0.342657	0.202797	0.167832	0.167832	-0.398601	-0.118881	-0.524476	0.307692	-0.440559	-0.272727	-0.307692	-0.685315	-0.363636	-0.538462	-0.699301	0.118881	-0.0909091	0.370629	0	-0.601399	-0.58042	-0.335664	0.58042	-0.545455	-0.517483	0.447552	-0.244755	0.0769231	-0.531469	0.125874	0.188811	-0.461538	0.475524	0.048951	-0.20979	-0.433566	-0.629371	-0.363636	-0.335664
map01051	0.321678	0.342657	0.181818	-0.013986	0.692308	0.356643	-0.048951	0.0909091	0.0839161	0.734266	-0.0629371	-0.335664	-0.013986	-0.251748	0.412587	-0.300699	0.475524	-0.265734	0.363636	0.167832	0	0.384615	0.454545	0.265734	0.615385	-0.307692	-0.20979	0.027972	0.125874	0.244755	0.244755	0.594406	-0.13986	0.0629371	0.335664	-0.265734	-0.020979	-0.265734	0.531469	-0.160839	-0.328671	0.545455	-0.293706	0.041958	0.356643	0.391608	0.265734	0.013986	0.454545
map01052	0.265734	0.223776	0.0979021	0.0979021	0.41958	0.230769	0.0769231	0.174825	0.13986	0.552448	-0.104895	-0.202797	0.048951	-0.146853	0.286713	-0.132867	0.496503	-0.104895	0.181818	0.237762	-0.132867	0.27972	0.426573	0.27972	0.622378	-0.188811	-0.0769231	0.223776	0.237762	0.356643	0.125874	0.601399	-0.048951	0.125874	0.167832	-0.342657	0.00699301	-0.237762	0.440559	-0.20979	-0.202797	0.398601	-0.286713	0.020979	0.118881	0.41958	0.174825	0.0839161	0.412587
map01053	-0.0559441	0.00699301	0.237762	-0.048951	-0.125874	0.223776	-0.0909091	-0.237762	0.132867	0.153846	0.0699301	-0.0839161	-0.167832	0.20979	0.167832	0.27972	-0.020979	0.286713	-0.307692	0.27972	-0.0559441	0.013986	0.0699301	0.146853	0.20979	-0.041958	0.167832	-0.503497	-0.244755	0.272727	-0.013986	-0.034965	-0.048951	0.51049	0.27972	-0.643357	-0.034965	0.111888	0.370629	-0.398601	0.244755	0.34965	-0.041958	0.692308	0.0979021	-0.0839161	0.048951	0.307692	0.48951
map01054	0.167832	0.00699301	0.0559441	0.0769231	0.0839161	0.202797	0.0769231	0.160839	0.027972	0.440559	-0.286713	-0.188811	0.048951	0.020979	0.020979	-0.027972	0.251748	-0.0769231	-0.181818	0.153846	-0.41958	-0.0769231	0.230769	0.167832	0.405594	-0.125874	-0.125874	0.0699301	-0.048951	0.167832	-0.230769	0.314685	-0.00699301	0	0.0559441	-0.559441	-0.20979	-0.0839161	0.377622	-0.272727	-0.048951	0.237762	-0.195804	0.251748	-0.223776	0.27972	-0.188811	0.167832	0.34965
map01055	0.167832	0.48951	0.160839	0.265734	0.482517	-0.00699301	0.125874	-0.286713	0.412587	0.181818	0.377622	0.111888	-0.0629371	-0.013986	0.692308	0.167832	0.496503	0.0839161	0.531469	0.573427	0.531469	0.832168	0.461538	0.573427	0.552448	-0.0769231	0.0909091	-0.111888	0.195804	0.699301	0.755245	0.482517	-0.223776	0.608392	0.524476	-0.20979	0.559441	-0.20979	0.370629	0.0909091	-0.174825	0.440559	-0.503497	-0.160839	0.594406	0.272727	0.86014	0.132867	0.398601
map01056	0	0.13986	-0.111888	0.58042	-0.181818	-0.314685	0.531469	-0.160839	0.454545	0.013986	0	0.321678	-0.111888	0.335664	0.0909091	0.517483	0.41958	0.118881	0.041958	0.615385	-0.167832	0.300699	0.286713	0.643357	0.531469	0.034965	0.132867	0.20979	0.104895	0.797203	0.181818	0.517483	0.013986	0.461538	-0.041958	-0.412587	0.356643	-0.034965	-0.020979	-0.020979	-0.048951	-0.125874	-0.524476	-0.118881	-0.223776	0.174825	0.307692	0.0839161	0.104895
map01057	0.202797	0.160839	0.0839161	0.0699301	0.286713	0.13986	0.0909091	0.251748	0.013986	0.496503	-0.132867	-0.153846	0.181818	-0.111888	0.202797	-0.0769231	0.328671	-0.034965	0.0839161	0.230769	-0.174825	0.160839	0.405594	0.244755	0.545455	-0.027972	0.013986	0.230769	0.251748	0.265734	-0.020979	0.496503	-0.027972	0.0629371	0.125874	-0.440559	0.0699301	-0.300699	0.405594	-0.132867	-0.153846	0.335664	-0.272727	0.013986	-0.041958	0.328671	-0.013986	0.104895	0.41958
map01059	0.0629371	0.335664	-0.335664	0.573427	0.20979	-0.524476	0.517483	-0.146853	0.125874	0	0.0839161	0.314685	0.118881	0.153846	0.293706	0.20979	0.111888	-0.293706	0.531469	0.426573	0.27972	0.482517	0.300699	0.496503	0.181818	-0.013986	-0.251748	0.153846	-0.013986	0.398601	0.405594	0.321678	-0.125874	0.0629371	0.167832	0.0909091	0.482517	-0.286713	-0.202797	0.587413	-0.503497	-0.244755	-0.538462	-0.664336	0.034965	0.104895	0.496503	-0.0979021	-0.132867
map01100	0.132867	0.398601	0.153846	0.132867	0.153846	-0.0909091	0.146853	-0.202797	0.0909091	-0.0839161	0.41958	0.356643	0.181818	0.20979	0.300699	0.216783	-0.251748	-0.118881	0.496503	0.0769231	0.538462	0.342657	0.167832	0.0629371	-0.258741	0.384615	0.0629371	-0.048951	0.013986	-0.0979021	0.384615	-0.0979021	-0.174825	-0.104895	0.293706	0.181818	0.461538	0.153846	-0.111888	0.636364	0.020979	-0.0629371	0.0699301	-0.51049	0.237762	-0.0769231	0.265734	-0.195804	-0.314685
map01110	0.356643	0.41958	0.335664	-0.125874	0.20979	0.125874	0.104895	0.293706	0.195804	0.216783	0.468531	-0.020979	0.118881	-0.202797	0.132867	0.0909091	0.0979021	-0.251748	0.615385	-0.174825	0.34965	0.307692	0.34965	-0.020979	0.426573	0.328671	0.524476	0.328671	0.629371	0.0839161	0.293706	0.447552	-0.104895	0.041958	-0.0979021	0.377622	0.335664	-0.132867	-0.048951	0.13986	-0.167832	0.020979	0.293706	-0.552448	0.0839161	0.174825	0.160839	-0.188811	-0.265734
map01120	-0.286713	0.146853	-0.0979021	0.265734	0.230769	-0.307692	0.174825	-0.475524	-0.0559441	-0.202797	0.118881	0.531469	0.013986	0.377622	0.272727	0.174825	-0.272727	0.216783	0.251748	0.272727	0.328671	0.160839	-0.027972	0.118881	-0.461538	0.223776	-0.0979021	-0.0629371	-0.195804	-0.13986	0.216783	-0.118881	0.265734	-0.188811	0.111888	0.314685	0.447552	0.132867	-0.321678	0.622378	0.0699301	-0.195804	-0.048951	-0.293706	0.405594	-0.398601	0.181818	-0.454545	-0.307692
map01200	0.300699	0.335664	0.51049	-0.328671	0.0909091	0.258741	-0.048951	0.153846	0.118881	0.132867	0.475524	-0.027972	0.013986	-0.0979021	-0.020979	0.125874	-0.195804	-0.272727	0.468531	-0.405594	0.27972	0.041958	0.125874	-0.237762	0.146853	0.440559	0.58042	0.027972	0.342657	-0.27972	0.0839161	0.125874	-0.048951	-0.146853	-0.160839	0.440559	0.167832	0.118881	-0.125874	0.13986	0.013986	-0.0629371	0.594406	-0.377622	0.034965	-0.0629371	-0.111888	-0.27972	-0.48951
map01210	-0.104895	0.0559441	0.321678	0.111888	-0.0559441	-0.230769	0.265734	-0.20979	0.251748	-0.118881	-0.041958	0.412587	-0.181818	0.237762	-0.272727	0.356643	0.125874	0.034965	0.146853	0.0699301	-0.342657	-0.118881	-0.048951	0.34965	0.251748	0.524476	0.538462	0.153846	0.048951	-0.027972	-0.251748	0.286713	0.363636	-0.328671	-0.545455	0.20979	0.384615	0.118881	-0.356643	0.272727	0.125874	-0.433566	-0.0559441	-0.461538	-0.328671	-0.251748	-0.363636	-0.552448	-0.685315
map01212	0.545455	0.426573	0.531469	-0.426573	0.503497	0.692308	-0.286713	0.384615	0.111888	0.594406	0.384615	-0.398601	0.132867	-0.398601	0.314685	-0.293706	0.223776	-0.258741	0.475524	-0.321678	0.321678	0.300699	0.412587	-0.251748	0.405594	0.0559441	0.251748	0.181818	0.552448	-0.0839161	0.300699	0.384615	-0.258741	0.013986	0.251748	0.0839161	-0.0559441	-0.013986	0.475524	-0.202797	-0.020979	0.573427	0.41958	-0.0839161	0.377622	0.41958	0.146853	0.013986	0.181818
map01220	-0.27972	-0.020979	-0.153846	0.132867	0.153846	-0.0769231	-0.0699301	-0.398601	-0.132867	-0.258741	0.048951	0.370629	0.0699301	0.300699	0.307692	-0.013986	-0.258741	0.384615	-0.048951	0.195804	0.328671	0.0769231	-0.125874	-0.118881	-0.678322	0.034965	-0.300699	-0.0979021	-0.244755	-0.20979	0.195804	-0.363636	0.181818	-0.104895	0.293706	0.132867	0.153846	0.251748	-0.0839161	0.363636	0.27972	0.048951	0.048951	0.0699301	0.503497	-0.258741	0.202797	-0.174825	0
map01230	0.104895	0.0839161	0.314685	-0.335664	0.0839161	0.0839161	-0.0629371	0.20979	0.027972	0.0909091	0.174825	-0.167832	-0.132867	-0.265734	-0.202797	-0.013986	-0.00699301	-0.20979	0.27972	-0.384615	-0.027972	-0.111888	-0.00699301	-0.146853	0.363636	0.202797	0.566434	0.0769231	0.335664	-0.188811	-0.125874	0.258741	0.167832	-0.125874	-0.454545	0.524476	0.041958	-0.153846	-0.216783	-0.111888	-0.167832	-0.167832	0.398601	-0.258741	-0.0839161	-0.118881	-0.216783	-0.293706	-0.412587
map01232	0.363636	0.230769	0.167832	-0.216783	0.34965	0.461538	-0.132867	0.405594	-0.034965	0.657343	0.0979021	-0.496503	0.125874	-0.321678	0.286713	-0.230769	0.202797	-0.174825	0.160839	-0.0559441	0.0769231	0.181818	0.426573	-0.104895	0.545455	-0.237762	0.027972	0.0769231	0.356643	0.174825	0.125874	0.433566	-0.188811	0.265734	0.265734	-0.27972	-0.188811	-0.27972	0.517483	-0.41958	-0.223776	0.552448	0.125874	0.265734	0.202797	0.384615	0.132867	0.265734	0.58042
map01240	0.272727	0.160839	0.167832	-0.314685	0.223776	0.216783	-0.0909091	0.440559	-0.034965	0.41958	0.153846	-0.48951	-0.013986	-0.461538	0.013986	-0.181818	0.13986	-0.314685	0.293706	-0.272727	0.0559441	0.0769231	0.244755	-0.118881	0.636364	-0.132867	0.328671	0.0839161	0.447552	0.0839161	0.034965	0.440559	-0.0769231	0.181818	-0.13986	0.195804	-0.0979021	-0.41958	0.132867	-0.363636	-0.405594	0.181818	0.223776	-0.027972	0.020979	0.181818	0.027972	0.0699301	0.153846
map01250	0.391608	0.447552	0.230769	-0.27972	0.692308	0.391608	-0.293706	0.244755	-0.0839161	0.447552	0.370629	-0.34965	0.286713	-0.454545	0.643357	-0.391608	0.153846	-0.167832	0.559441	-0.048951	0.65035	0.566434	0.447552	-0.104895	0.27972	-0.104895	-0.034965	-0.013986	0.391608	0.013986	0.545455	0.230769	-0.335664	0.167832	0.594406	0.027972	0.160839	-0.356643	0.552448	0.041958	-0.265734	0.678322	0.041958	-0.132867	0.657343	0.377622	0.51049	0.188811	0.48951
map01310	-0.244755	0.00699301	-0.20979	0.27972	-0.0979021	-0.237762	0.0769231	-0.286713	0.041958	-0.482517	0.223776	0.531469	0.181818	0.321678	0.286713	0.181818	-0.146853	0.51049	-0.013986	0.321678	0.461538	0.237762	-0.048951	-0.00699301	-0.601399	0.195804	-0.0979021	0.160839	0.0629371	0.0909091	0.363636	-0.300699	0.0629371	0.132867	0.265734	0.0909091	0.384615	0.237762	-0.153846	0.405594	0.370629	-0.034965	-0.048951	-0.132867	0.363636	-0.125874	0.370629	-0.034965	0
map01320	-0.34965	-0.13986	-0.286713	0	0.412587	-0.153846	-0.13986	-0.174825	-0.405594	-0.181818	-0.188811	0.251748	0.146853	0.034965	0.195804	-0.363636	-0.223776	0.293706	0.027972	-0.020979	0.174825	-0.0909091	-0.181818	-0.272727	-0.657343	-0.034965	-0.356643	0.181818	-0.0839161	-0.503497	-0.013986	-0.230769	0.447552	-0.503497	-0.00699301	0.545455	0.0629371	-0.034965	-0.230769	0.41958	0.041958	-0.0629371	0.111888	-0.160839	0.503497	-0.293706	-0.020979	-0.440559	-0.153846
map01501	0.034965	-0.27972	0.104895	-0.461538	-0.181818	0.342657	-0.300699	0.286713	-0.188811	0.293706	-0.20979	-0.636364	-0.237762	-0.300699	-0.377622	-0.20979	-0.0979021	-0.188811	-0.391608	-0.426573	-0.426573	-0.475524	-0.181818	-0.328671	0.272727	-0.335664	0.0979021	-0.321678	-0.118881	-0.181818	-0.461538	-0.048951	0	0.0979021	-0.244755	-0.125874	-0.636364	-0.104895	0.13986	-0.734266	-0.111888	0.111888	0.335664	0.664336	-0.265734	-0.0559441	-0.433566	0.230769	0.237762
map01502	0.118881	0	-0.0839161	0.104895	-0.174825	-0.265734	0.027972	-0.0629371	0.272727	-0.377622	0.0629371	-0.0979021	-0.13986	-0.237762	-0.048951	0.048951	0.342657	-0.258741	0.111888	0.0559441	0.104895	0.300699	-0.104895	0.335664	0.300699	-0.167832	-0.013986	-0.20979	-0.118881	0.363636	0.251748	-0.0699301	-0.370629	0.300699	0.041958	-0.00699301	0.0769231	-0.195804	0.020979	-0.034965	-0.272727	-0.118881	-0.468531	-0.258741	-0.202797	0.251748	0.405594	0.377622	-0.048951
map01503	0.013986	-0.34965	-0.0559441	-0.272727	-0.0909091	0.265734	-0.195804	0.293706	-0.181818	0.265734	-0.447552	-0.48951	-0.181818	-0.244755	-0.41958	-0.328671	0.0909091	-0.181818	-0.41958	-0.363636	-0.622378	-0.51049	-0.195804	-0.265734	0.167832	-0.377622	-0.153846	0.00699301	-0.118881	-0.216783	-0.531469	0.041958	0.132867	-0.195804	-0.34965	-0.0559441	-0.678322	-0.041958	0.0769231	-0.587413	-0.0909091	0.00699301	0.181818	0.454545	-0.328671	0.0699301	-0.48951	0.0769231	0.104895
map01521	-0.251748	-0.251748	-0.237762	0.146853	-0.412587	-0.531469	0.307692	0.0559441	0.0699301	-0.405594	-0.125874	0.181818	-0.223776	0.00699301	-0.559441	0.216783	0.00699301	-0.0769231	-0.027972	-0.125874	-0.321678	-0.27972	-0.27972	0.104895	0.118881	0.104895	0.328671	0.27972	0.13986	0.0769231	-0.272727	0.125874	0.300699	-0.104895	-0.769231	0.552448	0.0909091	-0.118881	-0.706294	0.034965	-0.188811	-0.734266	-0.00699301	-0.391608	-0.51049	-0.272727	-0.244755	-0.307692	-0.629371
map01522	0.202797	0.048951	0.202797	-0.202797	0.216783	0.496503	-0.167832	0.244755	0.013986	0.482517	-0.034965	-0.335664	0.013986	-0.132867	0.174825	-0.153846	0.20979	0.0839161	-0.118881	-0.034965	-0.13986	-0.027972	0.244755	-0.160839	0.356643	-0.174825	0.0629371	0.0909091	0.223776	0.0769231	-0.0629371	0.314685	0.0559441	0.167832	0.104895	-0.286713	-0.286713	-0.027972	0.447552	-0.503497	0.0769231	0.468531	0.230769	0.440559	0.167832	0.265734	-0.041958	0.160839	0.454545
map01523	0.734266	0.531469	0.426573	-0.216783	0.475524	0.559441	-0.0699301	0.433566	0.202797	0.685315	0.293706	-0.440559	0.153846	-0.398601	0.258741	-0.244755	0.335664	-0.65035	0.615385	-0.272727	0.20979	0.391608	0.51049	-0.027972	0.601399	-0.027972	0.041958	0.181818	0.405594	0.0559441	0.314685	0.496503	-0.482517	-0.048951	0.286713	-0.0559441	-0.0839161	-0.0979021	0.482517	-0.0699301	-0.307692	0.440559	0.13986	-0.335664	0.0909091	0.622378	0.202797	0.118881	0.0979021
map01524	-0.0769231	0.167832	0.286713	-0.321678	0.27972	0.0629371	-0.258741	-0.216783	-0.0629371	-0.0559441	0.335664	-0.027972	-0.125874	-0.146853	0.174825	-0.0629371	-0.20979	0.013986	0.328671	-0.160839	0.440559	0.160839	-0.0769231	-0.0979021	-0.0839161	0.132867	0.286713	-0.377622	0	-0.237762	0.230769	-0.13986	0.013986	0.027972	0.0909091	0.412587	0.244755	-0.0559441	-0.0769231	0.146853	-0.034965	0.0909091	0.216783	-0.0629371	0.454545	-0.321678	0.146853	-0.223776	-0.153846
map02010	0.167832	0.34965	-0.041958	0.307692	0.132867	-0.104895	0.174825	-0.146853	0.111888	-0.153846	0.321678	0.41958	0.335664	0.230769	0.398601	0.125874	-0.0909091	-0.020979	0.391608	0.223776	0.552448	0.447552	0.216783	0.0979021	-0.391608	0.272727	-0.230769	0.167832	0.048951	0.034965	0.48951	-0.13986	-0.27972	-0.0839161	0.475524	-0.00699301	0.41958	0.195804	0.027972	0.671329	0.104895	0.041958	-0.132867	-0.524476	0.251748	0.167832	0.41958	-0.013986	-0.111888
map02020	-0.517483	-0.482517	-0.587413	0.251748	-0.398601	-0.398601	0.0909091	-0.321678	-0.223776	-0.433566	-0.384615	0.174825	-0.216783	0.307692	-0.314685	0.034965	-0.321678	0.202797	-0.531469	0.0769231	-0.265734	-0.412587	-0.48951	-0.104895	-0.643357	-0.342657	-0.496503	-0.188811	-0.566434	-0.111888	-0.272727	-0.482517	0.251748	-0.0559441	-0.181818	0.104895	-0.300699	0.181818	-0.454545	-0.00699301	0.0559441	-0.433566	-0.0909091	0.363636	-0.125874	-0.41958	-0.132867	-0.034965	-0.0909091
map02024	0.314685	-0.034965	0.321678	-0.538462	0.132867	0.559441	-0.433566	0.496503	-0.118881	0.412587	-0.027972	-0.629371	0.0979021	-0.51049	-0.034965	-0.391608	0.181818	-0.118881	-0.125874	-0.363636	-0.132867	-0.104895	0.118881	-0.286713	0.405594	-0.13986	0.167832	-0.020979	0.286713	-0.125874	-0.167832	0.104895	-0.202797	0.0629371	0.0699301	-0.258741	-0.391608	-0.202797	0.538462	-0.58042	-0.00699301	0.51049	0.230769	0.370629	-0.041958	0.342657	-0.216783	0.342657	0.454545
map02025	-0.286713	-0.398601	-0.608392	0.13986	-0.328671	-0.237762	0.027972	-0.048951	-0.356643	-0.167832	-0.370629	-0.132867	-0.0559441	0.118881	-0.244755	-0.118881	-0.384615	-0.0629371	-0.475524	-0.0559441	-0.20979	-0.391608	-0.335664	-0.237762	-0.51049	-0.482517	-0.636364	-0.237762	-0.531469	-0.153846	-0.272727	-0.461538	0.013986	-0.020979	0.00699301	-0.0629371	-0.48951	0.00699301	-0.223776	-0.111888	-0.160839	-0.244755	-0.034965	0.433566	-0.181818	-0.20979	-0.125874	0.216783	0.160839
map02026	-0.454545	-0.734266	-0.482517	-0.174825	-0.0909091	-0.195804	-0.237762	0.0839161	-0.538462	-0.111888	-0.895105	-0.328671	-0.202797	-0.237762	-0.615385	-0.559441	-0.048951	-0.020979	-0.678322	-0.314685	-0.832168	-0.769231	-0.587413	-0.230769	-0.27972	-0.517483	-0.517483	-0.0559441	-0.496503	-0.503497	-0.804196	-0.300699	0.433566	-0.573427	-0.552448	0.181818	-0.699301	-0.216783	-0.244755	-0.328671	-0.188811	-0.314685	-0.13986	0.398601	-0.377622	-0.272727	-0.692308	-0.125874	-0.041958
map02030	-0.0559441	-0.160839	-0.265734	-0.104895	0.132867	0.0629371	0.027972	0.307692	-0.398601	0.524476	-0.363636	-0.447552	-0.027972	-0.146853	-0.132867	-0.237762	-0.174825	-0.216783	-0.181818	-0.146853	-0.384615	-0.377622	0.0699301	-0.216783	0.244755	-0.412587	-0.216783	-0.020979	-0.0699301	-0.132867	-0.412587	0.244755	0.230769	-0.0699301	-0.195804	-0.034965	-0.454545	-0.370629	0.00699301	-0.377622	-0.433566	0.020979	0.160839	0.405594	-0.118881	-0.0909091	-0.335664	-0.00699301	0.300699
map02040	0	-0.195804	-0.167832	-0.020979	-0.048951	-0.0769231	0.153846	0.328671	-0.300699	0.314685	-0.468531	-0.195804	0.048951	-0.0559441	-0.433566	-0.153846	-0.125874	-0.342657	-0.160839	-0.251748	-0.622378	-0.51049	-0.041958	-0.111888	0.132867	-0.0629371	-0.132867	0.216783	-0.0839161	-0.307692	-0.615385	0.174825	0.230769	-0.51049	-0.461538	0.034965	-0.34965	-0.188811	-0.188811	-0.0559441	-0.293706	-0.307692	0.0769231	-0.0559441	-0.545455	-0.0559441	-0.65035	-0.20979	-0.202797
map02060	-0.104895	0.048951	-0.013986	0.13986	0.356643	-0.013986	0.132867	-0.0979021	-0.0699301	0.51049	-0.300699	-0.111888	-0.0979021	0.0699301	0.216783	0.020979	0.202797	0.0839161	-0.0559441	0.398601	-0.321678	0.027972	0.265734	0.363636	0.538462	-0.202797	-0.048951	-0.13986	-0.132867	0.265734	-0.153846	0.482517	0.265734	0.13986	0.041958	-0.41958	0.041958	-0.34965	0.265734	-0.20979	-0.251748	0.237762	-0.34965	0.328671	0.0979021	-0.041958	-0.048951	-0.0559441	0.440559
map03008	-0.286713	-0.321678	-0.272727	0.020979	-0.335664	-0.531469	0.216783	0.0769231	-0.041958	-0.286713	-0.237762	-0.0909091	-0.34965	-0.160839	-0.58042	0.111888	0.00699301	-0.195804	-0.0839161	-0.181818	-0.41958	-0.34965	-0.321678	0.111888	0.342657	-0.125874	0.307692	0.013986	-0.00699301	0.0769231	-0.377622	0.160839	0.321678	0	-0.804196	0.531469	-0.0699301	-0.363636	-0.636364	-0.195804	-0.440559	-0.678322	-0.0559441	-0.174825	-0.51049	-0.328671	-0.265734	-0.202797	-0.468531
map03010	0.314685	0.195804	0.286713	-0.160839	-0.013986	0.0699301	0.0909091	0.307692	0.223776	0.27972	0.167832	-0.335664	-0.132867	-0.314685	-0.146853	0.111888	0.258741	-0.405594	0.293706	-0.160839	-0.104895	0.104895	0.216783	0.181818	0.825175	0.041958	0.503497	0	0.328671	0.27972	-0.00699301	0.482517	-0.167832	0.237762	-0.258741	0.027972	0.041958	-0.314685	0.0559441	-0.300699	-0.363636	-0.020979	0.013986	-0.181818	-0.307692	0.195804	-0.013986	0.0909091	-0.0699301
map03013	-0.0769231	-0.251748	-0.216783	-0.0769231	-0.363636	-0.370629	0.146853	0.356643	-0.0769231	-0.244755	-0.118881	-0.160839	-0.0979021	-0.27972	-0.545455	0.013986	-0.013986	-0.251748	-0.027972	-0.328671	-0.286713	-0.307692	-0.20979	-0.0769231	0.27972	-0.013986	0.321678	0.237762	0.244755	-0.00699301	-0.321678	0.118881	0.13986	-0.0629371	-0.692308	0.48951	-0.104895	-0.342657	-0.496503	-0.160839	-0.363636	-0.552448	0.0979021	-0.300699	-0.559441	-0.0979021	-0.27972	-0.0629371	-0.405594
map03015	0.111888	0.125874	-0.433566	0.517483	-0.496503	-0.475524	0.629371	0.104895	0.265734	-0.13986	0.202797	0.125874	-0.0769231	0.20979	-0.188811	0.48951	-0.0769231	-0.405594	0.216783	0.132867	0.0839161	0.132867	0.125874	0.202797	0.216783	-0.118881	-0.020979	0.188811	0.0979021	0.552448	0.20979	0.230769	-0.230769	0.412587	-0.181818	0.132867	0.0909091	-0.0559441	-0.48951	0.0909091	-0.426573	-0.552448	-0.0909091	-0.34965	-0.440559	0.0769231	0.328671	0.153846	-0.251748
map03018	0.251748	0.0559441	0.265734	-0.181818	0.027972	0.167832	0	0.321678	0.111888	0.307692	-0.0559441	-0.314685	-0.048951	-0.265734	-0.153846	-0.013986	0.286713	-0.237762	0.0559441	-0.13986	-0.307692	-0.0559441	0.167832	0.104895	0.678322	0.034965	0.356643	0.0839161	0.244755	0.125874	-0.202797	0.405594	-0.027972	0.041958	-0.251748	-0.132867	-0.0979021	-0.244755	0.188811	-0.342657	-0.188811	0.0769231	0.00699301	-0.027972	-0.321678	0.230769	-0.20979	0.0839161	0.034965
map03020	-0.13986	-0.195804	-0.188811	0.0699301	-0.384615	-0.559441	0.244755	0.0769231	0.0769231	-0.377622	-0.104895	-0.027972	-0.251748	-0.174825	-0.524476	0.181818	0.0629371	-0.300699	0.048951	-0.146853	-0.272727	-0.167832	-0.258741	0.230769	0.363636	0.00699301	0.328671	-0.00699301	0.00699301	0.153846	-0.223776	0.0979021	0.0769231	0.027972	-0.65035	0.41958	0.0769231	-0.335664	-0.552448	-0.027972	-0.426573	-0.657343	-0.195804	-0.391608	-0.587413	-0.181818	-0.13986	-0.0769231	-0.51049
map03022	-0.433566	-0.307692	-0.307692	0.342657	-0.573427	-0.636364	0.34965	-0.293706	0.020979	-0.65035	-0.167832	0.552448	-0.132867	0.41958	-0.496503	0.391608	-0.27972	0.153846	-0.237762	0.0769231	-0.265734	-0.342657	-0.41958	0.132867	-0.461538	0.27972	0.0699301	0.0909091	-0.265734	-0.0769231	-0.293706	-0.307692	0.293706	-0.244755	-0.517483	0.293706	0.188811	0.230769	-0.741259	0.384615	0.153846	-0.797203	-0.0979021	-0.300699	-0.482517	-0.468531	-0.300699	-0.328671	-0.678322
map03030	0	-0.153846	-0.048951	-0.195804	-0.335664	-0.300699	0.0559441	0.370629	-0.034965	-0.160839	0.020979	-0.307692	-0.0979021	-0.391608	-0.41958	0.0699301	0.020979	-0.251748	0.020979	-0.265734	-0.160839	-0.160839	-0.104895	0.027972	0.545455	0.00699301	0.51049	-0.00699301	0.272727	0.13986	-0.223776	0.153846	-0.020979	0.20979	-0.524476	0.265734	-0.00699301	-0.503497	-0.272727	-0.293706	-0.41958	-0.342657	0.013986	-0.167832	-0.51049	-0.0559441	-0.167832	0.146853	-0.160839
map03040	0.587413	0.433566	0.433566	0.0839161	-0.0629371	0.433566	0.125874	0.293706	0.503497	0.328671	0.426573	-0.041958	0.237762	0.027972	0.335664	0.314685	0.412587	-0.013986	0.195804	0.223776	0.195804	0.461538	0.573427	0.202797	0.601399	0.258741	0.356643	0.265734	0.517483	0.573427	0.370629	0.433566	-0.454545	0.503497	0.391608	-0.664336	0.188811	0.132867	0.601399	-0.216783	0.230769	0.48951	-0.00699301	-0.041958	-0.0769231	0.664336	0.328671	0.461538	0.391608
map03050	-0.0769231	0.216783	0.034965	0.160839	0.020979	-0.160839	0.195804	-0.321678	0.027972	-0.167832	0.286713	0.41958	0.00699301	0.370629	0.125874	0.286713	-0.405594	-0.020979	0.293706	0.027972	0.342657	0.0699301	-0.020979	-0.0559441	-0.426573	0.307692	0.041958	-0.0909091	-0.146853	-0.20979	0.174825	-0.167832	0.0979021	-0.167832	0.048951	0.34965	0.300699	0.27972	-0.363636	0.538462	0.0769231	-0.27972	0.251748	-0.321678	0.195804	-0.328671	0.0909091	-0.363636	-0.475524
map03060	0.328671	0.216783	0.272727	-0.216783	0.153846	0.202797	0.034965	0.370629	0.0629371	0.503497	0.0979021	-0.412587	-0.041958	-0.314685	-0.0559441	-0.020979	0.160839	-0.405594	0.27972	-0.188811	-0.118881	0.041958	0.293706	0.0559441	0.748252	-0.013986	0.363636	0.020979	0.314685	0.132867	-0.0699301	0.503497	-0.111888	0.118881	-0.160839	-0.027972	-0.0559441	-0.335664	0.160839	-0.300699	-0.377622	0.118881	0.111888	-0.0629371	-0.188811	0.188811	-0.104895	0.041958	0.0699301
map03070	0.27972	0.153846	0.020979	-0.195804	0.335664	0.482517	-0.223776	0.27972	-0.118881	0.615385	0.048951	-0.552448	0.0909091	-0.27972	0.363636	-0.307692	0.104895	-0.125874	0.020979	-0.00699301	0.153846	0.181818	0.335664	-0.167832	0.314685	-0.454545	-0.258741	-0.132867	0.118881	0.160839	0.188811	0.20979	-0.272727	0.363636	0.482517	-0.391608	-0.328671	-0.216783	0.587413	-0.468531	-0.202797	0.65035	0.0699301	0.524476	0.34965	0.342657	0.251748	0.412587	0.783217
map03082	0.174825	-0.0769231	-0.041958	-0.118881	-0.377622	0.202797	-0.160839	0.258741	0.202797	-0.111888	0.251748	-0.370629	-0.027972	-0.237762	0.0629371	0.0629371	0.195804	0.118881	-0.244755	0.00699301	0.202797	0.174825	0.0559441	-0.104895	0.286713	-0.300699	0.132867	-0.104895	0.251748	0.503497	0.258741	-0.0559441	-0.398601	0.804196	0.237762	-0.34965	-0.223776	-0.0699301	0.335664	-0.65035	0.0629371	0.328671	0.041958	0.482517	-0.013986	0.356643	0.405594	0.741259	0.594406
map03250	-0.237762	-0.412587	-0.440559	-0.041958	-0.20979	-0.293706	0.13986	0.342657	-0.405594	0.0559441	-0.482517	-0.258741	-0.0699301	-0.13986	-0.517483	-0.153846	-0.216783	-0.188811	-0.307692	-0.286713	-0.573427	-0.615385	-0.223776	-0.244755	0.0909091	-0.265734	-0.0699301	0.181818	-0.041958	-0.237762	-0.636364	0.0979021	0.412587	-0.272727	-0.664336	0.328671	-0.426573	-0.370629	-0.433566	-0.258741	-0.41958	-0.475524	0.174825	0.0979021	-0.48951	-0.237762	-0.545455	-0.146853	-0.167832
map03266	-0.0839161	-0.265734	-0.370629	0.125874	-0.447552	-0.566434	0.188811	0.265734	-0.265734	-0.321678	-0.314685	-0.020979	0.237762	-0.125874	-0.454545	0.013986	-0.181818	-0.286713	-0.181818	-0.0769231	-0.293706	-0.258741	-0.188811	0.13986	-0.020979	0.0909091	-0.104895	0.027972	-0.167832	-0.0769231	-0.384615	-0.258741	-0.167832	-0.237762	-0.258741	-0.125874	0.00699301	-0.391608	-0.251748	0.244755	-0.335664	-0.475524	-0.405594	-0.34965	-0.783217	-0.020979	-0.356643	0.216783	-0.160839
map03272	0.244755	0.146853	0.538462	-0.230769	-0.454545	0.300699	-0.111888	-0.0699301	0.503497	-0.335664	0.58042	0.104895	-0.202797	0.0769231	-0.188811	0.377622	-0.013986	0	0.0909091	-0.293706	0.258741	0.0769231	-0.125874	-0.146853	-0.041958	0.398601	0.608392	-0.104895	0.20979	0.0559441	0.223776	-0.202797	-0.293706	0.265734	-0.0769231	0.146853	0.0769231	0.58042	-0.0909091	-0.132867	0.48951	-0.0769231	0.482517	-0.0699301	-0.104895	0.034965	0.0839161	0.0769231	-0.433566
map03320	0.111888	0.244755	0.286713	-0.363636	0.440559	0.363636	-0.27972	-0.034965	-0.125874	0.230769	0.321678	-0.13986	-0.020979	-0.13986	0.265734	-0.216783	-0.244755	-0.0979021	0.363636	-0.314685	0.426573	0.0909091	0.0559441	-0.377622	-0.174825	0.034965	0.0909091	-0.160839	0.0979021	-0.405594	0.20979	-0.041958	0.041958	-0.13986	0.160839	0.461538	-0.013986	0.0839161	0.034965	0.0839161	-0.013986	0.230769	0.531469	-0.00699301	0.566434	-0.146853	0.0979021	-0.265734	-0.111888
map03410	0.398601	0.41958	0.272727	-0.258741	0	0.167832	0.020979	0.272727	0.167832	0.216783	0.657343	-0.335664	-0.0559441	-0.286713	0.0979021	0.160839	-0.160839	-0.482517	0.58042	-0.321678	0.545455	0.300699	0.258741	-0.160839	0.447552	0.048951	0.482517	-0.167832	0.405594	0.160839	0.398601	0.223776	-0.391608	0.447552	0.0629371	0.342657	0.111888	-0.174825	-0.0559441	-0.125874	-0.377622	0.041958	0.440559	-0.202797	0.0979021	0.0769231	0.342657	0.13986	-0.0909091
map03420	0.0559441	0.048951	0.125874	-0.216783	-0.20979	-0.223776	0.0909091	0.216783	0.0629371	0.00699301	0.20979	-0.307692	-0.230769	-0.321678	-0.314685	0.188811	-0.048951	-0.370629	0.244755	-0.244755	-0.013986	-0.034965	-0.013986	0.104895	0.65035	0.041958	0.615385	-0.216783	0.216783	0.181818	-0.0769231	0.251748	-0.0769231	0.307692	-0.433566	0.307692	0.104895	-0.440559	-0.286713	-0.244755	-0.482517	-0.300699	0.0839161	-0.160839	-0.34965	-0.167832	-0.0629371	0.027972	-0.223776
map03430	0.174825	-0.0909091	0.034965	-0.398601	0.104895	0.300699	-0.300699	0.461538	-0.132867	0.321678	-0.034965	-0.671329	-0.027972	-0.552448	-0.00699301	-0.342657	0.202797	-0.125874	-0.0909091	-0.251748	-0.0629371	-0.034965	0.0979021	-0.20979	0.538462	-0.391608	0.125874	-0.0559441	0.293706	0.111888	-0.0629371	0.216783	-0.118881	0.335664	-0.020979	-0.0699301	-0.370629	-0.440559	0.34965	-0.678322	-0.293706	0.370629	0.125874	0.398601	0.027972	0.258741	0.027972	0.391608	0.524476
map03440	0.0769231	-0.181818	-0.0979021	-0.363636	0.0629371	0.13986	-0.258741	0.482517	-0.265734	0.258741	-0.153846	-0.657343	0.020979	-0.552448	-0.0699301	-0.356643	0.111888	-0.125874	-0.160839	-0.237762	-0.13986	-0.132867	0.041958	-0.202797	0.496503	-0.398601	0.0769231	-0.0699301	0.216783	0.048951	-0.188811	0.160839	-0.041958	0.258741	-0.0979021	-0.0559441	-0.370629	-0.573427	0.265734	-0.615385	-0.391608	0.258741	0.0559441	0.370629	-0.0769231	0.174825	-0.0699301	0.384615	0.51049
map03450	-0.027972	0.195804	0.0979021	0.111888	-0.104895	-0.181818	0.153846	-0.356643	0.167832	-0.237762	0.314685	0.27972	-0.160839	0.251748	0.00699301	0.321678	-0.272727	-0.160839	0.286713	-0.00699301	0.300699	0.125874	-0.0979021	0.0839161	-0.223776	0.20979	0.111888	-0.293706	-0.230769	-0.048951	0.216783	-0.188811	-0.0909091	0.013986	0.027972	0.27972	0.258741	0.244755	-0.335664	0.377622	-0.00699301	-0.300699	0.0979021	-0.272727	0.0629371	-0.27972	0.167832	-0.202797	-0.468531
map03460	-0.195804	-0.223776	-0.174825	0.181818	-0.517483	-0.552448	0.307692	-0.0909091	0.160839	-0.496503	-0.118881	0.216783	-0.293706	0.0699301	-0.65035	0.272727	-0.020979	-0.251748	-0.013986	-0.153846	-0.335664	-0.258741	-0.377622	0.20979	0.013986	0.132867	0.216783	0.0699301	-0.118881	0.041958	-0.251748	-0.0629371	0.0909091	-0.174825	-0.678322	0.447552	0.0769231	0.041958	-0.713287	0.160839	-0.160839	-0.811189	-0.13986	-0.454545	-0.643357	-0.272727	-0.251748	-0.258741	-0.769231
map04010	0.286713	0.104895	0.272727	-0.272727	0.258741	0.566434	-0.202797	0.251748	0.0909091	0.531469	0.034965	-0.447552	-0.0979021	-0.230769	0.146853	-0.188811	0.272727	-0.0699301	-0.00699301	-0.13986	-0.104895	0.020979	0.237762	-0.167832	0.468531	-0.251748	0.0979021	0.027972	0.237762	0.0979021	0.00699301	0.370629	-0.020979	0.20979	0.0769231	-0.167832	-0.342657	-0.020979	0.433566	-0.58042	-0.013986	0.468531	0.27972	0.412587	0.195804	0.300699	0.027972	0.153846	0.384615
map04011	0.0839161	0.0629371	0.0769231	0.034965	-0.195804	-0.258741	0.272727	-0.020979	0.167832	-0.104895	0.034965	0.048951	-0.286713	0	-0.48951	0.195804	-0.0769231	-0.58042	0.314685	-0.335664	-0.216783	-0.174825	-0.174825	0.0979021	0.174825	0.153846	0.237762	-0.00699301	-0.0909091	-0.132867	-0.174825	0.118881	0.013986	-0.314685	-0.566434	0.552448	0.013986	0.0629371	-0.58042	0.20979	-0.321678	-0.657343	0.118881	-0.552448	-0.482517	-0.188811	-0.244755	-0.384615	-0.853147
map04012	0.013986	0.0629371	-0.111888	0.0979021	0.524476	0.104895	0.0559441	0.125874	-0.104895	0.531469	-0.300699	-0.132867	0.027972	-0.125874	0.181818	-0.314685	0.342657	-0.013986	0.118881	0.174825	-0.223776	0.0839161	0.272727	0.146853	0.321678	-0.272727	-0.258741	0.335664	0.181818	0.111888	-0.020979	0.531469	0.216783	-0.153846	0	-0.048951	-0.048951	-0.258741	0.188811	-0.0909091	-0.230769	0.244755	-0.230769	0.020979	0.223776	0.167832	0	-0.216783	0.293706
map04013	0.181818	0.0629371	0.545455	-0.482517	0.111888	0.615385	-0.300699	0.0699301	0.0769231	0.391608	0.125874	-0.328671	-0.251748	-0.0979021	-0.104895	-0.0629371	-0.034965	-0.0769231	-0.034965	-0.391608	-0.160839	-0.237762	-0.00699301	-0.314685	0.20979	0.041958	0.363636	-0.202797	0.0629371	-0.272727	-0.195804	0.111888	0.0909091	-0.041958	-0.13986	0.0559441	-0.328671	0.265734	0.181818	-0.461538	0.20979	0.244755	0.601399	0.405594	0.104895	-0.0629371	-0.314685	-0.13986	-0.0629371
map04014	-0.125874	0.0559441	-0.034965	-0.160839	0.72028	0.125874	-0.356643	-0.188811	-0.118881	0.244755	-0.0839161	-0.293706	-0.153846	-0.391608	0.468531	-0.503497	0.370629	0.13986	0.188811	0.188811	0.258741	0.391608	0.0769231	0.160839	0.216783	-0.496503	-0.272727	-0.244755	-0.020979	0.132867	0.363636	0.181818	0.034965	0.202797	0.356643	0.0839161	0.048951	-0.391608	0.363636	-0.181818	-0.258741	0.538462	-0.377622	0.251748	0.769231	0.041958	0.475524	0.00699301	0.552448
map04015	0.041958	-0.034965	-0.272727	0.468531	-0.174825	-0.342657	0.391608	-0.034965	0.146853	0.041958	-0.34965	0.0979021	-0.00699301	0.153846	-0.160839	0.160839	0.27972	-0.251748	-0.0839161	0.335664	-0.412587	0.041958	0.0839161	0.517483	0.27972	-0.125874	-0.321678	0.0839161	-0.258741	0.384615	-0.118881	0.195804	-0.153846	-0.020979	-0.034965	-0.454545	0.020979	-0.111888	0	0.111888	-0.244755	-0.223776	-0.664336	-0.181818	-0.517483	0.216783	-0.020979	0.146853	0.027972
map04016	0.356643	0.111888	0.0979021	-0.244755	0.216783	0.272727	-0.020979	0.377622	-0.020979	0.552448	-0.0839161	-0.594406	-0.181818	-0.398601	-0.188811	-0.258741	0.146853	-0.678322	0.244755	-0.41958	-0.251748	-0.111888	0.132867	-0.125874	0.587413	-0.342657	-0.00699301	-0.013986	0.0909091	-0.0629371	-0.153846	0.412587	-0.111888	-0.0909091	-0.237762	0.20979	-0.433566	-0.251748	0.0559441	-0.377622	-0.545455	0.013986	0.20979	-0.013986	-0.188811	0.216783	-0.13986	-0.00699301	-0.0629371
map04020	0.377622	0.293706	0.230769	0.034965	0.370629	0.34965	-0.020979	0.223776	0.216783	0.48951	0.0559441	-0.195804	0.174825	-0.181818	0.405594	-0.104895	0.538462	-0.00699301	0.181818	0.265734	0.041958	0.41958	0.496503	0.265734	0.608392	-0.0699301	0.013986	0.216783	0.34965	0.41958	0.265734	0.51049	-0.230769	0.258741	0.370629	-0.524476	0.0909091	-0.181818	0.643357	-0.216783	-0.034965	0.587413	-0.286713	0.034965	0.167832	0.566434	0.286713	0.27972	0.559441
map04022	0.181818	0.188811	0.00699301	0.188811	0.398601	0.174825	0.153846	0.188811	0.118881	0.447552	-0.0979021	0.00699301	0.132867	-0.027972	0.27972	-0.111888	0.447552	0.0629371	0.174825	0.251748	-0.104895	0.230769	0.412587	0.174825	0.398601	-0.0769231	-0.0769231	0.517483	0.391608	0.286713	0.125874	0.608392	0.125874	-0.00699301	0.0629371	-0.153846	0.0769231	-0.118881	0.272727	-0.0699301	-0.0559441	0.286713	-0.153846	-0.111888	0.174825	0.370629	0.13986	-0.0979021	0.265734
map04024	0.405594	0.559441	0.293706	0.426573	0.433566	0.13986	0.223776	-0.286713	0.475524	0.195804	0.202797	0.412587	0.195804	0.258741	0.552448	0.146853	0.482517	-0.111888	0.51049	0.482517	0.286713	0.699301	0.461538	0.559441	0.125874	0.265734	-0.237762	0.181818	0	0.335664	0.566434	0.286713	-0.363636	-0.0909091	0.601399	-0.433566	0.48951	0.286713	0.433566	0.573427	0.160839	0.328671	-0.531469	-0.552448	0.251748	0.503497	0.496503	-0.034965	0
map04062	0.132867	0.0909091	0.020979	0.146853	0.0979021	0.286713	0.034965	0.132867	0.258741	0.223776	0.0839161	0	0.0699301	0.034965	0.314685	0.027972	0.440559	0.356643	-0.0769231	0.314685	0.048951	0.272727	0.328671	0.0769231	0.27972	-0.132867	0.020979	0.398601	0.433566	0.496503	0.272727	0.398601	0	0.426573	0.216783	-0.342657	0.013986	0.0769231	0.377622	-0.356643	0.244755	0.433566	-0.048951	0.258741	0.265734	0.398601	0.335664	0.216783	0.517483
map04064	-0.335664	-0.00699301	-0.20979	0.412587	0.202797	-0.559441	0.426573	-0.433566	0.174825	0.118881	-0.328671	0.125874	-0.524476	0.125874	-0.104895	0.223776	0.342657	-0.13986	0.174825	0.447552	-0.405594	0.0909091	-0.00699301	0.741259	0.629371	-0.272727	0.020979	-0.195804	-0.300699	0.482517	-0.0629371	0.573427	0.363636	0.132867	-0.405594	0.132867	0.265734	-0.370629	-0.370629	0.00699301	-0.545455	-0.391608	-0.664336	-0.118881	-0.0839161	-0.321678	0.104895	-0.398601	-0.188811
map04066	0.559441	0.825175	0.468531	0.132867	0.412587	0.286713	0.314685	0.00699301	0.447552	0.678322	0.678322	-0.034965	0	0.0769231	0.552448	0.384615	0.13986	-0.426573	0.853147	0.223776	0.545455	0.692308	0.727273	0.328671	0.734266	0.181818	0.363636	-0.0629371	0.377622	0.51049	0.65035	0.706294	-0.384615	0.475524	0.426573	-0.146853	0.461538	-0.041958	0.272727	0.132867	-0.300699	0.335664	0.0769231	-0.307692	0.335664	0.272727	0.566434	-0.027972	0.0979021
map04068	0.027972	0.188811	0.286713	-0.146853	-0.013986	0.0979021	-0.020979	-0.174825	0.0909091	-0.132867	0.391608	0.216783	-0.0909091	0.160839	-0.020979	0.181818	-0.335664	-0.0559441	0.286713	-0.258741	0.314685	-0.013986	-0.0909091	-0.237762	-0.314685	0.342657	0.300699	-0.0839161	0.041958	-0.314685	0.125874	-0.160839	0.0559441	-0.160839	-0.0909091	0.48951	0.160839	0.356643	-0.314685	0.27972	0.188811	-0.195804	0.517483	-0.237762	0.181818	-0.286713	-0.027972	-0.363636	-0.545455
map04070	-0.202797	-0.0839161	-0.195804	0.314685	0	-0.517483	0.363636	-0.272727	0.230769	-0.048951	-0.321678	0.0559441	-0.524476	-0.013986	-0.391608	0.118881	0.370629	-0.363636	0.174825	0.13986	-0.468531	-0.013986	-0.167832	0.594406	0.496503	-0.244755	-0.00699301	-0.0559441	-0.244755	0.335664	-0.118881	0.412587	0.181818	-0.0629371	-0.559441	0.321678	0.0979021	-0.216783	-0.496503	0.020979	-0.503497	-0.566434	-0.559441	-0.328671	-0.342657	-0.195804	-0.013986	-0.370629	-0.475524
map04071	-0.146853	-0.048951	0.125874	-0.160839	0.034965	-0.041958	-0.272727	-0.251748	-0.167832	-0.377622	0.0699301	0.223776	0.153846	0.048951	0.0909091	-0.0909091	-0.272727	0.202797	-0.041958	-0.0629371	0.265734	0	-0.237762	-0.111888	-0.573427	0.286713	-0.048951	-0.265734	-0.258741	-0.426573	0.027972	-0.566434	-0.041958	-0.286713	0.223776	0.0559441	0.181818	0.153846	0.020979	0.405594	0.293706	0.034965	0	-0.104895	0.181818	-0.20979	-0.0629371	-0.0559441	-0.146853
map04072	0.0629371	-0.041958	0.0839161	-0.475524	0.503497	0.335664	-0.601399	0.195804	-0.300699	0.272727	-0.0769231	-0.601399	0.111888	-0.636364	0.342657	-0.643357	0.230769	0.0699301	-0.027972	-0.0769231	0.223776	0.223776	0.0699301	-0.0979021	0.223776	-0.405594	-0.181818	-0.307692	0.0699301	-0.0559441	0.160839	-0.0699301	-0.237762	0.195804	0.461538	-0.230769	-0.167832	-0.496503	0.657343	-0.377622	-0.181818	0.734266	-0.230769	0.41958	0.482517	0.230769	0.216783	0.405594	0.804196
map04075	-0.111888	0.181818	-0.188811	0.195804	0.454545	-0.048951	0.321678	-0.0559441	-0.384615	0.678322	-0.20979	0.034965	0.0699301	0.321678	0.230769	0.041958	-0.426573	-0.153846	0.167832	0.160839	-0.146853	-0.195804	0.300699	-0.0559441	0.027972	-0.0909091	-0.258741	-0.027972	-0.20979	-0.230769	-0.244755	0.370629	0.447552	-0.286713	-0.00699301	0.027972	-0.027972	-0.202797	-0.125874	0.223776	-0.391608	-0.048951	0.195804	0.111888	0.195804	-0.335664	-0.244755	-0.454545	0.0559441
map04080	-0.034965	-0.034965	-0.160839	0.223776	-0.160839	-0.020979	0.13986	0.111888	0.195804	0.020979	0.0559441	0.020979	0.034965	0.0559441	0.174825	0.181818	0.307692	0.384615	-0.188811	0.391608	0.020979	0.202797	0.223776	0.174825	0.314685	-0.146853	0.104895	0.258741	0.34965	0.622378	0.195804	0.300699	0	0.608392	0.104895	-0.370629	0.0909091	-0.104895	0.195804	-0.370629	0.111888	0.223776	-0.188811	0.293706	0.0629371	0.230769	0.321678	0.328671	0.531469
map04081	0.0769231	0.048951	-0.00699301	0.384615	-0.265734	-0.265734	0.384615	-0.0839161	0.391608	0.00699301	-0.118881	0.104895	-0.160839	0.153846	-0.13986	0.391608	0.405594	-0.125874	-0.034965	0.384615	-0.34965	0.146853	0.13986	0.622378	0.594406	0.013986	0.125874	0	-0.0769231	0.615385	-0.020979	0.356643	-0.13986	0.300699	-0.118881	-0.475524	0.174825	-0.0839161	0.034965	-0.0979021	-0.132867	-0.167832	-0.573427	-0.104895	-0.48951	0.195804	0.0769231	0.181818	0.020979
map04082	0.132867	0.132867	-0.048951	0.286713	-0.013986	0.188811	0.153846	0.13986	0.293706	0.118881	0.167832	0.181818	0.195804	0.160839	0.342657	0.146853	0.377622	0.426573	-0.048951	0.405594	0.153846	0.335664	0.377622	0.0979021	0.13986	0	0.013986	0.545455	0.517483	0.559441	0.356643	0.356643	-0.048951	0.440559	0.272727	-0.377622	0.153846	0.153846	0.307692	-0.181818	0.335664	0.363636	-0.0699301	0.118881	0.223776	0.41958	0.391608	0.223776	0.475524
map04110	-0.125874	-0.013986	-0.167832	0.363636	-0.244755	-0.594406	0.524476	-0.104895	0.0979021	-0.223776	-0.153846	0.370629	-0.125874	0.244755	-0.41958	0.356643	-0.0769231	-0.314685	0.188811	0.027972	-0.335664	-0.181818	-0.111888	0.321678	0.111888	0.272727	0.160839	0.188811	-0.118881	0.00699301	-0.265734	0.188811	0.237762	-0.356643	-0.601399	0.370629	0.251748	-0.0559441	-0.664336	0.440559	-0.293706	-0.79021	-0.174825	-0.657343	-0.58042	-0.258741	-0.27972	-0.447552	-0.79021
map04112	-0.048951	0.391608	0.391608	-0.041958	0.405594	-0.034965	-0.048951	-0.335664	0.034965	0.0769231	0.377622	0.27972	0.118881	0.111888	0.51049	0.195804	-0.104895	0.244755	0.412587	0.335664	0.51049	0.440559	0.258741	0.300699	0.0909091	0.433566	0.363636	-0.314685	0.048951	0.041958	0.356643	0.0629371	-0.00699301	0.132867	0.391608	-0.118881	0.692308	-0.132867	0.195804	0.426573	0.0839161	0.293706	-0.160839	-0.174825	0.48951	-0.223776	0.251748	-0.181818	0.104895
map04113	-0.013986	0.237762	-0.034965	0.384615	-0.0909091	-0.272727	0.503497	-0.293706	0.272727	-0.013986	0.160839	0.440559	-0.251748	0.426573	-0.216783	0.391608	-0.160839	-0.342657	0.41958	0.00699301	-0.00699301	0.013986	-0.00699301	0.181818	-0.146853	0.202797	0.020979	0.167832	-0.0839161	0.027972	0.104895	0.202797	0.0979021	-0.251748	-0.314685	0.48951	0.237762	0.384615	-0.664336	0.48951	-0.0979021	-0.615385	0.111888	-0.545455	-0.13986	-0.27972	-0.00699301	-0.608392	-0.811189
map04114	-0.118881	-0.104895	-0.153846	0.027972	0.426573	-0.00699301	0.013986	0.0769231	-0.20979	0.461538	-0.475524	-0.230769	-0.0839161	-0.160839	0.020979	-0.314685	0.272727	-0.034965	-0.0629371	0.132867	-0.433566	-0.111888	0.111888	0.174825	0.384615	-0.342657	-0.230769	0.104895	-0.041958	0.034965	-0.258741	0.433566	0.314685	-0.174825	-0.153846	-0.0839161	-0.160839	-0.384615	0.132867	-0.20979	-0.328671	0.132867	-0.293706	0.174825	0.0559441	0.013986	-0.181818	-0.181818	0.27972
map04115	-0.237762	0.118881	0.041958	0.0839161	0.258741	-0.125874	-0.0699301	-0.482517	-0.041958	-0.216783	0.153846	0.370629	0.00699301	0.230769	0.34965	0.0559441	-0.181818	0.293706	0.153846	0.244755	0.398601	0.230769	-0.0629371	0.0979021	-0.433566	0.160839	-0.0909091	-0.258741	-0.237762	-0.132867	0.27972	-0.258741	0.104895	-0.0559441	0.307692	0.118881	0.377622	0.132867	-0.048951	0.447552	0.181818	0.0699301	-0.104895	-0.0769231	0.51049	-0.300699	0.251748	-0.230769	-0.0629371
map04120	0.0769231	0.0979021	-0.111888	0.34965	-0.377622	-0.531469	0.482517	0.0699301	0.167832	-0.300699	0.0629371	0.34965	0.118881	0.160839	-0.307692	0.391608	-0.0559441	-0.321678	0.244755	0.048951	-0.0769231	0.027972	0.020979	0.314685	0.104895	0.398601	0.202797	0.251748	0.0699301	0.13986	-0.0559441	0.0769231	-0.118881	-0.174825	-0.321678	0.125874	0.363636	-0.0629371	-0.447552	0.496503	-0.202797	-0.615385	-0.237762	-0.755245	-0.636364	0	-0.104895	-0.118881	-0.594406
map04122	0.146853	-0.146853	-0.0699301	-0.237762	0.160839	0.174825	-0.125874	0.461538	-0.181818	0.314685	-0.293706	-0.461538	0.00699301	-0.426573	-0.216783	-0.412587	0.216783	-0.272727	-0.048951	-0.335664	-0.356643	-0.230769	0.020979	-0.202797	0.34965	-0.286713	-0.0629371	0.272727	0.223776	-0.13986	-0.293706	0.27972	0.0909091	-0.216783	-0.307692	0.167832	-0.412587	-0.307692	0.0839161	-0.370629	-0.307692	0.048951	0.111888	0.027972	-0.188811	0.230769	-0.265734	0.013986	0.0769231
map04137	0.34965	0.258741	0.244755	0.013986	-0.160839	-0.0979021	0.118881	0.0629371	0.286713	-0.244755	0.307692	0.118881	0.0699301	-0.0839161	-0.13986	0.167832	0.0559441	-0.461538	0.41958	-0.216783	0.202797	0.216783	0.013986	0.132867	0.0839161	0.363636	0.223776	0.041958	0.0839161	-0.027972	0.188811	-0.0699301	-0.398601	-0.167832	-0.048951	0.202797	0.237762	0.111888	-0.13986	0.391608	-0.0839161	-0.272727	-0.034965	-0.713287	-0.335664	0.202797	0.0839161	0.00699301	-0.566434
map04138	-0.0909091	0.0769231	-0.195804	0.20979	-0.125874	-0.377622	0.216783	-0.132867	0	-0.370629	0.181818	0.363636	0.0699301	0.153846	-0.0769231	0.13986	-0.258741	-0.118881	0.27972	-0.041958	0.293706	0.0839161	-0.118881	-0.00699301	-0.41958	0.20979	-0.0559441	0.132867	-0.00699301	-0.118881	0.181818	-0.202797	-0.034965	-0.202797	-0.0839161	0.468531	0.286713	0.111888	-0.48951	0.559441	-0.0629371	-0.440559	0.020979	-0.552448	-0.027972	-0.195804	0.118881	-0.258741	-0.517483
map04140	-0.104895	-0.202797	-0.132867	0.167832	-0.440559	-0.524476	0.321678	0.013986	0.027972	-0.342657	-0.265734	0.160839	-0.118881	0.0699301	-0.608392	0.237762	-0.0699301	-0.342657	-0.0629371	-0.13986	-0.482517	-0.342657	-0.27972	0.230769	0.104895	0.216783	0.160839	0.034965	-0.223776	-0.0909091	-0.447552	-0.048951	0.0979021	-0.356643	-0.622378	0.202797	0.034965	-0.0909091	-0.531469	0.230769	-0.237762	-0.741259	-0.202797	-0.475524	-0.804196	-0.188811	-0.447552	-0.188811	-0.685315
map04141	-0.0909091	-0.160839	-0.034965	-0.0699301	-0.503497	-0.314685	0.0559441	-0.0699301	0.181818	-0.559441	0.160839	0.041958	-0.321678	-0.0839161	-0.524476	0.188811	-0.111888	-0.251748	0.048951	-0.34965	0	-0.153846	-0.41958	-0.041958	-0.0909091	0.0699301	0.293706	-0.125874	-0.0559441	-0.034965	-0.034965	-0.258741	-0.0909091	0.027972	-0.482517	0.573427	-0.013986	0.125874	-0.594406	0.013986	-0.0839161	-0.608392	0.13986	-0.300699	-0.377622	-0.237762	-0.041958	-0.0839161	-0.671329
map04142	-0.00699301	-0.223776	0.125874	-0.223776	-0.454545	0.034965	-0.251748	0.174825	0.0699301	-0.706294	0.202797	0.251748	0.223776	-0.0839161	-0.27972	-0.034965	-0.0559441	0.321678	-0.195804	-0.342657	0.167832	-0.132867	-0.328671	-0.370629	-0.566434	0.447552	0.293706	0.377622	0.342657	-0.300699	-0.013986	-0.517483	-0.0769231	-0.216783	-0.181818	0.300699	0.0559441	0.370629	-0.167832	0.13986	0.601399	-0.167832	0.328671	-0.300699	-0.181818	0.0769231	-0.153846	0.0559441	-0.391608
map04144	-0.0559441	0.265734	-0.013986	0.300699	0.146853	-0.293706	0.132867	-0.391608	0.230769	-0.27972	0.293706	0.370629	0.034965	0.146853	0.41958	0.223776	0.125874	0.153846	0.335664	0.447552	0.51049	0.566434	0.125874	0.426573	-0.034965	0.132867	-0.00699301	-0.153846	-0.048951	0.356643	0.552448	-0.027972	-0.181818	0.293706	0.391608	-0.048951	0.58042	-0.041958	0.027972	0.433566	-0.00699301	0.0629371	-0.454545	-0.321678	0.34965	0	0.601399	0.041958	0.041958
map04145	-0.272727	-0.153846	-0.27972	0.363636	-0.34965	-0.748252	0.440559	-0.167832	0.034965	-0.426573	-0.223776	0.363636	-0.118881	0.181818	-0.440559	0.321678	-0.0629371	-0.174825	0.034965	0.125874	-0.314685	-0.160839	-0.230769	0.412587	0.048951	0.20979	0.111888	0.048951	-0.216783	0.0839161	-0.258741	0.00699301	0.174825	-0.230769	-0.531469	0.244755	0.300699	-0.174825	-0.629371	0.412587	-0.27972	-0.769231	-0.412587	-0.552448	-0.601399	-0.307692	-0.223776	-0.27972	-0.622378
map04146	-0.13986	-0.0629371	0.034965	-0.020979	-0.125874	-0.230769	0.0699301	-0.167832	-0.048951	-0.34965	0.00699301	0.307692	-0.0769231	0.13986	-0.328671	0.0699301	-0.293706	-0.13986	0.125874	-0.286713	-0.041958	-0.244755	-0.314685	-0.125874	-0.433566	0.321678	0.0979021	0.041958	-0.153846	-0.461538	-0.181818	-0.265734	0.188811	-0.538462	-0.384615	0.58042	0.0979021	0.244755	-0.545455	0.454545	0.0699301	-0.538462	0.230769	-0.468531	-0.181818	-0.34965	-0.307692	-0.482517	-0.797203
map04148	-0.027972	-0.181818	-0.370629	0.125874	0.027972	-0.230769	0.237762	0.272727	-0.174825	0.286713	-0.468531	-0.286713	-0.125874	-0.181818	-0.356643	-0.188811	0.132867	-0.41958	-0.041958	-0.111888	-0.545455	-0.286713	-0.013986	0.0839161	0.377622	-0.384615	-0.244755	0.20979	-0.048951	0.041958	-0.377622	0.370629	0.174825	-0.216783	-0.454545	0.153846	-0.328671	-0.377622	-0.237762	-0.188811	-0.566434	-0.321678	-0.181818	-0.0769231	-0.41958	0.034965	-0.27972	-0.118881	-0.0839161
map04150	-0.251748	-0.251748	-0.237762	0.146853	-0.412587	-0.531469	0.307692	0.0559441	0.0699301	-0.405594	-0.125874	0.181818	-0.223776	0.00699301	-0.559441	0.216783	0.00699301	-0.0769231	-0.027972	-0.125874	-0.321678	-0.27972	-0.27972	0.104895	0.118881	0.104895	0.328671	0.27972	0.13986	0.0769231	-0.272727	0.125874	0.300699	-0.104895	-0.769231	0.552448	0.0909091	-0.118881	-0.706294	0.034965	-0.188811	-0.734266	-0.00699301	-0.391608	-0.51049	-0.272727	-0.244755	-0.307692	-0.629371
map04151	0.174825	0.363636	-0.0769231	0.356643	-0.027972	-0.356643	0.384615	-0.027972	0.034965	-0.111888	0.272727	0.405594	0.370629	0.237762	0.181818	0.293706	-0.251748	-0.265734	0.461538	0.181818	0.391608	0.314685	0.244755	0.216783	-0.174825	0.41958	-0.0559441	0.125874	0.020979	0.027972	0.272727	-0.048951	-0.27972	-0.160839	0.244755	-0.013986	0.51049	-0.027972	-0.167832	0.783217	-0.160839	-0.244755	-0.195804	-0.727273	-0.146853	0.048951	0.181818	-0.0629371	-0.300699
map04152	-0.524476	-0.132867	-0.405594	0.265734	-0.048951	-0.552448	0.377622	-0.195804	-0.433566	-0.0909091	-0.167832	0.447552	0.0629371	0.454545	-0.118881	0.244755	-0.678322	0.195804	-0.034965	0.125874	-0.0839161	-0.391608	-0.118881	-0.111888	-0.468531	0.20979	-0.013986	0.0839161	-0.174825	-0.335664	-0.342657	-0.0559441	0.636364	-0.34965	-0.377622	0.426573	0.230769	-0.104895	-0.699301	0.48951	-0.13986	-0.58042	0.216783	-0.132867	-0.020979	-0.727273	-0.370629	-0.608392	-0.391608
map04210	0.440559	0.636364	0.167832	0.384615	-0.0559441	-0.118881	0.538462	-0.0629371	0.51049	0.167832	0.601399	0.237762	-0.027972	0.237762	0.167832	0.545455	0.013986	-0.552448	0.755245	0.146853	0.447552	0.538462	0.426573	0.356643	0.356643	0.258741	0.216783	0.0699301	0.20979	0.475524	0.566434	0.398601	-0.454545	0.293706	0.167832	0.0839161	0.461538	0.153846	-0.202797	0.41958	-0.27972	-0.223776	-0.027972	-0.657343	-0.0909091	0.181818	0.48951	-0.0699301	-0.391608
map04211	0.251748	0.013986	0.237762	-0.293706	-0.223776	0.27972	-0.111888	0.153846	0	0.041958	0.0979021	-0.160839	-0.0909091	-0.0559441	-0.461538	-0.0839161	-0.300699	-0.517483	0.0839161	-0.643357	-0.111888	-0.335664	-0.223776	-0.398601	-0.300699	0.132867	0.00699301	-0.041958	-0.104895	-0.517483	-0.216783	-0.27972	-0.223776	-0.461538	-0.223776	0.328671	-0.363636	0.426573	-0.244755	0.0629371	0.0769231	-0.272727	0.524476	-0.167832	-0.335664	-0.048951	-0.41958	-0.181818	-0.594406
map04212	0.496503	0.377622	0.426573	-0.461538	0.300699	0.503497	-0.202797	0.433566	0.0559441	0.531469	0.433566	-0.531469	0.013986	-0.461538	0.125874	-0.181818	0.034965	-0.461538	0.496503	-0.440559	0.314685	0.195804	0.321678	-0.272727	0.524476	-0.020979	0.370629	-0.013986	0.482517	-0.048951	0.223776	0.34965	-0.300699	0.160839	0.0769231	0.230769	-0.104895	-0.181818	0.244755	-0.286713	-0.286713	0.335664	0.482517	-0.0699301	0.181818	0.251748	0.111888	0.0699301	0.0769231
map04213	0.027972	-0.041958	0.118881	-0.300699	-0.048951	0.146853	-0.118881	-0.020979	-0.041958	-0.020979	0.0909091	-0.167832	-0.321678	-0.0909091	-0.377622	-0.111888	-0.293706	-0.405594	0.146853	-0.601399	-0.041958	-0.321678	-0.314685	-0.405594	-0.237762	-0.0629371	0.0629371	-0.146853	-0.132867	-0.482517	-0.153846	-0.167832	0.0769231	-0.335664	-0.384615	0.713287	-0.335664	0.272727	-0.447552	-0.034965	-0.0979021	-0.356643	0.587413	-0.0839161	-0.034965	-0.286713	-0.251748	-0.370629	-0.643357
map04214	-0.0769231	0.104895	-0.020979	-0.27972	0.356643	0.153846	-0.335664	0.00699301	-0.398601	0.0839161	0.244755	-0.13986	0.265734	-0.146853	0.48951	-0.251748	-0.398601	0.223776	0.104895	-0.027972	0.601399	0.160839	0.0909091	-0.356643	-0.335664	-0.0559441	-0.0979021	-0.27972	0.034965	-0.27972	0.251748	-0.286713	-0.027972	0.132867	0.496503	0.0699301	0.0839161	-0.223776	0.244755	0.0979021	-0.027972	0.433566	0.251748	0.251748	0.65035	-0.153846	0.244755	0.125874	0.454545
map04215	-0.237762	0.118881	0.041958	0.0839161	0.258741	-0.125874	-0.0699301	-0.482517	-0.041958	-0.216783	0.153846	0.370629	0.00699301	0.230769	0.34965	0.0559441	-0.181818	0.293706	0.153846	0.244755	0.398601	0.230769	-0.0629371	0.0979021	-0.433566	0.160839	-0.0909091	-0.258741	-0.237762	-0.132867	0.27972	-0.258741	0.104895	-0.0559441	0.307692	0.118881	0.377622	0.132867	-0.048951	0.447552	0.181818	0.0699301	-0.104895	-0.0769231	0.51049	-0.300699	0.251748	-0.230769	-0.0629371
map04216	-0.167832	0.00699301	-0.125874	-0.027972	0.013986	-0.195804	0.237762	0.020979	-0.125874	0.363636	-0.020979	-0.27972	-0.363636	-0.020979	-0.167832	0.188811	-0.237762	-0.258741	0.111888	-0.048951	-0.181818	-0.20979	0.048951	0.034965	0.517483	-0.265734	0.265734	-0.27972	-0.041958	0.146853	-0.202797	0.412587	0.293706	0.286713	-0.405594	0.27972	-0.0909091	-0.391608	-0.363636	-0.328671	-0.573427	-0.272727	0.195804	0.251748	-0.0699301	-0.41958	-0.111888	-0.20979	-0.034965
map04217	0.405594	0.272727	0.0979021	-0.13986	0.398601	0.342657	0.013986	0.447552	-0.104895	0.727273	0.00699301	-0.468531	0.153846	-0.293706	0.195804	-0.230769	0.118881	-0.41958	0.286713	-0.132867	-0.027972	0.0979021	0.440559	-0.0909091	0.559441	-0.202797	-0.048951	0.13986	0.27972	0.041958	0.00699301	0.503497	-0.132867	0.013986	0.125874	-0.132867	-0.202797	-0.342657	0.356643	-0.230769	-0.426573	0.342657	0.132867	0.020979	0.041958	0.34965	0	0.104895	0.335664
map04218	-0.118881	-0.13986	-0.181818	-0.0769231	0.440559	0.020979	-0.0699301	0.0979021	-0.223776	0.454545	-0.447552	-0.398601	-0.202797	-0.300699	-0.013986	-0.398601	0.27972	-0.125874	-0.041958	0.013986	-0.391608	-0.118881	0.041958	0.0979021	0.447552	-0.51049	-0.230769	-0.00699301	-0.0559441	0.034965	-0.223776	0.41958	0.286713	-0.0769231	-0.195804	0.0699301	-0.27972	-0.454545	0.0979021	-0.363636	-0.454545	0.132867	-0.223776	0.258741	0.118881	-0.00699301	-0.104895	-0.132867	0.293706
map04260	0.391608	0.125874	0.244755	-0.020979	0.0769231	0.447552	-0.00699301	0.405594	0.118881	0.307692	-0.027972	0.027972	0.356643	0	0.041958	-0.118881	0.272727	0.027972	-0.013986	-0.0839161	-0.174825	-0.00699301	0.300699	-0.146853	0.0559441	0.258741	0.00699301	0.643357	0.440559	-0.0699301	-0.0769231	0.244755	-0.0769231	-0.307692	0.0629371	-0.293706	-0.104895	0.258741	0.363636	-0.013986	0.356643	0.27972	0.181818	-0.167832	-0.153846	0.517483	-0.223776	0.020979	0.0629371
map04261	0.622378	0.391608	0.321678	0.0559441	0.251748	0.447552	0.013986	0.342657	0.342657	0.433566	0.160839	-0.160839	0.300699	-0.174825	0.356643	-0.0699301	0.566434	-0.195804	0.265734	0.13986	0.0909091	0.468531	0.538462	0.20979	0.538462	0.0699301	-0.013986	0.34965	0.405594	0.370629	0.321678	0.433566	-0.461538	0.13986	0.433566	-0.566434	0.0559441	0	0.692308	-0.0909091	0.048951	0.552448	-0.216783	-0.202797	-0.013986	0.797203	0.286713	0.377622	0.391608
map04270	-0.272727	-0.286713	-0.223776	0.013986	0.272727	-0.160839	-0.013986	-0.0699301	-0.20979	0.314685	-0.643357	-0.307692	-0.314685	-0.188811	-0.202797	-0.300699	0.286713	-0.0979021	-0.230769	0.111888	-0.643357	-0.251748	-0.118881	0.293706	0.426573	-0.48951	-0.265734	-0.167832	-0.328671	0.0559441	-0.412587	0.307692	0.328671	-0.13986	-0.307692	-0.0909091	-0.272727	-0.426573	0.013986	-0.335664	-0.41958	-0.034965	-0.468531	0.314685	-0.118881	-0.13986	-0.272727	-0.146853	0.20979
map04310	-0.202797	-0.321678	-0.202797	-0.300699	0.0769231	-0.104895	-0.153846	0.426573	-0.671329	0.111888	-0.405594	-0.202797	0.321678	-0.237762	-0.251748	-0.377622	-0.384615	0.034965	-0.251748	-0.328671	-0.321678	-0.552448	-0.125874	-0.412587	-0.174825	0.0699301	-0.013986	0.195804	0.0769231	-0.622378	-0.629371	-0.118881	0.391608	-0.559441	-0.356643	0.195804	-0.223776	-0.433566	-0.118881	0.027972	-0.181818	-0.125874	0.251748	0.020979	-0.237762	-0.230769	-0.685315	-0.174825	0.00699301
map04320	-0.27972	-0.342657	-0.321678	-0.0979021	0.153846	-0.0769231	-0.0769231	0.0979021	-0.307692	0.314685	-0.517483	-0.447552	-0.27972	-0.251748	-0.202797	-0.321678	0.111888	-0.034965	-0.307692	-0.020979	-0.503497	-0.328671	-0.125874	0.00699301	0.342657	-0.594406	-0.216783	-0.132867	-0.167832	0.041958	-0.384615	0.244755	0.328671	0.0559441	-0.307692	0.020979	-0.41958	-0.447552	-0.027972	-0.538462	-0.41958	0.00699301	-0.160839	0.517483	-0.034965	-0.167832	-0.223776	-0.020979	0.34965
map04330	-0.391608	-0.454545	-0.272727	-0.202797	-0.27972	-0.405594	0.034965	0.153846	-0.608392	-0.125874	-0.475524	-0.104895	-0.013986	-0.020979	-0.629371	-0.0769231	-0.629371	-0.167832	-0.34965	-0.405594	-0.552448	-0.818182	-0.426573	-0.307692	-0.237762	0.0769231	0.0629371	-0.160839	-0.34965	-0.671329	-0.86014	-0.293706	0.475524	-0.587413	-0.692308	0.363636	-0.286713	-0.307692	-0.566434	0.0699301	-0.300699	-0.636364	0.265734	0.027972	-0.587413	-0.608392	-0.881119	-0.321678	-0.447552
map04360	0	-0.048951	-0.0839161	-0.0979021	0.48951	0.153846	-0.0909091	0.160839	-0.174825	0.531469	-0.370629	-0.377622	-0.118881	-0.300699	0.034965	-0.426573	0.314685	-0.146853	0.034965	-0.020979	-0.328671	-0.0559441	0.125874	0.0559441	0.412587	-0.426573	-0.230769	0.111888	0.0559441	0.00699301	-0.153846	0.447552	0.202797	-0.13986	-0.111888	0.034965	-0.258741	-0.34965	0.181818	-0.307692	-0.356643	0.223776	-0.160839	0.181818	0.153846	0.104895	-0.0979021	-0.146853	0.286713
map04361	0.027972	0.0559441	-0.048951	-0.34965	0.286713	0.342657	-0.342657	0.118881	-0.391608	0.363636	0.13986	-0.447552	0.0839161	-0.20979	0.307692	-0.321678	-0.391608	-0.041958	0.00699301	-0.195804	0.370629	-0.00699301	0.0769231	-0.454545	-0.181818	-0.34965	-0.237762	-0.377622	-0.0699301	-0.251748	0.118881	-0.195804	-0.118881	0.195804	0.426573	-0.00699301	-0.293706	-0.167832	0.272727	-0.237762	-0.167832	0.447552	0.370629	0.538462	0.51049	-0.0979021	0.132867	0.20979	0.538462
map04370	-0.216783	-0.013986	-0.013986	-0.0839161	0.384615	-0.153846	0.034965	-0.0909091	-0.0839161	0.328671	-0.181818	-0.251748	-0.370629	-0.216783	0	-0.0909091	0.181818	-0.0769231	0.160839	0.0839161	-0.216783	-0.013986	0.041958	0.251748	0.629371	-0.293706	0.20979	-0.202797	0	0.160839	-0.111888	0.51049	0.377622	0.13986	-0.335664	0.272727	0.048951	-0.51049	-0.125874	-0.286713	-0.503497	-0.034965	-0.160839	0.13986	0.174825	-0.27972	-0.00699301	-0.293706	0.0699301
map04371	-0.013986	-0.0769231	-0.0909091	0.34965	-0.321678	-0.440559	0.363636	-0.111888	0.370629	-0.286713	-0.181818	0.174825	-0.244755	0.0629371	-0.34965	0.300699	0.405594	-0.20979	0.00699301	0.188811	-0.391608	0.041958	-0.0979021	0.552448	0.433566	0.034965	0.132867	0.0839161	-0.104895	0.426573	-0.0909091	0.230769	-0.034965	0.0559441	-0.398601	-0.041958	0.153846	-0.0699301	-0.265734	0.034965	-0.188811	-0.468531	-0.531469	-0.384615	-0.58042	0.0979021	0.00699301	0	-0.377622
map04380	0.251748	0.216783	-0.132867	0.48951	-0.160839	-0.237762	0.566434	0.125874	0.272727	0.293706	-0.0839161	0.0699301	0.034965	0.195804	-0.0699301	0.363636	0.237762	-0.391608	0.167832	0.321678	-0.27972	0.153846	0.356643	0.496503	0.566434	0	-0.0559441	0.20979	0.027972	0.538462	0	0.503497	-0.202797	0.153846	-0.048951	-0.426573	0.125874	-0.132867	-0.00699301	0.0769231	-0.342657	-0.202797	-0.426573	-0.286713	-0.524476	0.293706	0.0559441	0.118881	0
map04382	-0.0909091	-0.153846	-0.461538	0.132867	0.034965	-0.223776	-0.048951	0.370629	-0.377622	-0.251748	-0.118881	0.13986	0.664336	-0.13986	0.27972	-0.286713	-0.027972	0.412587	-0.160839	0.195804	0.265734	0.118881	0.125874	-0.174825	-0.377622	0.048951	-0.300699	0.545455	0.370629	-0.027972	0.0909091	-0.188811	0	-0.0699301	0.27972	-0.13986	0.160839	-0.34965	0.188811	0.265734	0.0699301	0.195804	-0.20979	-0.188811	0.104895	0.272727	0.13986	0.300699	0.468531
map04510	0.202797	0.132867	-0.153846	0.496503	-0.230769	-0.27972	0.503497	0.048951	0.258741	0.132867	-0.153846	0.125874	0.0559441	0.216783	-0.104895	0.335664	0.237762	-0.335664	0.0559441	0.335664	-0.307692	0.125874	0.244755	0.517483	0.412587	0.020979	-0.146853	0.13986	-0.111888	0.475524	-0.034965	0.314685	-0.244755	0.0839161	0	-0.503497	0.111888	-0.0699301	0.020979	0.13986	-0.244755	-0.216783	-0.531469	-0.27972	-0.573427	0.293706	0.027972	0.181818	-0.013986
map04512	-0.335664	-0.258741	-0.461538	0.398601	-0.398601	-0.776224	0.405594	-0.195804	0.00699301	-0.496503	-0.293706	0.293706	-0.195804	0.146853	-0.482517	0.223776	-0.048951	-0.188811	-0.0559441	0.104895	-0.314685	-0.181818	-0.335664	0.356643	-0.0769231	-0.020979	-0.104895	0.020979	-0.307692	0.118881	-0.216783	-0.0909091	0.132867	-0.167832	-0.503497	0.300699	0.146853	-0.146853	-0.678322	0.321678	-0.321678	-0.79021	-0.454545	-0.433566	-0.552448	-0.300699	-0.125874	-0.202797	-0.552448
map04514	-0.398601	-0.265734	-0.671329	0.384615	-0.174825	-0.797203	0.447552	-0.0909091	-0.216783	-0.265734	-0.384615	0.153846	-0.20979	0.0699301	-0.440559	0.048951	-0.174825	-0.300699	0.041958	0.013986	-0.314685	-0.272727	-0.286713	0.181818	-0.0769231	-0.251748	-0.265734	0.111888	-0.258741	0	-0.265734	0.0699301	0.328671	-0.258741	-0.601399	0.594406	0.00699301	-0.335664	-0.818182	0.286713	-0.608392	-0.832168	-0.286713	-0.398601	-0.384615	-0.405594	-0.13986	-0.377622	-0.524476
map04520	0.265734	0.188811	0.104895	0.146853	0.0909091	0.321678	0.048951	0.181818	0.342657	0.244755	0.174825	-0.027972	0.118881	-0.00699301	0.363636	0.0699301	0.503497	0.265734	0.013986	0.321678	0.118881	0.384615	0.412587	0.13986	0.398601	-0.0769231	0.0769231	0.384615	0.482517	0.573427	0.356643	0.433566	-0.146853	0.48951	0.300699	-0.433566	0.0699301	0.0559441	0.475524	-0.335664	0.216783	0.48951	-0.0979021	0.167832	0.216783	0.524476	0.412587	0.321678	0.538462
map04530	-0.153846	0.0629371	-0.013986	0.447552	-0.237762	-0.566434	0.454545	-0.272727	0.363636	-0.321678	0.013986	0.440559	-0.118881	0.265734	-0.034965	0.559441	0.27972	0.146853	0.0839161	0.517483	-0.132867	0.223776	0.0769231	0.692308	0.461538	0.300699	0.398601	0.020979	0	0.566434	0.0559441	0.300699	0.118881	0.27972	-0.237762	-0.174825	0.573427	-0.174825	-0.216783	0.20979	-0.0769231	-0.356643	-0.566434	-0.370629	-0.335664	-0.0769231	0.153846	-0.048951	-0.216783
map04540	-0.167832	0.118881	-0.132867	0.398601	0.34965	-0.27972	0.300699	-0.202797	0.174825	0.146853	-0.125874	0.230769	-0.0769231	0.118881	0.356643	0.153846	0.461538	0.293706	0.146853	0.622378	-0.0629371	0.34965	0.300699	0.559441	0.524476	-0.0909091	0.0629371	0.195804	0.153846	0.566434	0.195804	0.608392	0.321678	0.286713	-0.00699301	-0.13986	0.412587	-0.342657	0.0769231	0.013986	-0.188811	0.0979021	-0.531469	-0.0839161	0.251748	0.048951	0.34965	-0.13986	0.265734
map04550	0.195804	0.391608	0.153846	0.447552	0.111888	-0.118881	0.545455	-0.118881	0.566434	0.272727	0.188811	0.258741	-0.223776	0.244755	0.13986	0.482517	0.475524	-0.13986	0.440559	0.405594	-0.0769231	0.384615	0.41958	0.573427	0.748252	0.118881	0.342657	0.300699	0.300699	0.678322	0.27972	0.818182	0.0839161	0.307692	-0.181818	-0.020979	0.398601	0.00699301	-0.104895	0.027972	-0.181818	-0.13986	-0.230769	-0.377622	-0.0629371	0.181818	0.321678	-0.237762	-0.20979
map04611	0.160839	0.251748	-0.251748	0.671329	-0.230769	-0.503497	0.72028	-0.0559441	0.265734	0.027972	-0.027972	0.356643	0.0839161	0.384615	-0.0559441	0.51049	0.0559441	-0.412587	0.272727	0.384615	-0.13986	0.188811	0.272727	0.545455	0.286713	0.153846	-0.125874	0.188811	-0.125874	0.447552	0.0629371	0.328671	-0.167832	0.013986	-0.0559441	-0.244755	0.314685	-0.0559441	-0.258741	0.461538	-0.356643	-0.468531	-0.468531	-0.58042	-0.545455	0.146853	0.118881	-0.013986	-0.300699
map04612	0.34965	0.034965	0.104895	-0.391608	0.13986	0.51049	-0.321678	0.503497	-0.118881	0.496503	0.041958	-0.706294	0.0909091	-0.482517	0.111888	-0.356643	0.13986	-0.20979	-0.0629371	-0.258741	0.027972	0.027972	0.223776	-0.286713	0.433566	-0.384615	-0.034965	-0.0699301	0.258741	0.0769231	0.020979	0.160839	-0.314685	0.321678	0.244755	-0.293706	-0.447552	-0.27972	0.545455	-0.636364	-0.202797	0.552448	0.195804	0.468531	0.0769231	0.405594	0.0629371	0.503497	0.657343
map04613	0.0629371	-0.0699301	-0.34965	0.447552	-0.251748	-0.384615	0.405594	0.041958	0.041958	-0.020979	-0.363636	0.0909091	0.0699301	0.153846	-0.244755	0.132867	0.111888	-0.363636	-0.0909091	0.195804	-0.405594	-0.0699301	0.020979	0.370629	0.118881	-0.0979021	-0.391608	0.104895	-0.307692	0.20979	-0.202797	0.0629371	-0.167832	-0.167832	-0.0839161	-0.342657	-0.0629371	-0.0979021	-0.104895	0.20979	-0.293706	-0.34965	-0.538462	-0.272727	-0.622378	0.188811	-0.118881	0.13986	-0.104895
map04614	-0.034965	-0.405594	-0.342657	-0.286713	-0.342657	-0.300699	-0.0839161	0.468531	-0.461538	-0.111888	-0.405594	-0.517483	0	-0.475524	-0.706294	-0.342657	-0.286713	-0.608392	-0.202797	-0.608392	-0.440559	-0.566434	-0.384615	-0.272727	0.034965	-0.251748	-0.13986	-0.118881	-0.202797	-0.426573	-0.601399	-0.27972	-0.0979021	-0.384615	-0.524476	0.307692	-0.503497	-0.461538	-0.34965	-0.146853	-0.58042	-0.496503	0.027972	-0.111888	-0.748252	-0.111888	-0.573427	0.132867	-0.265734
map04621	0.307692	0.125874	0.363636	-0.244755	0.048951	0.51049	-0.0909091	0.230769	0.13986	0.566434	0.048951	-0.412587	-0.13986	-0.111888	-0.041958	0.00699301	0.146853	-0.195804	-0.034965	-0.153846	-0.237762	-0.0839161	0.223776	-0.0699301	0.524476	-0.104895	0.216783	-0.0909091	0.132867	0.111888	-0.125874	0.342657	-0.111888	0.195804	0	-0.328671	-0.307692	0.0559441	0.34965	-0.538462	0	0.321678	0.258741	0.405594	-0.0909091	0.202797	-0.167832	0.13986	0.258741
map04622	0	0.321678	0.132867	0.328671	0.00699301	-0.041958	0.251748	-0.363636	0.265734	-0.223776	0.41958	0.678322	0.13986	0.545455	0.335664	0.41958	-0.181818	0.286713	0.27972	0.27972	0.461538	0.293706	0.146853	0.048951	-0.475524	0.482517	0.0909091	0.195804	0.0839161	0.027972	0.398601	-0.0769231	0.0559441	-0.034965	0.244755	0.111888	0.496503	0.517483	-0.174825	0.594406	0.440559	-0.0839161	0.181818	-0.363636	0.328671	-0.104895	0.286713	-0.300699	-0.342657
map04623	-0.195804	-0.223776	-0.174825	0.181818	-0.517483	-0.552448	0.307692	-0.0909091	0.160839	-0.496503	-0.118881	0.216783	-0.293706	0.0699301	-0.65035	0.272727	-0.020979	-0.251748	-0.013986	-0.153846	-0.335664	-0.258741	-0.377622	0.20979	0.013986	0.132867	0.216783	0.0699301	-0.118881	0.041958	-0.251748	-0.0629371	0.0909091	-0.174825	-0.678322	0.447552	0.0769231	0.041958	-0.713287	0.160839	-0.160839	-0.811189	-0.13986	-0.454545	-0.643357	-0.272727	-0.251748	-0.258741	-0.769231
map04624	-0.363636	-0.307692	-0.13986	-0.167832	0.0559441	0.0839161	-0.111888	-0.041958	-0.223776	0.237762	-0.27972	-0.244755	-0.342657	-0.013986	-0.167832	-0.125874	-0.0909091	0.244755	-0.34965	-0.0559441	-0.356643	-0.398601	-0.167832	-0.195804	0.0839161	-0.377622	0.027972	-0.118881	-0.0699301	-0.0559441	-0.335664	0.153846	0.48951	0.118881	-0.335664	0.153846	-0.34965	-0.0979021	-0.146853	-0.545455	-0.048951	0.00699301	0.251748	0.664336	0.167832	-0.377622	-0.258741	-0.202797	0.20979
map04625	-0.272727	-0.0629371	-0.0909091	0.0839161	0.41958	-0.174825	0.118881	-0.195804	-0.034965	0.377622	-0.370629	-0.13986	-0.412587	-0.0839161	-0.027972	-0.104895	0.314685	-0.027972	0.0699301	0.223776	-0.412587	-0.041958	0.034965	0.384615	0.573427	-0.356643	0.00699301	-0.0979021	-0.111888	0.216783	-0.167832	0.573427	0.447552	0.020979	-0.342657	0.146853	0.013986	-0.391608	-0.118881	-0.244755	-0.426573	-0.0559441	-0.342657	0.160839	0.13986	-0.244755	-0.0559441	-0.384615	0.0699301
map04626	0.013986	0.048951	-0.13986	0.13986	0.433566	0.020979	0.118881	0.118881	-0.111888	0.531469	-0.335664	-0.181818	0.020979	-0.0979021	0.181818	-0.202797	0.307692	-0.0559441	0.048951	0.251748	-0.286713	0.0629371	0.293706	0.237762	0.468531	-0.293706	-0.223776	0.174825	0.0629371	0.202797	-0.0909091	0.531469	0.188811	-0.027972	0.013986	-0.223776	-0.0559441	-0.377622	0.237762	-0.153846	-0.335664	0.223776	-0.321678	0.104895	0.0909091	0.160839	-0.00699301	-0.0699301	0.384615
map04630	0.202797	0.048951	0.202797	-0.202797	0.216783	0.496503	-0.167832	0.244755	0.013986	0.482517	-0.034965	-0.335664	0.013986	-0.132867	0.174825	-0.153846	0.20979	0.0839161	-0.118881	-0.034965	-0.13986	-0.027972	0.244755	-0.160839	0.356643	-0.174825	0.0629371	0.0909091	0.223776	0.0769231	-0.0629371	0.314685	0.0559441	0.167832	0.104895	-0.286713	-0.286713	-0.027972	0.447552	-0.503497	0.0769231	0.468531	0.230769	0.440559	0.167832	0.265734	-0.041958	0.160839	0.454545
map04640	0.363636	0.0909091	-0.0629371	0.265734	-0.335664	-0.118881	0.34965	0.335664	0.132867	0.0769231	-0.111888	0.041958	0.258741	0.0629371	-0.300699	0.153846	0.0839161	-0.482517	0.0559441	-0.048951	-0.293706	-0.048951	0.160839	0.181818	0.160839	0.195804	-0.125874	0.335664	0.041958	0.104895	-0.167832	0.0979021	-0.370629	-0.251748	-0.0769231	-0.342657	-0.041958	0.048951	-0.00699301	0.230769	-0.125874	-0.265734	-0.230769	-0.468531	-0.755245	0.391608	-0.237762	0.174825	-0.223776
map04650	0.286713	0.104895	0.272727	-0.272727	0.258741	0.566434	-0.202797	0.251748	0.0909091	0.531469	0.034965	-0.447552	-0.0979021	-0.230769	0.146853	-0.188811	0.272727	-0.0699301	-0.00699301	-0.13986	-0.104895	0.020979	0.237762	-0.167832	0.468531	-0.251748	0.0979021	0.027972	0.237762	0.0979021	0.00699301	0.370629	-0.020979	0.20979	0.0769231	-0.167832	-0.342657	-0.020979	0.433566	-0.58042	-0.013986	0.468531	0.27972	0.412587	0.195804	0.300699	0.027972	0.153846	0.384615
map04657	0.0629371	0.0559441	0.0699301	-0.118881	0.391608	0.0839161	-0.020979	0.0699301	-0.0559441	0.559441	-0.251748	-0.461538	-0.258741	-0.293706	0.013986	-0.195804	0.27972	-0.321678	0.118881	0.020979	-0.321678	0.00699301	0.160839	0.251748	0.734266	-0.377622	0	-0.244755	-0.0909091	0.160839	-0.146853	0.496503	0.0769231	0.0909091	-0.111888	-0.104895	-0.167832	-0.461538	0.202797	-0.377622	-0.524476	0.174825	-0.244755	0.216783	0.00699301	0.034965	-0.0559441	-0.027972	0.265734
map04658	0.189142	-0.0280211	0.227671	-0.483363	0.248687	0.462347	-0.339755	0.374782	-0.136603	0.483363	-0.0525395	-0.619966	-0.0945711	-0.46585	-0.0455342	-0.371279	0.140105	-0.168126	-0.0245184	-0.353766	-0.154116	-0.136603	0.0875658	-0.269703	0.455342	-0.276708	0.157618	-0.0630474	0.234676	-0.112084	-0.161121	0.25219	-0.00350263	0.0735553	-0.0875658	0.0210158	-0.395797	-0.25219	0.315237	-0.595447	-0.182137	0.367776	0.294221	0.381787	0.0910684	0.147111	-0.171629	0.112084	0.325745
map04659	0.258741	0.0629371	0.167832	-0.405594	0.272727	0.468531	-0.286713	0.412587	-0.146853	0.573427	0.013986	-0.643357	0.00699301	-0.440559	0.104895	-0.335664	0.111888	-0.188811	0.020979	-0.244755	-0.027972	-0.013986	0.223776	-0.237762	0.48951	-0.321678	0.0699301	-0.0839161	0.251748	0.00699301	-0.041958	0.27972	-0.125874	0.216783	0.111888	-0.146853	-0.356643	-0.314685	0.433566	-0.573427	-0.244755	0.482517	0.230769	0.41958	0.146853	0.237762	-0.027972	0.258741	0.524476
map04660	0.286713	0.104895	0.272727	-0.272727	0.258741	0.566434	-0.202797	0.251748	0.0909091	0.531469	0.034965	-0.447552	-0.0979021	-0.230769	0.146853	-0.188811	0.272727	-0.0699301	-0.00699301	-0.13986	-0.104895	0.020979	0.237762	-0.167832	0.468531	-0.251748	0.0979021	0.027972	0.237762	0.0979021	0.00699301	0.370629	-0.020979	0.20979	0.0769231	-0.167832	-0.342657	-0.020979	0.433566	-0.58042	-0.013986	0.468531	0.27972	0.412587	0.195804	0.300699	0.027972	0.153846	0.384615
map04662	0.286713	0.104895	0.272727	-0.272727	0.258741	0.566434	-0.202797	0.251748	0.0909091	0.531469	0.034965	-0.447552	-0.0979021	-0.230769	0.146853	-0.188811	0.272727	-0.0699301	-0.00699301	-0.13986	-0.104895	0.020979	0.237762	-0.167832	0.468531	-0.251748	0.0979021	0.027972	0.237762	0.0979021	0.00699301	0.370629	-0.020979	0.20979	0.0769231	-0.167832	-0.342657	-0.020979	0.433566	-0.58042	-0.013986	0.468531	0.27972	0.412587	0.195804	0.300699	0.027972	0.153846	0.384615
map04664	0.286713	0.104895	0.272727	-0.272727	0.258741	0.566434	-0.202797	0.251748	0.0909091	0.531469	0.034965	-0.447552	-0.0979021	-0.230769	0.146853	-0.188811	0.272727	-0.0699301	-0.00699301	-0.13986	-0.104895	0.020979	0.237762	-0.167832	0.468531	-0.251748	0.0979021	0.027972	0.237762	0.0979021	0.00699301	0.370629	-0.020979	0.20979	0.0769231	-0.167832	-0.342657	-0.020979	0.433566	-0.58042	-0.013986	0.468531	0.27972	0.412587	0.195804	0.300699	0.027972	0.153846	0.384615
map04666	-0.00699301	0.188811	0.20979	0.00699301	0.258741	0.216783	-0.258741	-0.321678	0.300699	-0.181818	0.370629	0.167832	0	0	0.601399	0.00699301	0.34965	0.538462	0.0979021	0.391608	0.58042	0.601399	0.13986	0.174825	-0.048951	-0.00699301	0.0629371	-0.111888	0.174825	0.384615	0.657343	-0.048951	-0.167832	0.531469	0.587413	-0.20979	0.356643	0.146853	0.440559	-0.048951	0.398601	0.58042	-0.20979	0.188811	0.734266	0.188811	0.706294	0.237762	0.475524
map04668	-0.335664	-0.00699301	-0.20979	0.412587	0.202797	-0.559441	0.426573	-0.433566	0.174825	0.118881	-0.328671	0.125874	-0.524476	0.125874	-0.104895	0.223776	0.342657	-0.13986	0.174825	0.447552	-0.405594	0.0909091	-0.00699301	0.741259	0.629371	-0.272727	0.020979	-0.195804	-0.300699	0.482517	-0.0629371	0.573427	0.363636	0.132867	-0.405594	0.132867	0.265734	-0.370629	-0.370629	0.00699301	-0.545455	-0.391608	-0.664336	-0.118881	-0.0839161	-0.321678	0.104895	-0.398601	-0.188811
map04713	0.195804	0.111888	-0.034965	0.174825	0.237762	0.0699301	0.0839161	0.146853	0.0699301	0.377622	-0.202797	-0.174825	0.13986	-0.111888	0.251748	-0.0909091	0.433566	-0.0559441	0	0.342657	-0.167832	0.251748	0.34965	0.363636	0.524476	-0.195804	-0.195804	0.0909091	0.0559441	0.398601	0.0629371	0.384615	-0.160839	0.181818	0.272727	-0.594406	0.013986	-0.307692	0.496503	-0.160839	-0.195804	0.370629	-0.51049	0.0839161	-0.048951	0.426573	0.160839	0.307692	0.545455
map04714	-0.216783	-0.293706	0.027972	-0.0839161	-0.125874	0.048951	-0.0769231	0	-0.104895	-0.258741	-0.237762	0.321678	0.020979	0.167832	-0.384615	-0.125874	-0.104895	0.272727	-0.258741	-0.27972	-0.342657	-0.468531	-0.328671	-0.328671	-0.58042	0.293706	0.027972	0.468531	0.0769231	-0.531469	-0.398601	-0.202797	0.440559	-0.678322	-0.475524	0.412587	-0.132867	0.440559	-0.363636	0.174825	0.48951	-0.321678	0.370629	-0.160839	-0.13986	-0.20979	-0.559441	-0.517483	-0.566434
map04720	-0.118881	-0.104895	-0.153846	0.027972	0.426573	-0.00699301	0.013986	0.0769231	-0.20979	0.461538	-0.475524	-0.230769	-0.0839161	-0.160839	0.020979	-0.314685	0.272727	-0.034965	-0.0629371	0.132867	-0.433566	-0.111888	0.111888	0.174825	0.384615	-0.342657	-0.230769	0.104895	-0.041958	0.034965	-0.258741	0.433566	0.314685	-0.174825	-0.153846	-0.0839161	-0.160839	-0.384615	0.132867	-0.20979	-0.328671	0.132867	-0.293706	0.174825	0.0559441	0.013986	-0.181818	-0.181818	0.27972
map04721	0.307692	0.041958	0.167832	-0.188811	-0.027972	0.566434	-0.132867	0.363636	0.125874	0.342657	0.125874	-0.307692	0.041958	-0.0979021	0.0769231	-0.0769231	0.160839	0.0559441	-0.13986	-0.174825	-0.041958	-0.048951	0.20979	-0.34965	0.202797	-0.146853	0.0909091	0.265734	0.377622	0.104895	0.020979	0.223776	-0.0629371	0.244755	0.0699301	-0.174825	-0.384615	0.188811	0.342657	-0.552448	0.20979	0.377622	0.468531	0.391608	0.0839161	0.370629	0.020979	0.251748	0.335664
map04722	-0.118881	-0.104895	-0.153846	0.027972	0.426573	-0.00699301	0.013986	0.0769231	-0.20979	0.461538	-0.475524	-0.230769	-0.0839161	-0.160839	0.020979	-0.314685	0.272727	-0.034965	-0.0629371	0.132867	-0.433566	-0.111888	0.111888	0.174825	0.384615	-0.342657	-0.230769	0.104895	-0.041958	0.034965	-0.258741	0.433566	0.314685	-0.174825	-0.153846	-0.0839161	-0.160839	-0.384615	0.132867	-0.20979	-0.328671	0.132867	-0.293706	0.174825	0.0559441	0.013986	-0.181818	-0.181818	0.27972
map04723	-0.517483	-0.230769	-0.258741	0.216783	0.27972	-0.398601	-0.020979	-0.335664	-0.027972	-0.321678	-0.272727	0.307692	-0.0979021	0	0.237762	-0.0979021	0.398601	0.671329	-0.146853	0.524476	-0.034965	0.188811	-0.0979021	0.384615	0.048951	-0.118881	-0.00699301	0.13986	0.0559441	0.293706	0.104895	0.160839	0.48951	0.13986	-0.0909091	0.0979021	0.377622	-0.314685	-0.041958	0.027972	0.0629371	0.0559441	-0.559441	0.034965	0.405594	-0.174825	0.265734	-0.181818	0.237762
map04724	0.475524	0.335664	0.272727	-0.405594	0.300699	0.608392	-0.391608	0.454545	0.00699301	0.391608	0.517483	-0.517483	0.300699	-0.475524	0.538462	-0.27972	0.118881	-0.013986	0.265734	-0.13986	0.657343	0.468531	0.433566	-0.321678	0.300699	-0.146853	0.132867	0	0.573427	0.181818	0.531469	0.118881	-0.503497	0.552448	0.636364	-0.223776	-0.0559441	-0.20979	0.692308	-0.384615	-0.020979	0.818182	0.293706	0.258741	0.524476	0.51049	0.51049	0.566434	0.762238
map04725	0.153846	0.153846	0.048951	0.181818	0.524476	0.258741	0.0769231	0.00699301	0.0979021	0.601399	-0.307692	-0.0699301	-0.013986	0	0.223776	-0.237762	0.503497	-0.0629371	0.104895	0.265734	-0.307692	0.167832	0.328671	0.293706	0.356643	-0.230769	-0.342657	0.286713	0.048951	0.195804	0.027972	0.545455	0.0769231	-0.174825	0.146853	-0.321678	-0.0699301	-0.020979	0.370629	-0.0769231	-0.0699301	0.34965	-0.34965	0.041958	0.174825	0.328671	0.027972	-0.160839	0.293706
map04726	-0.216783	0.13986	-0.146853	0.181818	0.321678	-0.251748	0.0769231	-0.398601	-0.041958	-0.167832	0.118881	0.328671	-0.0699301	0.153846	0.258741	-0.013986	-0.132867	0.0629371	0.335664	0.153846	0.377622	0.237762	-0.0559441	0.0839161	-0.363636	0	-0.195804	-0.0699301	-0.146853	-0.0979021	0.321678	-0.0769231	0.153846	-0.132867	0.118881	0.461538	0.321678	0.041958	-0.293706	0.48951	-0.0909091	-0.13986	-0.0839161	-0.300699	0.482517	-0.286713	0.321678	-0.384615	-0.258741
map04727	0.531469	0.34965	0.174825	-0.0699301	0.20979	0.482517	0.041958	0.538462	0.0909091	0.622378	0.244755	-0.321678	0.307692	-0.181818	0.307692	-0.0699301	0.188811	-0.195804	0.244755	-0.041958	0.160839	0.244755	0.566434	-0.153846	0.475524	-0.034965	0.0769231	0.384615	0.566434	0.237762	0.20979	0.48951	-0.272727	0.237762	0.286713	-0.307692	-0.104895	-0.111888	0.482517	-0.265734	-0.0979021	0.482517	0.251748	0.027972	0.0769231	0.559441	0.167832	0.286713	0.454545
map04728	-0.13986	0.216783	-0.0839161	0.587413	0.0629371	-0.363636	0.412587	-0.41958	0.0629371	-0.0839161	-0.041958	0.713287	0.300699	0.622378	0.342657	0.405594	-0.104895	0.27972	0.0769231	0.671329	0.0909091	0.251748	0.230769	0.496503	-0.293706	0.433566	-0.20979	0.0629371	-0.265734	0.153846	0.125874	-0.027972	0.0559441	-0.160839	0.363636	-0.503497	0.601399	0.153846	0.027972	0.755245	0.223776	-0.0629371	-0.517483	-0.321678	0.013986	-0.0909091	0.0839161	-0.167832	-0.013986
map04740	-0.125874	-0.20979	-0.202797	0.034965	0.216783	-0.0699301	0.027972	0.0979021	-0.223776	0.391608	-0.573427	-0.286713	-0.111888	-0.153846	-0.167832	-0.27972	0.223776	-0.132867	-0.20979	0.0839161	-0.587413	-0.237762	0.00699301	0.202797	0.363636	-0.370629	-0.286713	0	-0.195804	0.027972	-0.398601	0.300699	0.20979	-0.188811	-0.202797	-0.223776	-0.272727	-0.363636	0.104895	-0.258741	-0.342657	0.027972	-0.377622	0.237762	-0.202797	0.00699301	-0.314685	-0.0629371	0.258741
map04744	-0.272727	-0.286713	-0.223776	0.013986	0.272727	-0.160839	-0.013986	-0.0699301	-0.20979	0.314685	-0.643357	-0.307692	-0.314685	-0.188811	-0.202797	-0.300699	0.286713	-0.0979021	-0.230769	0.111888	-0.643357	-0.251748	-0.118881	0.293706	0.426573	-0.48951	-0.265734	-0.167832	-0.328671	0.0559441	-0.412587	0.307692	0.328671	-0.13986	-0.307692	-0.0909091	-0.272727	-0.426573	0.013986	-0.335664	-0.41958	-0.034965	-0.468531	0.314685	-0.118881	-0.13986	-0.272727	-0.146853	0.20979
map04745	-0.125874	-0.20979	-0.202797	0.034965	0.216783	-0.0699301	0.027972	0.0979021	-0.223776	0.391608	-0.573427	-0.286713	-0.111888	-0.153846	-0.167832	-0.27972	0.223776	-0.132867	-0.20979	0.0839161	-0.587413	-0.237762	0.00699301	0.202797	0.363636	-0.370629	-0.286713	0	-0.195804	0.027972	-0.398601	0.300699	0.20979	-0.188811	-0.202797	-0.223776	-0.272727	-0.363636	0.104895	-0.258741	-0.342657	0.027972	-0.377622	0.237762	-0.202797	0.00699301	-0.314685	-0.0629371	0.258741
map04750	-0.125874	-0.20979	-0.202797	0.034965	0.216783	-0.0699301	0.027972	0.0979021	-0.223776	0.391608	-0.573427	-0.286713	-0.111888	-0.153846	-0.167832	-0.27972	0.223776	-0.132867	-0.20979	0.0839161	-0.587413	-0.237762	0.00699301	0.202797	0.363636	-0.370629	-0.286713	0	-0.195804	0.027972	-0.398601	0.300699	0.20979	-0.188811	-0.202797	-0.223776	-0.272727	-0.363636	0.104895	-0.258741	-0.342657	0.027972	-0.377622	0.237762	-0.202797	0.00699301	-0.314685	-0.0629371	0.258741
map04810	0.202797	0.132867	-0.153846	0.496503	-0.230769	-0.27972	0.503497	0.048951	0.258741	0.132867	-0.153846	0.125874	0.0559441	0.216783	-0.104895	0.335664	0.237762	-0.335664	0.0559441	0.335664	-0.307692	0.125874	0.244755	0.517483	0.412587	0.020979	-0.146853	0.13986	-0.111888	0.475524	-0.034965	0.314685	-0.244755	0.0839161	0	-0.503497	0.111888	-0.0699301	0.020979	0.13986	-0.244755	-0.216783	-0.531469	-0.27972	-0.573427	0.293706	0.027972	0.181818	-0.013986
map04814	-0.153846	0.181818	-0.0979021	0.643357	0.0629371	-0.51049	0.573427	-0.370629	0.384615	-0.027972	-0.0839161	0.503497	-0.132867	0.384615	0.181818	0.503497	0.41958	0.167832	0.188811	0.741259	-0.160839	0.356643	0.265734	0.825175	0.517483	0.146853	0.146853	0.146853	-0.013986	0.692308	0.167832	0.566434	0.216783	0.251748	-0.0979021	-0.258741	0.601399	-0.160839	-0.125874	0.265734	-0.13986	-0.216783	-0.706294	-0.335664	-0.0979021	-0.013986	0.286713	-0.195804	-0.0629371
map04820	0.265734	0.146853	-0.111888	0.496503	-0.321678	-0.293706	0.538462	0.0979021	0.370629	-0.041958	-0.0559441	0.244755	0.0559441	0.20979	-0.230769	0.356643	0.272727	-0.391608	0.160839	0.181818	-0.265734	0.118881	0.174825	0.433566	0.300699	0.160839	-0.048951	0.363636	0.041958	0.398601	0.00699301	0.293706	-0.244755	-0.0629371	-0.167832	-0.216783	0.146853	0.0909091	-0.167832	0.258741	-0.153846	-0.398601	-0.384615	-0.566434	-0.65035	0.335664	0.013986	0.048951	-0.34965
map04910	0.377622	0.272727	0.160839	0.265734	0.020979	0.20979	0.342657	0.286713	0.286713	0.342657	0.0699301	0.181818	0.251748	0.20979	0.118881	0.230769	0.27972	-0.041958	0.146853	0.160839	-0.153846	0.118881	0.454545	0.104895	0.335664	0.27972	0.13986	0.622378	0.433566	0.251748	0.020979	0.524476	0.00699301	-0.0629371	-0.020979	-0.286713	0.0979021	0.167832	0.188811	0.048951	0.146853	0.0839161	0.0909091	-0.286713	-0.216783	0.447552	-0.041958	-0.034965	-0.027972
map04911	0.678322	0.559441	0.440559	0.125874	0.384615	0.496503	0.048951	0.272727	0.426573	0.426573	0.314685	0.0699301	0.426573	-0.0629371	0.531469	-0.020979	0.587413	-0.0909091	0.447552	0.230769	0.286713	0.643357	0.657343	0.244755	0.405594	0.293706	0.027972	0.517483	0.545455	0.34965	0.503497	0.468531	-0.468531	0.041958	0.566434	-0.531469	0.293706	0.146853	0.72028	0.174825	0.223776	0.622378	-0.195804	-0.426573	0.160839	0.839161	0.384615	0.230769	0.300699
map04912	-0.132867	0.020979	-0.0839161	-0.0699301	0.748252	0.0769231	-0.265734	-0.132867	-0.195804	0.363636	-0.27972	-0.265734	-0.0559441	-0.328671	0.447552	-0.503497	0.398601	0.13986	0.0979021	0.286713	0.041958	0.300699	0.146853	0.251748	0.293706	-0.461538	-0.34965	-0.160839	-0.0769231	0.118881	0.181818	0.272727	0.118881	0.0629371	0.321678	-0.118881	0.034965	-0.475524	0.433566	-0.13986	-0.293706	0.531469	-0.51049	0.244755	0.608392	0.0839161	0.300699	-0.00699301	0.615385
map04913	-0.20979	-0.0839161	-0.146853	-0.111888	0.314685	-0.160839	0.013986	0.034965	-0.174825	0.321678	-0.20979	-0.363636	-0.328671	-0.293706	-0.048951	-0.167832	0.118881	-0.125874	0.0979021	0	-0.20979	-0.0769231	0.013986	0.125874	0.58042	-0.412587	0.118881	-0.167832	0.027972	0.13986	-0.13986	0.454545	0.335664	0.174825	-0.342657	0.307692	-0.0839161	-0.573427	-0.146853	-0.370629	-0.58042	-0.048951	-0.0979021	0.202797	0.132867	-0.244755	-0.00699301	-0.188811	0.146853
map04914	0.34965	0.034965	0.104895	-0.391608	0.13986	0.51049	-0.321678	0.503497	-0.118881	0.496503	0.041958	-0.706294	0.0909091	-0.482517	0.111888	-0.356643	0.13986	-0.20979	-0.0629371	-0.258741	0.027972	0.027972	0.223776	-0.286713	0.433566	-0.384615	-0.034965	-0.0699301	0.258741	0.0769231	0.020979	0.160839	-0.314685	0.321678	0.244755	-0.293706	-0.447552	-0.27972	0.545455	-0.636364	-0.202797	0.552448	0.195804	0.468531	0.0769231	0.405594	0.0629371	0.503497	0.657343
map04915	0.132867	0.0629371	0.0699301	-0.223776	0.447552	0.251748	-0.188811	0.223776	-0.111888	0.559441	-0.153846	-0.531469	-0.0769231	-0.41958	0.167832	-0.356643	0.314685	-0.167832	0.0909091	-0.00699301	-0.118881	0.111888	0.230769	0.0839161	0.615385	-0.398601	-0.048951	-0.104895	0.125874	0.153846	0	0.41958	-0.034965	0.174825	0.0979021	-0.167832	-0.188811	-0.461538	0.405594	-0.440559	-0.384615	0.433566	-0.167832	0.293706	0.195804	0.202797	0.0699301	0.13986	0.524476
map04916	0.048951	0.104895	-0.244755	0.65035	-0.272727	-0.482517	0.678322	-0.104895	0.300699	0.020979	-0.188811	0.335664	-0.0629371	0.384615	-0.195804	0.475524	0.188811	-0.300699	0.0979021	0.398601	-0.377622	0.0629371	0.167832	0.594406	0.342657	0.0769231	-0.104895	0.20979	-0.160839	0.482517	-0.0769231	0.377622	-0.034965	0	-0.216783	-0.272727	0.216783	-0.00699301	-0.27972	0.27972	-0.265734	-0.48951	-0.524476	-0.41958	-0.601399	0.0979021	-0.00699301	-0.0769231	-0.293706
map04917	0.41958	0.321678	0.0629371	0.111888	-0.020979	0.244755	0.153846	0.468531	0.216783	0.27972	0.391608	-0.0839161	0.384615	-0.0699301	0.398601	0.167832	0.230769	0.0979021	0.181818	0.20979	0.34965	0.412587	0.573427	-0.013986	0.440559	0.0909091	0.230769	0.461538	0.699301	0.531469	0.391608	0.426573	-0.293706	0.552448	0.342657	-0.391608	0.167832	-0.13986	0.426573	-0.202797	0.034965	0.426573	0.0979021	-0.034965	0.0769231	0.566434	0.412587	0.454545	0.538462
map04918	0.587413	0.20979	0.363636	-0.258741	0.0979021	0.531469	-0.174825	0.629371	0.048951	0.328671	0.132867	-0.237762	0.48951	-0.300699	0.0979021	-0.230769	0.237762	-0.160839	0.111888	-0.265734	0.027972	0.0979021	0.363636	-0.237762	0.230769	0.27972	0.13986	0.496503	0.552448	-0.118881	0	0.167832	-0.342657	-0.202797	0.195804	-0.321678	-0.111888	0.020979	0.552448	-0.0769231	0.188811	0.433566	0.223776	-0.230769	-0.188811	0.664336	-0.153846	0.286713	0.195804
map04919	0.706294	0.846154	0.608392	0.321678	-0.013986	0.272727	0.440559	-0.020979	0.706294	0.314685	0.79021	0.356643	0.223776	0.377622	0.447552	0.692308	0.146853	-0.307692	0.713287	0.300699	0.531469	0.706294	0.699301	0.398601	0.440559	0.636364	0.440559	0.13986	0.377622	0.531469	0.65035	0.433566	-0.601399	0.356643	0.51049	-0.468531	0.615385	0.398601	0.307692	0.41958	0.181818	0.20979	0.034965	-0.573427	-0.034965	0.475524	0.475524	0.118881	-0.146853
map04920	0.475524	0.573427	0.440559	-0.237762	0.496503	0.475524	-0.0979021	0.188811	0.223776	0.447552	0.622378	-0.195804	0.0629371	-0.244755	0.475524	-0.0559441	0.125874	-0.237762	0.699301	-0.160839	0.622378	0.51049	0.461538	-0.146853	0.377622	0.0909091	0.328671	0.111888	0.559441	0.0979021	0.573427	0.426573	-0.237762	0.237762	0.300699	0.293706	0.202797	-0.020979	0.258741	-0.013986	-0.125874	0.426573	0.41958	-0.244755	0.559441	0.27972	0.468531	-0.0629371	0.0559441
map04921	-0.125874	-0.153846	-0.027972	0.027972	-0.048951	-0.314685	0.132867	-0.00699301	0.153846	-0.041958	-0.251748	-0.153846	-0.377622	-0.230769	-0.342657	0.041958	0.398601	-0.174825	0.013986	0.027972	-0.440559	-0.0699301	-0.118881	0.405594	0.671329	-0.160839	0.286713	-0.041958	0.00699301	0.300699	-0.20979	0.391608	0.181818	0.0979021	-0.545455	0.174825	0.027972	-0.377622	-0.223776	-0.27972	-0.384615	-0.307692	-0.370629	-0.118881	-0.34965	-0.0699301	-0.0979021	-0.111888	-0.195804
map04922	0.573427	0.769231	0.412587	0.181818	0.41958	0.433566	0.27972	0.181818	0.405594	0.545455	0.699301	0.20979	0.328671	0.188811	0.713287	0.314685	0.167832	-0.020979	0.713287	0.251748	0.636364	0.664336	0.804196	0.041958	0.384615	0.377622	0.335664	0.482517	0.727273	0.384615	0.671329	0.664336	-0.188811	0.314685	0.468531	-0.104895	0.475524	0.160839	0.356643	0.223776	0.104895	0.461538	0.342657	-0.384615	0.48951	0.461538	0.552448	-0.0559441	0.146853
map04923	-0.335664	-0.00699301	-0.20979	0.412587	0.202797	-0.559441	0.426573	-0.433566	0.174825	0.118881	-0.328671	0.125874	-0.524476	0.125874	-0.104895	0.223776	0.342657	-0.13986	0.174825	0.447552	-0.405594	0.0909091	-0.00699301	0.741259	0.629371	-0.272727	0.020979	-0.195804	-0.300699	0.482517	-0.0629371	0.573427	0.363636	0.132867	-0.405594	0.132867	0.265734	-0.370629	-0.370629	0.00699301	-0.545455	-0.391608	-0.664336	-0.118881	-0.0839161	-0.321678	0.104895	-0.398601	-0.188811
map04924	-0.524476	-0.475524	-0.293706	-0.153846	0.146853	-0.342657	-0.181818	-0.237762	-0.13986	-0.125874	-0.51049	-0.370629	-0.664336	-0.391608	-0.34965	-0.328671	0.321678	0.020979	-0.237762	-0.041958	-0.475524	-0.244755	-0.461538	0.223776	0.398601	-0.664336	-0.034965	-0.370629	-0.307692	0.111888	-0.27972	0.153846	0.440559	0.125874	-0.573427	0.461538	-0.265734	-0.496503	-0.314685	-0.545455	-0.482517	-0.237762	-0.377622	0.370629	0.0629371	-0.398601	-0.048951	-0.188811	0.013986
map04925	0.440559	0.335664	0.174825	0.328671	0.167832	0.272727	0.321678	0.181818	0.377622	0.48951	-0.00699301	0.0979021	0.153846	0.167832	0.188811	0.13986	0.482517	-0.160839	0.202797	0.265734	-0.195804	0.265734	0.503497	0.300699	0.454545	0.0979021	-0.0699301	0.51049	0.293706	0.391608	0.132867	0.601399	-0.146853	-0.020979	0.146853	-0.461538	0.0629371	0.174825	0.34965	0.013986	0.0699301	0.223776	-0.181818	-0.230769	-0.146853	0.566434	0.0909091	0.020979	0.111888
map04926	0.447552	0.41958	0.020979	0.384615	0.244755	0.146853	0.335664	0.321678	0.286713	0.321678	0.188811	0.230769	0.447552	0.0909091	0.426573	0.0839161	0.426573	-0.00699301	0.377622	0.328671	0.202797	0.48951	0.622378	0.195804	0.286713	0.202797	-0.0629371	0.783217	0.615385	0.41958	0.398601	0.566434	-0.181818	0.041958	0.300699	-0.27972	0.307692	0.020979	0.328671	0.251748	0.0559441	0.27972	-0.153846	-0.503497	0.0699301	0.657343	0.356643	0.0769231	0.195804
map04928	-0.125874	-0.027972	-0.020979	-0.0839161	-0.118881	-0.0979021	-0.160839	-0.167832	-0.244755	-0.244755	0.104895	0.104895	0.202797	0.104895	0.104895	0.027972	-0.454545	0.111888	-0.104895	0.013986	0.300699	-0.013986	-0.13986	-0.111888	-0.503497	0.167832	-0.125874	-0.405594	-0.321678	-0.272727	0.027972	-0.573427	-0.188811	-0.034965	0.356643	-0.188811	0.118881	0.041958	0.0559441	0.307692	0.13986	0.0559441	-0.020979	0.0979021	0.0769231	-0.223776	-0.020979	0.167832	0.104895
map04930	-0.0909091	-0.153846	0.0699301	-0.125874	0.13986	0.286713	-0.174825	0.0909091	-0.202797	0.321678	-0.27972	-0.132867	0.111888	0.041958	0.118881	-0.13986	0.034965	0.363636	-0.398601	0.132867	-0.300699	-0.216783	0.0979021	-0.0979021	0.0629371	-0.0629371	-0.048951	0.013986	-0.013986	-0.0769231	-0.300699	0.0769231	0.244755	-0.013986	0.0979021	-0.475524	-0.202797	-0.048951	0.398601	-0.328671	0.230769	0.391608	0.041958	0.552448	0.0909091	0.027972	-0.286713	0.0909091	0.51049
map04931	0.251748	0.475524	0.391608	-0.181818	0.531469	0.356643	-0.265734	-0.104895	0.0909091	0.188811	0.538462	-0.013986	0.223776	-0.118881	0.762238	-0.0559441	0.0559441	0.174825	0.447552	0.181818	0.776224	0.629371	0.384615	0.00699301	0.0839161	0.153846	0.153846	-0.216783	0.237762	0.0909091	0.636364	0.041958	-0.265734	0.335664	0.713287	-0.13986	0.398601	-0.0699301	0.545455	0.153846	0.104895	0.678322	0.0559441	-0.013986	0.769231	0.195804	0.594406	0.174825	0.433566
map04932	-0.230769	-0.314685	0.041958	-0.0839161	-0.0769231	-0.0629371	-0.0979021	-0.0559441	-0.153846	-0.328671	-0.34965	0.335664	0.048951	0.118881	-0.412587	-0.174825	-0.0769231	0.188811	-0.244755	-0.265734	-0.412587	-0.468531	-0.384615	-0.202797	-0.559441	0.342657	-0.020979	0.356643	-0.0839161	-0.615385	-0.475524	-0.27972	0.412587	-0.832168	-0.475524	0.363636	-0.0769231	0.335664	-0.335664	0.314685	0.405594	-0.370629	0.167832	-0.293706	-0.244755	-0.216783	-0.629371	-0.517483	-0.636364
map04933	0.328671	0.405594	-0.244755	0.671329	-0.013986	-0.286713	0.692308	0.167832	0.272727	0.104895	0.153846	0.482517	0.356643	0.342657	0.146853	0.328671	0.125874	-0.307692	0.496503	0.293706	0.13986	0.34965	0.461538	0.27972	0.048951	0.272727	-0.188811	0.755245	0.34965	0.342657	0.307692	0.447552	-0.153846	-0.167832	0.048951	0.020979	0.384615	0.104895	-0.223776	0.643357	-0.167832	-0.314685	-0.188811	-0.867133	-0.251748	0.384615	0.258741	-0.167832	-0.342657
map04934	0.013986	-0.132867	0.0699301	-0.027972	-0.0769231	0.048951	0.0979021	0.0559441	-0.0629371	0.013986	-0.286713	0.160839	-0.0559441	0.153846	-0.48951	-0.0769231	-0.132867	-0.258741	-0.048951	-0.398601	-0.496503	-0.496503	-0.230769	-0.223776	-0.314685	0.223776	-0.0699301	0.328671	-0.118881	-0.559441	-0.48951	-0.041958	0.286713	-0.818182	-0.531469	0.391608	-0.258741	0.377622	-0.398601	0.237762	0.132867	-0.468531	0.335664	-0.335664	-0.405594	-0.132867	-0.65035	-0.545455	-0.762238
map04935	0.202797	0.048951	0.202797	-0.202797	0.216783	0.496503	-0.167832	0.244755	0.013986	0.482517	-0.034965	-0.335664	0.013986	-0.132867	0.174825	-0.153846	0.20979	0.0839161	-0.118881	-0.034965	-0.13986	-0.027972	0.244755	-0.160839	0.356643	-0.174825	0.0629371	0.0909091	0.223776	0.0769231	-0.0629371	0.314685	0.0559441	0.167832	0.104895	-0.286713	-0.286713	-0.027972	0.447552	-0.503497	0.0769231	0.468531	0.230769	0.440559	0.167832	0.265734	-0.041958	0.160839	0.454545
map04936	-0.286713	0.00699301	-0.0699301	0.0839161	0.034965	-0.328671	0.181818	-0.335664	-0.167832	-0.146853	-0.013986	0.328671	-0.146853	0.286713	-0.167832	0.153846	-0.468531	-0.111888	0.181818	-0.0979021	0.00699301	-0.223776	-0.223776	-0.041958	-0.398601	0.20979	0.013986	-0.160839	-0.314685	-0.405594	-0.160839	-0.160839	0.328671	-0.426573	-0.293706	0.538462	0.174825	0.118881	-0.594406	0.496503	-0.104895	-0.517483	0.188811	-0.293706	0.013986	-0.58042	-0.244755	-0.594406	-0.65035
map04940	0.013986	0.041958	-0.020979	-0.118881	0.188811	0.0839161	0.041958	0.258741	-0.195804	0.51049	-0.0699301	-0.356643	-0.00699301	-0.153846	0.0909091	-0.034965	-0.041958	-0.0559441	0.00699301	0.034965	-0.132867	-0.0839161	0.258741	-0.027972	0.531469	-0.195804	0.167832	-0.0559441	0.174825	0.132867	-0.160839	0.41958	0.167832	0.244755	-0.0769231	-0.132867	-0.104895	-0.447552	0.146853	-0.377622	-0.356643	0.188811	0.104895	0.328671	0.034965	-0.041958	-0.0979021	0.0559441	0.405594
map04960	0.51049	0.552448	0.405594	0.363636	0.265734	0.398601	0.307692	0.0699301	0.587413	0.34965	0.342657	0.426573	0.27972	0.314685	0.468531	0.27972	0.538462	0.125874	0.412587	0.377622	0.181818	0.545455	0.636364	0.27972	0.27972	0.433566	0.153846	0.727273	0.587413	0.433566	0.468531	0.615385	-0.13986	0.027972	0.321678	-0.356643	0.405594	0.440559	0.398601	0.251748	0.433566	0.363636	-0.020979	-0.454545	0.181818	0.629371	0.335664	-0.104895	0.00699301
map04961	0.51049	0.552448	0.405594	0.363636	0.265734	0.398601	0.307692	0.0699301	0.587413	0.34965	0.342657	0.426573	0.27972	0.314685	0.468531	0.27972	0.538462	0.125874	0.412587	0.377622	0.181818	0.545455	0.636364	0.27972	0.27972	0.433566	0.153846	0.727273	0.587413	0.433566	0.468531	0.615385	-0.13986	0.027972	0.321678	-0.356643	0.405594	0.440559	0.398601	0.251748	0.433566	0.363636	-0.020979	-0.454545	0.181818	0.629371	0.335664	-0.104895	0.00699301
map04962	0.531469	0.440559	0	0.503497	-0.0769231	-0.048951	0.531469	0.223776	0.314685	0.20979	0.146853	0.314685	0.391608	0.265734	0.0699301	0.272727	0.146853	-0.482517	0.426573	0.160839	0.048951	0.314685	0.454545	0.27972	0.0909091	0.335664	-0.20979	0.552448	0.202797	0.237762	0.223776	0.293706	-0.440559	-0.244755	0.20979	-0.307692	0.244755	0.223776	0.048951	0.573427	-0.0629371	-0.146853	-0.223776	-0.769231	-0.433566	0.538462	0.104895	0.027972	-0.272727
map04964	0.398601	0.622378	0	0.433566	0.377622	0.0559441	0.34965	-0.0559441	0.342657	0.13986	0.517483	0.377622	0.27972	0.223776	0.65035	0.188811	0.153846	-0.13986	0.713287	0.300699	0.699301	0.713287	0.531469	0.132867	-0.034965	0.153846	-0.167832	0.426573	0.363636	0.321678	0.776224	0.342657	-0.251748	0.125874	0.503497	0.146853	0.454545	0.181818	0.0839161	0.559441	-0.0559441	0.160839	0.00699301	-0.643357	0.48951	0.405594	0.755245	-0.0769231	-0.0769231
map04970	0.342657	0.433566	0.27972	0.202797	0.370629	0.244755	0.265734	0.153846	0.20979	0.636364	0.0979021	0.0699301	0.216783	0.132867	0.384615	0.167832	0.307692	-0.034965	0.314685	0.34965	-0.027972	0.321678	0.622378	0.314685	0.58042	0.20979	0.153846	0.328671	0.356643	0.342657	0.146853	0.678322	-0.020979	0.0769231	0.223776	-0.468531	0.27972	-0.0839161	0.412587	0.0559441	-0.027972	0.363636	-0.132867	-0.146853	0.0699301	0.356643	0.0839161	-0.0559441	0.27972
map04971	0.440559	0.335664	0.174825	0.328671	0.167832	0.272727	0.321678	0.181818	0.377622	0.48951	-0.00699301	0.0979021	0.153846	0.167832	0.188811	0.13986	0.482517	-0.160839	0.202797	0.265734	-0.195804	0.265734	0.503497	0.300699	0.454545	0.0979021	-0.0699301	0.51049	0.293706	0.391608	0.132867	0.601399	-0.146853	-0.020979	0.146853	-0.461538	0.0629371	0.174825	0.34965	0.013986	0.0699301	0.223776	-0.181818	-0.230769	-0.146853	0.566434	0.0909091	0.020979	0.111888
map04972	0.475524	0.51049	0.405594	0.118881	0.447552	0.447552	0.146853	0.118881	0.370629	0.692308	0.20979	-0.0699301	0.0909091	0.027972	0.468531	0.104895	0.482517	-0.104895	0.384615	0.300699	0.0699301	0.468531	0.643357	0.314685	0.692308	0.0699301	0.13986	0.230769	0.370629	0.447552	0.328671	0.713287	-0.174825	0.237762	0.34965	-0.475524	0.188811	0.00699301	0.566434	-0.118881	-0.00699301	0.538462	-0.111888	-0.048951	0.223776	0.503497	0.286713	0.0559441	0.363636
map04973	0.0839161	0.286713	0.41958	0.0769231	0.412587	0.272727	0.0979021	-0.111888	0.104895	0.482517	0	0.237762	0.13986	0.286713	0.384615	0.181818	0.160839	0.300699	0.0979021	0.370629	-0.118881	0.125874	0.41958	0.244755	0.314685	0.370629	0.258741	0.132867	0.13986	0.0629371	-0.048951	0.454545	0.286713	-0.0979021	0.153846	-0.440559	0.314685	0.0629371	0.384615	0.0979021	0.265734	0.370629	-0.020979	0.0559441	0.216783	0.048951	-0.13986	-0.258741	0.188811
map04974	0.559441	0.230769	0.342657	0.00699301	-0.454545	0.104895	0.146853	0.426573	0.405594	-0.13986	0.335664	0.034965	0.293706	-0.0979021	-0.202797	0.27972	0.216783	-0.321678	0.181818	-0.167832	0.048951	0.181818	0.20979	0.104895	0.314685	0.496503	0.412587	0.342657	0.426573	0.216783	0.0979021	0.0559441	-0.566434	0.048951	-0.00699301	-0.293706	0.160839	0.153846	0.160839	0.0979021	0.160839	-0.0699301	0	-0.552448	-0.65035	0.552448	-0.034965	0.363636	-0.244755
map04975	0.272727	0.559441	0.517483	0.237762	0.370629	0.0839161	0.34965	-0.447552	0.524476	0.461538	0.195804	0.216783	-0.384615	0.286713	0.104895	0.370629	0.272727	-0.48951	0.643357	0.202797	-0.0699301	0.34965	0.293706	0.615385	0.538462	0.223776	0.195804	-0.223776	-0.202797	0.237762	0.230769	0.559441	-0.0909091	-0.111888	0	-0.020979	0.370629	0.258741	-0.048951	0.321678	-0.167832	-0.0979021	-0.230769	-0.41958	0.027972	-0.034965	0.111888	-0.503497	-0.503497
map04976	-0.0769231	0.0979021	-0.00699301	0.48951	-0.251748	-0.538462	0.531469	-0.216783	0.27972	-0.335664	-0.027972	0.643357	0.048951	0.412587	-0.181818	0.51049	0.0769231	-0.00699301	0.167832	0.314685	-0.188811	0.0559441	0.027972	0.503497	0.0559441	0.538462	0.244755	0.286713	-0.020979	0.181818	-0.0769231	0.160839	0.146853	-0.251748	-0.328671	0.020979	0.538462	0.104895	-0.412587	0.594406	0.0559441	-0.573427	-0.356643	-0.713287	-0.482517	-0.0979021	-0.125874	-0.335664	-0.636364
map04978	0.307692	0.594406	-0.0699301	0.447552	0.741259	0.0909091	0.328671	-0.188811	0.265734	0.531469	0.20979	0.111888	0.020979	0.125874	0.741259	0.00699301	0.363636	-0.251748	0.692308	0.447552	0.426573	0.706294	0.587413	0.34965	0.342657	-0.265734	-0.391608	0.174825	0.104895	0.440559	0.678322	0.643357	-0.0909091	0.181818	0.503497	0.027972	0.27972	-0.0839161	0.237762	0.293706	-0.391608	0.321678	-0.265734	-0.328671	0.65035	0.356643	0.776224	-0.13986	0.202797
map04980	0.251748	0.524476	0.643357	-0.020979	0.188811	0.328671	-0.020979	-0.391608	0.475524	0.048951	0.629371	0.321678	-0.0769231	0.272727	0.41958	0.377622	0.041958	0.0909091	0.454545	0.160839	0.531469	0.48951	0.244755	0.181818	0.027972	0.461538	0.405594	-0.230769	0.0839161	0.132867	0.531469	0.0559441	-0.223776	0.216783	0.405594	-0.0839161	0.482517	0.468531	0.202797	0.272727	0.398601	0.27972	0.167832	-0.167832	0.440559	0.013986	0.377622	-0.13986	-0.174825
map04981	0.104895	-0.160839	0.020979	-0.48951	0.251748	0.34965	-0.405594	0.426573	-0.342657	0.440559	-0.223776	-0.734266	-0.00699301	-0.566434	-0.041958	-0.524476	0.0769231	-0.174825	-0.160839	-0.335664	-0.188811	-0.195804	0.020979	-0.293706	0.377622	-0.440559	-0.0629371	-0.160839	0.0909091	-0.167832	-0.244755	0.104895	-0.034965	0.0559441	-0.00699301	-0.0769231	-0.496503	-0.454545	0.377622	-0.608392	-0.321678	0.398601	0.132867	0.482517	0.0559441	0.146853	-0.188811	0.272727	0.524476
map05010	-0.377622	-0.391608	-0.188811	-0.0559441	0.160839	-0.314685	-0.0699301	-0.020979	-0.188811	-0.167832	-0.545455	0.00699301	-0.202797	-0.237762	-0.377622	-0.342657	0.286713	0.104895	-0.160839	-0.0839161	-0.531469	-0.307692	-0.328671	0.132867	0.0839161	-0.125874	-0.013986	0.237762	-0.020979	-0.195804	-0.412587	0.13986	0.503497	-0.468531	-0.622378	0.440559	-0.0559441	-0.286713	-0.321678	-0.034965	-0.153846	-0.321678	-0.286713	-0.174825	-0.153846	-0.216783	-0.377622	-0.433566	-0.300699
map05012	-0.0909091	-0.13986	0.013986	0.230769	-0.27972	-0.377622	0.265734	-0.146853	0.216783	-0.398601	-0.237762	0.391608	-0.132867	0.167832	-0.48951	0.188811	0.174825	-0.13986	-0.00699301	-0.041958	-0.440559	-0.195804	-0.265734	0.300699	-0.048951	0.328671	0.118881	0.251748	-0.132867	-0.0839161	-0.286713	-0.00699301	0.153846	-0.496503	-0.545455	0.237762	0.153846	0.202797	-0.454545	0.356643	0.0839161	-0.622378	-0.251748	-0.594406	-0.58042	-0.0839161	-0.34965	-0.370629	-0.783217
map05014	-0.132867	-0.307692	-0.0629371	-0.0839161	0	-0.132867	-0.041958	0.0559441	-0.167832	-0.174825	-0.475524	0.0839161	-0.0699301	-0.0909091	-0.538462	-0.307692	0.048951	-0.188811	-0.118881	-0.377622	-0.552448	-0.468531	-0.377622	-0.111888	-0.272727	0.0909091	-0.146853	0.307692	-0.146853	-0.552448	-0.517483	-0.111888	0.314685	-0.86014	-0.594406	0.468531	-0.230769	0.111888	-0.384615	0.216783	0.013986	-0.468531	0.020979	-0.391608	-0.398601	-0.125874	-0.615385	-0.48951	-0.678322
map05016	-0.20979	-0.314685	0.0909091	-0.034965	-0.125874	-0.20979	-0.013986	-0.244755	0.041958	-0.342657	-0.447552	0.195804	-0.307692	0.048951	-0.594406	-0.0769231	0.118881	-0.146853	-0.174825	-0.258741	-0.629371	-0.440559	-0.496503	0.125874	-0.174825	0.160839	0.00699301	0	-0.398601	-0.426573	-0.517483	-0.174825	0.314685	-0.727273	-0.636364	0.363636	-0.132867	0.237762	-0.41958	0.188811	0.104895	-0.559441	-0.125874	-0.321678	-0.468531	-0.251748	-0.58042	-0.48951	-0.811189
map05017	-0.153846	-0.00699301	-0.020979	0.0979021	-0.216783	-0.34965	0.104895	-0.27972	0.104895	-0.461538	0.13986	0.321678	-0.132867	0.125874	-0.223776	0.181818	-0.167832	-0.0909091	0.167832	-0.0699301	0.146853	0.020979	-0.272727	0.111888	-0.321678	0.230769	0.0909091	-0.104895	-0.160839	-0.104895	0.0909091	-0.27972	-0.048951	-0.160839	-0.174825	0.391608	0.265734	0.181818	-0.468531	0.41958	0.034965	-0.454545	-0.0699301	-0.41958	-0.118881	-0.286713	0.020979	-0.251748	-0.58042
map05020	-0.237762	-0.216783	0	0.104895	0.0769231	-0.160839	0.0559441	-0.153846	-0.020979	-0.272727	-0.363636	0.447552	-0.013986	0.174825	-0.286713	-0.111888	0.132867	0.202797	-0.0979021	-0.0629371	-0.412587	-0.293706	-0.265734	0.020979	-0.370629	0.300699	-0.034965	0.468531	-0.027972	-0.398601	-0.342657	-0.020979	0.496503	-0.769231	-0.48951	0.398601	0.0769231	0.272727	-0.356643	0.377622	0.307692	-0.384615	-0.020979	-0.433566	-0.146853	-0.160839	-0.447552	-0.622378	-0.65035
map05022	-0.181818	-0.391608	-0.223776	0.027972	-0.174825	-0.286713	0.104895	0.0629371	-0.125874	-0.167832	-0.573427	-0.00699301	-0.223776	-0.0769231	-0.699301	-0.202797	0.0769231	-0.314685	-0.202797	-0.335664	-0.727273	-0.545455	-0.41958	0	-0.0839161	-0.0909091	-0.174825	0.230769	-0.244755	-0.356643	-0.601399	-0.020979	0.307692	-0.692308	-0.741259	0.426573	-0.335664	0.013986	-0.51049	0.048951	-0.181818	-0.636364	-0.0909091	-0.293706	-0.608392	-0.160839	-0.615385	-0.405594	-0.664336
map05030	0.202797	0.496503	0.111888	0.34965	0.104895	-0.013986	0.300699	-0.244755	0.293706	-0.0699301	0.538462	0.531469	0.202797	0.41958	0.447552	0.377622	-0.146853	0.013986	0.51049	0.251748	0.629371	0.482517	0.307692	0.0839161	-0.307692	0.384615	0.00699301	0.174825	0.146853	0.132867	0.58042	0.027972	-0.181818	0.0629371	0.405594	0.0979021	0.503497	0.384615	-0.0839161	0.629371	0.195804	-0.00699301	0.125874	-0.496503	0.34965	0.0699301	0.482517	-0.167832	-0.258741
map05031	0.216783	0.622378	-0.048951	0.608392	0.65035	-0.132867	0.545455	-0.160839	0.251748	0.426573	0.202797	0.48951	0.223776	0.328671	0.65035	0.195804	0.27972	-0.0909091	0.748252	0.566434	0.356643	0.65035	0.65035	0.461538	0.237762	0.167832	-0.181818	0.517483	0.300699	0.384615	0.559441	0.72028	0.0839161	-0.0769231	0.314685	0.0559441	0.622378	-0.048951	0.027972	0.664336	-0.230769	0.0909091	-0.307692	-0.699301	0.447552	0.244755	0.538462	-0.41958	-0.0699301
map05032	0.132867	0.132867	-0.048951	0.286713	-0.013986	0.188811	0.153846	0.13986	0.293706	0.118881	0.167832	0.181818	0.195804	0.160839	0.342657	0.146853	0.377622	0.426573	-0.048951	0.405594	0.153846	0.335664	0.377622	0.0979021	0.13986	0	0.013986	0.545455	0.517483	0.559441	0.356643	0.356643	-0.048951	0.440559	0.272727	-0.377622	0.153846	0.153846	0.307692	-0.181818	0.335664	0.363636	-0.0699301	0.118881	0.223776	0.41958	0.391608	0.223776	0.475524
map05033	0.132867	0.132867	-0.048951	0.286713	-0.013986	0.188811	0.153846	0.13986	0.293706	0.118881	0.167832	0.181818	0.195804	0.160839	0.342657	0.146853	0.377622	0.426573	-0.048951	0.405594	0.153846	0.335664	0.377622	0.0979021	0.13986	0	0.013986	0.545455	0.517483	0.559441	0.356643	0.356643	-0.048951	0.440559	0.272727	-0.377622	0.153846	0.153846	0.307692	-0.181818	0.335664	0.363636	-0.0699301	0.118881	0.223776	0.41958	0.391608	0.223776	0.475524
map05034	0.0909091	0.552448	-0.104895	0.594406	0.538462	-0.265734	0.475524	-0.244755	0.230769	0.188811	0.27972	0.524476	0.237762	0.307692	0.72028	0.258741	0.230769	0.0979021	0.657343	0.671329	0.517483	0.727273	0.573427	0.503497	0.181818	0.174825	-0.104895	0.34965	0.265734	0.482517	0.65035	0.545455	0.041958	0.153846	0.412587	-0.00699301	0.741259	-0.146853	0.048951	0.643357	-0.188811	0.125874	-0.412587	-0.601399	0.517483	0.167832	0.685315	-0.244755	0.0769231
map05100	-0.328671	-0.447552	-0.160839	-0.356643	0.013986	0.216783	-0.356643	0.027972	-0.300699	0.13986	-0.342657	-0.468531	-0.356643	-0.20979	-0.216783	-0.342657	-0.0699301	0.20979	-0.51049	-0.237762	-0.356643	-0.468531	-0.321678	-0.370629	-0.020979	-0.559441	-0.111888	-0.258741	-0.174825	-0.181818	-0.370629	-0.0839161	0.363636	0.125874	-0.258741	0.13986	-0.608392	-0.0979021	-0.00699301	-0.734266	-0.027972	0.125874	0.293706	0.846154	0.181818	-0.27972	-0.251748	0.020979	0.335664
map05110	-0.181818	-0.251748	0.13986	-0.0979021	0.0769231	-0.0979021	-0.286713	-0.048951	-0.0769231	-0.293706	-0.342657	0.125874	0.20979	-0.167832	0.027972	-0.20979	0.377622	0.475524	-0.335664	0.244755	-0.244755	0.020979	-0.118881	0.307692	0.041958	0.237762	0.0839161	0.034965	-0.027972	-0.034965	-0.202797	-0.167832	0.0839161	-0.195804	0.0559441	-0.447552	0.230769	-0.20979	0.391608	0.0559441	0.321678	0.251748	-0.587413	-0.013986	-0.104895	0.125874	-0.202797	0.146853	0.265734
map05111	-0.321678	-0.524476	-0.265734	-0.328671	-0.048951	-0.0629371	-0.293706	0.300699	-0.58042	0.0979021	-0.573427	-0.447552	0.048951	-0.328671	-0.307692	-0.412587	-0.146853	0.153846	-0.58042	-0.181818	-0.517483	-0.559441	-0.251748	-0.237762	0.048951	-0.307692	-0.111888	-0.132867	-0.146853	-0.307692	-0.65035	-0.153846	0.300699	-0.153846	-0.27972	-0.153846	-0.440559	-0.496503	0.0909091	-0.454545	-0.181818	0.0559441	-0.041958	0.552448	-0.244755	-0.195804	-0.566434	0.153846	0.41958
map05120	0.0699301	0.328671	-0.0559441	0.237762	0.286713	0.027972	0.041958	-0.20979	0.111888	-0.111888	0.391608	0.356643	0.251748	0.188811	0.608392	0.048951	-0.013986	0.244755	0.342657	0.307692	0.699301	0.538462	0.244755	0.00699301	-0.377622	0.0979021	-0.20979	0.146853	0.160839	0.13986	0.643357	-0.0699301	-0.146853	0.167832	0.573427	0.0559441	0.391608	0.174825	0.132867	0.440559	0.181818	0.272727	-0.027972	-0.237762	0.636364	0.13986	0.636364	0.013986	0.153846
map05130	0.636364	0.440559	0.482517	-0.160839	0.223776	0.657343	-0.244755	0.272727	0.48951	0.27972	0.524476	-0.265734	0.181818	-0.307692	0.531469	-0.0699301	0.601399	0.013986	0.300699	0.0839161	0.496503	0.685315	0.496503	0.0629371	0.503497	0	0.195804	0.167832	0.58042	0.51049	0.671329	0.300699	-0.615385	0.58042	0.636364	-0.461538	0.0909091	0.104895	0.811189	-0.342657	0.237762	0.811189	-0.013986	0.041958	0.370629	0.804196	0.65035	0.573427	0.587413
map05131	-0.174825	-0.307692	0.020979	-0.244755	-0.0559441	0.328671	-0.286713	-0.048951	0.00699301	0.174825	-0.216783	-0.384615	-0.405594	-0.111888	-0.153846	-0.167832	0.167832	0.223776	-0.461538	-0.0769231	-0.342657	-0.265734	-0.195804	-0.146853	0.153846	-0.475524	-0.027972	-0.237762	-0.118881	0.104895	-0.195804	0.034965	0.167832	0.314685	-0.118881	-0.13986	-0.496503	0.0909091	0.160839	-0.776224	0.13986	0.244755	0.13986	0.832168	0.13986	-0.0839161	-0.0979021	0.132867	0.391608
map05132	-0.237762	-0.223776	0.013986	-0.216783	0.237762	0.223776	-0.20979	-0.0629371	-0.20979	0.391608	-0.342657	-0.335664	-0.27972	-0.0769231	-0.013986	-0.20979	0.048951	0.195804	-0.335664	0.020979	-0.391608	-0.293706	-0.0629371	-0.0699301	0.237762	-0.377622	-0.041958	-0.258741	-0.181818	-0.0559441	-0.328671	0.181818	0.377622	0.0839161	-0.125874	-0.13986	-0.34965	-0.160839	0.174825	-0.552448	-0.0559441	0.251748	0.0699301	0.713287	0.202797	-0.216783	-0.244755	-0.0769231	0.398601
map05133	-0.020979	-0.27972	-0.153846	-0.0979021	-0.265734	0.223776	-0.188811	-0.041958	-0.125874	-0.104895	-0.216783	-0.13986	-0.104895	0.0909091	-0.293706	-0.195804	-0.237762	-0.125874	-0.398601	-0.328671	-0.216783	-0.391608	-0.356643	-0.398601	-0.594406	-0.272727	-0.496503	-0.153846	-0.433566	-0.377622	-0.237762	-0.51049	-0.104895	-0.258741	0.027972	-0.013986	-0.601399	0.454545	-0.0559441	-0.146853	0.216783	-0.0839161	0.265734	0.363636	-0.132867	-0.027972	-0.244755	0.104895	-0.0909091
map05134	-0.160839	-0.230769	-0.020979	-0.0629371	0.370629	0.0559441	-0.153846	-0.188811	0.00699301	0.314685	-0.587413	-0.356643	-0.475524	-0.251748	-0.160839	-0.370629	0.538462	-0.125874	-0.181818	0.0699301	-0.629371	-0.125874	-0.153846	0.34965	0.48951	-0.552448	-0.272727	-0.237762	-0.363636	0.104895	-0.272727	0.321678	0.223776	-0.111888	-0.230769	-0.0909091	-0.335664	-0.230769	0.160839	-0.447552	-0.286713	0.111888	-0.496503	0.34965	0.013986	0	-0.13986	-0.132867	0.174825
map05135	0.153846	0.27972	0.545455	0.174825	0	0.111888	0.244755	-0.335664	0.706294	0.0629371	0.216783	0.265734	-0.405594	0.258741	0.041958	0.524476	0.531469	0.0629371	0.20979	0.293706	-0.181818	0.265734	0.181818	0.545455	0.678322	0.293706	0.601399	-0.020979	0.104895	0.51049	0.153846	0.545455	0.104895	0.286713	-0.20979	-0.13986	0.335664	0.286713	0.048951	-0.146853	0.216783	-0.027972	-0.125874	-0.132867	-0.0629371	0.0909091	0.153846	-0.202797	-0.307692
map05140	-0.216783	-0.195804	-0.188811	0.181818	-0.370629	-0.643357	0.321678	-0.0979021	0.048951	-0.433566	-0.195804	0.181818	-0.230769	0.027972	-0.538462	0.251748	-0.041958	-0.27972	0.027972	-0.0769231	-0.34965	-0.237762	-0.314685	0.293706	0.153846	0.13986	0.223776	-0.041958	-0.202797	0.00699301	-0.314685	-0.00699301	0.167832	-0.20979	-0.65035	0.391608	0.146853	-0.195804	-0.636364	0.223776	-0.335664	-0.776224	-0.251748	-0.48951	-0.629371	-0.300699	-0.265734	-0.244755	-0.692308
map05142	0.293706	-0.216783	0.314685	-0.615385	-0.65035	0.216783	-0.377622	0.517483	-0.048951	-0.335664	0.188811	-0.447552	0.0839161	-0.454545	-0.615385	-0.0839161	-0.237762	-0.34965	-0.216783	-0.776224	-0.0699301	-0.377622	-0.335664	-0.468531	-0.020979	0.244755	0.454545	-0.167832	0.13986	-0.384615	-0.328671	-0.524476	-0.461538	-0.0699301	-0.272727	0.0699301	-0.370629	0.0559441	-0.00699301	-0.314685	0.118881	-0.153846	0.461538	-0.020979	-0.685315	0.125874	-0.461538	0.433566	-0.272727
map05143	0.797203	0.783217	0.314685	0.160839	0.377622	0.468531	0.251748	0.237762	0.258741	0.664336	0.517483	-0.013986	0.370629	0.104895	0.482517	0.0909091	-0.020979	-0.664336	0.769231	-0.048951	0.51049	0.531469	0.678322	-0.027972	0.13986	0.202797	-0.202797	0.237762	0.258741	0.0559441	0.538462	0.342657	-0.608392	-0.0979021	0.622378	-0.195804	0.132867	0.258741	0.363636	0.447552	-0.153846	0.328671	0.223776	-0.531469	0.160839	0.573427	0.363636	0.048951	-0.034965
map05144	-0.398601	-0.265734	-0.671329	0.384615	-0.174825	-0.797203	0.447552	-0.0909091	-0.216783	-0.265734	-0.384615	0.153846	-0.20979	0.0699301	-0.440559	0.048951	-0.174825	-0.300699	0.041958	0.013986	-0.314685	-0.272727	-0.286713	0.181818	-0.0769231	-0.251748	-0.265734	0.111888	-0.258741	0	-0.265734	0.0699301	0.328671	-0.258741	-0.601399	0.594406	0.00699301	-0.335664	-0.818182	0.286713	-0.608392	-0.832168	-0.286713	-0.398601	-0.384615	-0.405594	-0.13986	-0.377622	-0.524476
map05145	-0.195804	0.258741	0.013986	0.13986	0.874126	0.00699301	-0.027972	-0.398601	-0.104895	0.328671	-0.048951	0.216783	-0.00699301	0.0839161	0.65035	-0.20979	0.174825	0.286713	0.363636	0.433566	0.272727	0.391608	0.258741	0.251748	0.013986	-0.0979021	-0.223776	-0.013986	-0.034965	0.00699301	0.328671	0.342657	0.370629	-0.111888	0.321678	0.13986	0.384615	-0.188811	0.174825	0.321678	-0.104895	0.363636	-0.265734	-0.0559441	0.853147	-0.146853	0.356643	-0.447552	0.230769
map05146	0.412587	0.538462	0.013986	0.482517	-0.174825	-0.125874	0.573427	0.104895	0.384615	-0.020979	0.559441	0.51049	0.321678	0.384615	0.167832	0.496503	-0.111888	-0.293706	0.608392	0.125874	0.482517	0.41958	0.41958	0.0979021	-0.118881	0.482517	0.0909091	0.552448	0.41958	0.265734	0.496503	0.223776	-0.342657	0.00699301	0.167832	0.125874	0.475524	0.34965	-0.265734	0.664336	0.041958	-0.27972	0.153846	-0.832168	-0.132867	0.272727	0.34965	-0.125874	-0.468531
map05150	0.776224	0.559441	0.482517	-0.230769	0.27972	0.881119	-0.167832	0.335664	0.328671	0.643357	0.559441	-0.384615	0.13986	-0.160839	0.412587	-0.104895	0.167832	-0.398601	0.433566	-0.258741	0.461538	0.41958	0.51049	-0.307692	0.237762	-0.0699301	-0.027972	0.111888	0.405594	0.111888	0.524476	0.258741	-0.608392	0.258741	0.594406	-0.223776	-0.237762	0.363636	0.608392	-0.251748	0.111888	0.664336	0.503497	0.0839161	0.356643	0.65035	0.398601	0.314685	0.307692
map05152	-0.174825	0.125874	0.104895	0.0839161	0.174825	0.027972	-0.027972	-0.454545	-0.00699301	0.132867	0.0839161	0.0839161	-0.0979021	0.293706	0.447552	0.244755	-0.153846	0.300699	-0.0909091	0.447552	0.188811	0.181818	0.118881	0.230769	0.041958	-0.048951	-0.020979	-0.615385	-0.405594	0.181818	0.146853	-0.0699301	0.0559441	0.405594	0.454545	-0.482517	0.188811	-0.027972	0.300699	-0.034965	0.0699301	0.335664	-0.174825	0.51049	0.405594	-0.237762	0.244755	0.13986	0.461538
map05160	-0.314685	0.0979021	-0.146853	0.230769	0.188811	-0.342657	0.125874	-0.433566	-0.041958	-0.272727	0.13986	0.468531	-0.020979	0.265734	0.230769	0.118881	-0.202797	0.237762	0.244755	0.251748	0.370629	0.202797	-0.0699301	0.125874	-0.426573	0.146853	-0.0769231	-0.041958	-0.111888	-0.0559441	0.27972	-0.125874	0.20979	-0.0839161	0.0909091	0.370629	0.447552	0.0699301	-0.342657	0.538462	0.041958	-0.188811	-0.104895	-0.27972	0.41958	-0.377622	0.258741	-0.391608	-0.251748
map05161	-0.314685	0.0979021	-0.146853	0.230769	0.188811	-0.342657	0.125874	-0.433566	-0.041958	-0.272727	0.13986	0.468531	-0.020979	0.265734	0.230769	0.118881	-0.202797	0.237762	0.244755	0.251748	0.370629	0.202797	-0.0699301	0.125874	-0.426573	0.146853	-0.0769231	-0.041958	-0.111888	-0.0559441	0.27972	-0.125874	0.20979	-0.0839161	0.0909091	0.370629	0.447552	0.0699301	-0.342657	0.538462	0.041958	-0.188811	-0.104895	-0.27972	0.41958	-0.377622	0.258741	-0.391608	-0.251748
map05162	-0.20979	0.125874	-0.048951	0.272727	-0.0909091	-0.363636	0.307692	-0.398601	0.013986	-0.258741	0.153846	0.531469	-0.034965	0.461538	-0.013986	0.377622	-0.41958	0.00699301	0.20979	0.118881	0.174825	-0.020979	-0.0979021	0.0909091	-0.426573	0.356643	0.048951	-0.0979021	-0.251748	-0.174825	0.041958	-0.174825	0.181818	-0.230769	-0.0909091	0.307692	0.370629	0.244755	-0.503497	0.615385	0.0559441	-0.461538	0.0839161	-0.370629	0.013986	-0.447552	-0.034965	-0.440559	-0.573427
map05163	-0.503497	0.027972	-0.265734	0.433566	0.531469	-0.587413	0.321678	-0.608392	-0.0699301	0.132867	-0.377622	0.293706	-0.321678	0.223776	0.251748	0.0979021	0.188811	0.146853	0.181818	0.65035	-0.195804	0.181818	0.048951	0.713287	0.328671	-0.20979	-0.167832	-0.272727	-0.41958	0.286713	0.00699301	0.433566	0.531469	-0.00699301	-0.111888	0.0699301	0.447552	-0.454545	-0.223776	0.286713	-0.461538	-0.174825	-0.741259	-0.0699301	0.314685	-0.454545	0.174825	-0.496503	0.020979
map05164	-0.72028	-0.426573	-0.370629	0.160839	-0.307692	-0.741259	0.118881	-0.552448	-0.0839161	-0.545455	-0.286713	0.167832	-0.545455	0.125874	-0.377622	0.223776	-0.13986	0.20979	-0.286713	0.223776	-0.258741	-0.237762	-0.538462	0.370629	-0.041958	-0.223776	0.0839161	-0.545455	-0.538462	0.160839	-0.223776	-0.216783	0.377622	0.216783	-0.468531	0.293706	0.146853	-0.244755	-0.629371	-0.048951	-0.237762	-0.587413	-0.433566	0.20979	-0.132867	-0.734266	-0.048951	-0.20979	-0.237762
map05165	0	0.013986	0.0979021	0.202797	-0.356643	-0.377622	0.405594	-0.020979	0.321678	-0.216783	0.013986	0.244755	-0.216783	0.132867	-0.433566	0.440559	0.132867	-0.216783	0.13986	-0.00699301	-0.328671	-0.104895	-0.0629371	0.342657	0.405594	0.328671	0.496503	0.167832	0.0979021	0.20979	-0.195804	0.293706	0.132867	-0.0629371	-0.615385	0.230769	0.244755	0	-0.475524	0.111888	-0.125874	-0.608392	-0.0909091	-0.496503	-0.601399	-0.111888	-0.216783	-0.265734	-0.664336
map05166	-0.244755	-0.314685	-0.300699	-0.0559441	-0.307692	-0.496503	0.13986	0.118881	-0.0699301	-0.300699	-0.188811	-0.188811	-0.370629	-0.27972	-0.608392	-0.00699301	-0.013986	-0.314685	-0.00699301	-0.314685	-0.321678	-0.321678	-0.370629	0.020979	0.272727	-0.216783	0.230769	-0.00699301	0.00699301	0.013986	-0.300699	0.0909091	0.216783	-0.020979	-0.776224	0.678322	-0.13986	-0.363636	-0.671329	-0.195804	-0.51049	-0.678322	-0.00699301	-0.216783	-0.454545	-0.307692	-0.202797	-0.188811	-0.503497
map05167	-0.328671	0.048951	-0.342657	0.643357	0.013986	-0.783217	0.636364	-0.447552	0.0979021	-0.13986	-0.265734	0.531469	-0.202797	0.412587	-0.132867	0.384615	0.027972	-0.153846	0.237762	0.468531	-0.265734	0.0559441	-0.020979	0.671329	0.118881	0.0909091	-0.118881	0.027972	-0.34965	0.258741	-0.0699301	0.293706	0.307692	-0.20979	-0.342657	0.174825	0.468531	-0.160839	-0.594406	0.587413	-0.391608	-0.671329	-0.622378	-0.552448	-0.272727	-0.363636	0	-0.51049	-0.524476
map05168	-0.160839	0.0699301	-0.307692	0.65035	-0.174825	-0.643357	0.545455	-0.342657	0.188811	-0.377622	-0.0909091	0.629371	0.0559441	0.447552	-0.00699301	0.412587	0.034965	-0.00699301	0.13986	0.461538	-0.034965	0.174825	0.00699301	0.517483	-0.146853	0.237762	-0.167832	0.167832	-0.230769	0.265734	0.0979021	0.027972	0.0629371	-0.132867	-0.0699301	-0.020979	0.468531	0.0559441	-0.384615	0.65035	-0.0769231	-0.51049	-0.538462	-0.594406	-0.272727	-0.0839161	0.153846	-0.195804	-0.412587
map05169	-0.237762	0.118881	0.041958	0.0839161	0.258741	-0.125874	-0.0699301	-0.482517	-0.041958	-0.216783	0.153846	0.370629	0.00699301	0.230769	0.34965	0.0559441	-0.181818	0.293706	0.153846	0.244755	0.398601	0.230769	-0.0629371	0.0979021	-0.433566	0.160839	-0.0909091	-0.258741	-0.237762	-0.132867	0.27972	-0.258741	0.104895	-0.0559441	0.307692	0.118881	0.377622	0.132867	-0.048951	0.447552	0.181818	0.0699301	-0.104895	-0.0769231	0.51049	-0.300699	0.251748	-0.230769	-0.0629371
map05170	-0.391608	0.027972	-0.0769231	0.020979	0.818182	-0.0909091	-0.13986	-0.454545	-0.230769	0.258741	-0.258741	0.041958	-0.202797	-0.034965	0.468531	-0.307692	0.160839	0.300699	0.153846	0.363636	0.0559441	0.188811	0.041958	0.251748	0.0839161	-0.300699	-0.230769	-0.251748	-0.237762	-0.048951	0.111888	0.258741	0.503497	-0.0839161	0.132867	0.195804	0.20979	-0.34965	0.0979021	0.0909091	-0.230769	0.27972	-0.335664	0.188811	0.776224	-0.328671	0.216783	-0.426573	0.272727
map05171	-0.195804	-0.223776	-0.174825	0.181818	-0.517483	-0.552448	0.307692	-0.0909091	0.160839	-0.496503	-0.118881	0.216783	-0.293706	0.0699301	-0.65035	0.272727	-0.020979	-0.251748	-0.013986	-0.153846	-0.335664	-0.258741	-0.377622	0.20979	0.013986	0.132867	0.216783	0.0699301	-0.118881	0.041958	-0.251748	-0.0629371	0.0909091	-0.174825	-0.678322	0.447552	0.0769231	0.041958	-0.713287	0.160839	-0.160839	-0.811189	-0.13986	-0.454545	-0.643357	-0.272727	-0.251748	-0.258741	-0.769231
map05200	-0.00699301	0.118881	0.00699301	0.027972	0	-0.20979	0.104895	-0.230769	-0.041958	-0.104895	0.0839161	0.0979021	-0.125874	0.0909091	-0.13986	0.0839161	-0.321678	-0.41958	0.286713	-0.181818	0.111888	-0.034965	-0.160839	0.027972	-0.223776	0.0909091	-0.0909091	-0.314685	-0.363636	-0.27972	0.00699301	-0.216783	-0.0979021	-0.286713	-0.0629371	0.342657	0.0769231	0.0839161	-0.356643	0.41958	-0.237762	-0.370629	0.034965	-0.342657	-0.0909091	-0.27972	-0.0559441	-0.258741	-0.524476
map05203	-0.181818	-0.216783	-0.258741	0.20979	-0.629371	-0.531469	0.384615	0.027972	0.0629371	-0.496503	-0.034965	0.286713	-0.13986	0.195804	-0.629371	0.356643	-0.265734	-0.195804	-0.0559441	-0.20979	-0.251748	-0.363636	-0.328671	-0.020979	-0.181818	0.223776	0.223776	0.20979	-0.020979	-0.0629371	-0.293706	-0.125874	0.153846	-0.195804	-0.678322	0.496503	0.034965	0.118881	-0.797203	0.216783	-0.0909091	-0.867133	0.146853	-0.440559	-0.657343	-0.307692	-0.314685	-0.258741	-0.79021
map05204	-0.0699301	0.405594	-0.027972	0.601399	0.125874	-0.447552	0.72028	-0.335664	0.188811	0.405594	0.0559441	0.384615	-0.0839161	0.545455	0.258741	0.685315	-0.0699301	-0.111888	0.356643	0.685315	-0.0769231	0.251748	0.468531	0.713287	0.587413	0.20979	0.195804	-0.153846	-0.160839	0.545455	0.0699301	0.636364	0.188811	0.272727	0.013986	-0.363636	0.587413	-0.244755	-0.160839	0.34965	-0.391608	-0.223776	-0.41958	-0.195804	-0.111888	-0.251748	0.125874	-0.272727	-0.020979
map05205	0.00699301	-0.0839161	-0.286713	0.20979	-0.167832	-0.482517	0.314685	0.146853	0.048951	-0.223776	-0.181818	0.041958	-0.0839161	-0.146853	-0.412587	0.00699301	0.13986	-0.447552	0.202797	-0.146853	-0.244755	-0.0769231	-0.132867	0.195804	0.195804	-0.034965	-0.020979	0.27972	0.041958	0.0559441	-0.132867	0.167832	0.013986	-0.265734	-0.51049	0.454545	0.034965	-0.237762	-0.496503	0.216783	-0.454545	-0.608392	-0.244755	-0.636364	-0.51049	0.027972	-0.0909091	-0.181818	-0.559441
map05206	-0.0979021	0.132867	-0.174825	0.34965	0.0909091	-0.433566	0.300699	-0.454545	0.160839	-0.104895	-0.0559441	0.167832	-0.321678	0.153846	-0.020979	0.174825	0.041958	-0.391608	0.314685	0.202797	0.013986	0.202797	-0.0909091	0.468531	0.0839161	-0.167832	-0.251748	-0.356643	-0.48951	0.181818	0.174825	0.048951	-0.0769231	-0.020979	-0.020979	0.188811	0.195804	-0.0559441	-0.328671	0.356643	-0.426573	-0.377622	-0.468531	-0.328671	-0.034965	-0.195804	0.265734	-0.202797	-0.363636
map05207	0.713287	0.643357	0.475524	-0.167832	0.300699	0.454545	0.0559441	0.405594	0.272727	0.412587	0.643357	-0.132867	0.265734	-0.202797	0.321678	0.041958	0.0699301	-0.496503	0.762238	-0.300699	0.538462	0.440559	0.524476	-0.188811	0.363636	0.321678	0.34965	0.321678	0.622378	0	0.461538	0.398601	-0.398601	0.00699301	0.223776	0.237762	0.181818	0.0629371	0.216783	0.181818	-0.132867	0.244755	0.48951	-0.587413	0.160839	0.475524	0.293706	-0.00699301	-0.202797
map05208	0.146853	-0.034965	0.286713	-0.237762	-0.041958	0.27972	-0.167832	-0.020979	0.0629371	-0.132867	0	0.0769231	-0.0909091	0.020979	-0.335664	-0.146853	-0.104895	-0.244755	0.048951	-0.531469	-0.146853	-0.293706	-0.286713	-0.34965	-0.433566	0.230769	-0.00699301	0.118881	-0.104895	-0.601399	-0.202797	-0.272727	0.034965	-0.657343	-0.272727	0.454545	-0.258741	0.538462	-0.223776	0.188811	0.293706	-0.244755	0.468531	-0.286713	-0.13986	-0.034965	-0.384615	-0.370629	-0.72028
map05210	-0.363636	0.0769231	-0.153846	0.118881	0.594406	-0.0909091	-0.0909091	-0.447552	-0.153846	0.034965	0	0.244755	-0.0629371	0.118881	0.524476	-0.174825	0	0.433566	0.167832	0.370629	0.363636	0.286713	0.041958	0.0909091	-0.286713	-0.174825	-0.258741	-0.0909091	-0.0909091	-0.00699301	0.342657	0.048951	0.34965	0.034965	0.293706	0.244755	0.300699	-0.0839161	0	0.244755	0.013986	0.244755	-0.160839	0.111888	0.853147	-0.293706	0.398601	-0.342657	0.230769
map05211	0.307692	0.0629371	0.27972	-0.391608	0.0769231	0.503497	-0.258741	0.321678	0.00699301	0.0699301	0.20979	-0.146853	0.0629371	-0.202797	-0.153846	-0.286713	-0.0769231	-0.202797	0.167832	-0.643357	0.104895	-0.174825	-0.0699301	-0.615385	-0.286713	0.132867	0.104895	0.370629	0.356643	-0.517483	-0.020979	-0.0769231	-0.013986	-0.426573	-0.181818	0.566434	-0.321678	0.384615	-0.0769231	-0.041958	0.230769	0.013986	0.762238	-0.20979	0.0909091	0.160839	-0.202797	-0.230769	-0.433566
map05212	-0.027972	0.027972	-0.0699301	0.048951	-0.293706	-0.293706	0.0699301	-0.153846	0.0699301	-0.426573	0.230769	0.13986	-0.0629371	0.034965	-0.160839	0.174825	-0.244755	-0.216783	0.160839	-0.125874	0.272727	0.0699301	-0.216783	0.020979	-0.265734	0.118881	0.034965	-0.230769	-0.174825	-0.048951	0.160839	-0.356643	-0.251748	0.027972	-0.013986	0.272727	0.153846	0.0909091	-0.342657	0.307692	-0.0839161	-0.356643	-0.020979	-0.314685	-0.146853	-0.167832	0.13986	0.027972	-0.391608
map05213	0.202797	0.048951	0.202797	-0.202797	0.216783	0.496503	-0.167832	0.244755	0.013986	0.482517	-0.034965	-0.335664	0.013986	-0.132867	0.174825	-0.153846	0.20979	0.0839161	-0.118881	-0.034965	-0.13986	-0.027972	0.244755	-0.160839	0.356643	-0.174825	0.0629371	0.0909091	0.223776	0.0769231	-0.0629371	0.314685	0.0559441	0.167832	0.104895	-0.286713	-0.286713	-0.027972	0.447552	-0.503497	0.0769231	0.468531	0.230769	0.440559	0.167832	0.265734	-0.041958	0.160839	0.454545
map05214	-0.118881	-0.104895	-0.153846	0.027972	0.426573	-0.00699301	0.013986	0.0769231	-0.20979	0.461538	-0.475524	-0.230769	-0.0839161	-0.160839	0.020979	-0.314685	0.272727	-0.034965	-0.0629371	0.132867	-0.433566	-0.111888	0.111888	0.174825	0.384615	-0.342657	-0.230769	0.104895	-0.041958	0.034965	-0.258741	0.433566	0.314685	-0.174825	-0.153846	-0.0839161	-0.160839	-0.384615	0.132867	-0.20979	-0.328671	0.132867	-0.293706	0.174825	0.0559441	0.013986	-0.181818	-0.181818	0.27972
map05215	0.342657	0.160839	0.195804	-0.27972	0.286713	0.524476	-0.202797	0.370629	-0.00699301	0.601399	0.0839161	-0.545455	0.034965	-0.328671	0.230769	-0.237762	0.20979	-0.146853	0.0629371	-0.118881	0.027972	0.111888	0.335664	-0.167832	0.517483	-0.293706	0.041958	0	0.293706	0.146853	0.0839161	0.363636	-0.167832	0.300699	0.223776	-0.258741	-0.300699	-0.202797	0.517483	-0.545455	-0.160839	0.552448	0.202797	0.391608	0.202797	0.363636	0.111888	0.300699	0.566434
map05219	0.00699301	-0.202797	-0.146853	-0.202797	0.104895	0.041958	-0.0699301	0.48951	-0.426573	0.27972	-0.363636	-0.286713	0.244755	-0.265734	-0.20979	-0.34965	-0.0909091	-0.104895	-0.160839	-0.272727	-0.370629	-0.391608	0.027972	-0.286713	0.0979021	-0.0559441	-0.0559441	0.321678	0.188811	-0.34965	-0.482517	0.132867	0.237762	-0.405594	-0.300699	0.0699301	-0.293706	-0.356643	0.020979	-0.132867	-0.216783	-0.020979	0.167832	0.00699301	-0.265734	0.048951	-0.51049	-0.0699301	0.0839161
map05220	-0.48951	-0.573427	-0.265734	-0.426573	-0.237762	-0.223776	-0.272727	0.307692	-0.734266	-0.174825	-0.384615	-0.237762	0.13986	-0.216783	-0.41958	-0.258741	-0.573427	0.300699	-0.559441	-0.34965	-0.335664	-0.741259	-0.391608	-0.503497	-0.286713	0.013986	0.181818	-0.0909091	-0.034965	-0.594406	-0.741259	-0.377622	0.496503	-0.272727	-0.48951	0.223776	-0.27972	-0.440559	-0.272727	-0.230769	-0.0629371	-0.223776	0.34965	0.398601	-0.258741	-0.538462	-0.741259	-0.0629371	0.0839161
map05221	0.202797	0.048951	0.202797	-0.202797	0.216783	0.496503	-0.167832	0.244755	0.013986	0.482517	-0.034965	-0.335664	0.013986	-0.132867	0.174825	-0.153846	0.20979	0.0839161	-0.118881	-0.034965	-0.13986	-0.027972	0.244755	-0.160839	0.356643	-0.174825	0.0629371	0.0909091	0.223776	0.0769231	-0.0629371	0.314685	0.0559441	0.167832	0.104895	-0.286713	-0.286713	-0.027972	0.447552	-0.503497	0.0769231	0.468531	0.230769	0.440559	0.167832	0.265734	-0.041958	0.160839	0.454545
map05222	-0.398601	0.027972	-0.146853	0.27972	0.174825	-0.503497	0.174825	-0.573427	-0.041958	-0.293706	-0.0559441	0.461538	-0.153846	0.27972	0.0979021	0.153846	-0.146853	0.125874	0.188811	0.314685	0.132867	0.125874	-0.167832	0.356643	-0.286713	0.118881	-0.104895	-0.251748	-0.384615	-0.048951	0.111888	-0.125874	0.244755	-0.174825	-0.020979	0.272727	0.454545	-0.027972	-0.384615	0.566434	-0.0909091	-0.321678	-0.370629	-0.293706	0.223776	-0.475524	0.125874	-0.433566	-0.342657
map05223	0.202797	0.048951	0.202797	-0.202797	0.216783	0.496503	-0.167832	0.244755	0.013986	0.482517	-0.034965	-0.335664	0.013986	-0.132867	0.174825	-0.153846	0.20979	0.0839161	-0.118881	-0.034965	-0.13986	-0.027972	0.244755	-0.160839	0.356643	-0.174825	0.0629371	0.0909091	0.223776	0.0769231	-0.0629371	0.314685	0.0559441	0.167832	0.104895	-0.286713	-0.286713	-0.027972	0.447552	-0.503497	0.0769231	0.468531	0.230769	0.440559	0.167832	0.265734	-0.041958	0.160839	0.454545
map05224	0.202797	0.048951	0.202797	-0.202797	0.216783	0.496503	-0.167832	0.244755	0.013986	0.482517	-0.034965	-0.335664	0.013986	-0.132867	0.174825	-0.153846	0.20979	0.0839161	-0.118881	-0.034965	-0.13986	-0.027972	0.244755	-0.160839	0.356643	-0.174825	0.0629371	0.0909091	0.223776	0.0769231	-0.0629371	0.314685	0.0559441	0.167832	0.104895	-0.286713	-0.286713	-0.027972	0.447552	-0.503497	0.0769231	0.468531	0.230769	0.440559	0.167832	0.265734	-0.041958	0.160839	0.454545
map05225	0.314685	0.398601	0.160839	0.202797	-0.237762	0.13986	0.300699	-0.13986	0.475524	-0.00699301	0.594406	0.188811	-0.174825	0.321678	0.0699301	0.475524	-0.13986	-0.300699	0.398601	-0.0629371	0.412587	0.265734	0.153846	-0.0559441	-0.0559441	0.118881	0.146853	-0.00699301	0.0979021	0.251748	0.461538	0.0769231	-0.307692	0.321678	0.118881	0.216783	0.0909091	0.524476	-0.244755	0.118881	0.0769231	-0.181818	0.412587	-0.20979	0.0699301	0.0629371	0.405594	-0.034965	-0.391608
map05226	0.202797	0.048951	0.202797	-0.202797	0.216783	0.496503	-0.167832	0.244755	0.013986	0.482517	-0.034965	-0.335664	0.013986	-0.132867	0.174825	-0.153846	0.20979	0.0839161	-0.118881	-0.034965	-0.13986	-0.027972	0.244755	-0.160839	0.356643	-0.174825	0.0629371	0.0909091	0.223776	0.0769231	-0.0629371	0.314685	0.0559441	0.167832	0.104895	-0.286713	-0.286713	-0.027972	0.447552	-0.503497	0.0769231	0.468531	0.230769	0.440559	0.167832	0.265734	-0.041958	0.160839	0.454545
map05230	0.195804	0.370629	0.321678	-0.0699301	0.356643	0.195804	0.160839	0.027972	0.034965	0.377622	0.251748	0.125874	0.00699301	0.132867	0.118881	0.111888	-0.188811	-0.237762	0.496503	-0.195804	0.118881	0	0.244755	-0.160839	0.0979021	0.321678	0.293706	0.188811	0.223776	-0.293706	0.013986	0.363636	0.251748	-0.342657	-0.181818	0.461538	0.153846	0.125874	-0.195804	0.27972	-0.0839161	-0.104895	0.531469	-0.377622	0.181818	-0.132867	-0.13986	-0.559441	-0.48951
map05231	0.160839	-0.00699301	0.146853	-0.314685	0.125874	0.496503	-0.405594	0.174825	-0.013986	0.251748	0.111888	-0.475524	0.034965	-0.286713	0.335664	-0.223776	0.181818	0.216783	-0.223776	0.020979	0.181818	0.160839	0.153846	-0.181818	0.244755	-0.335664	-0.013986	-0.244755	0.125874	0.202797	0.181818	-0.013986	-0.230769	0.545455	0.454545	-0.461538	-0.27972	-0.118881	0.657343	-0.629371	0.111888	0.706294	0.0839161	0.692308	0.363636	0.307692	0.27972	0.573427	0.825175
map05235	0.189142	-0.0280211	0.227671	-0.483363	0.248687	0.462347	-0.339755	0.374782	-0.136603	0.483363	-0.0525395	-0.619966	-0.0945711	-0.46585	-0.0455342	-0.371279	0.140105	-0.168126	-0.0245184	-0.353766	-0.154116	-0.136603	0.0875658	-0.269703	0.455342	-0.276708	0.157618	-0.0630474	0.234676	-0.112084	-0.161121	0.25219	-0.00350263	0.0735553	-0.0875658	0.0210158	-0.395797	-0.25219	0.315237	-0.595447	-0.182137	0.367776	0.294221	0.381787	0.0910684	0.147111	-0.171629	0.112084	0.325745
map05322	-0.244755	-0.111888	-0.118881	0.244755	-0.237762	-0.377622	0.174825	-0.342657	0.0559441	-0.552448	-0.041958	0.545455	-0.027972	0.342657	-0.20979	0.202797	-0.188811	0.104895	-0.020979	0.027972	-0.013986	-0.118881	-0.314685	0.0629371	-0.573427	0.314685	-0.0629371	0.0839161	-0.251748	-0.230769	-0.0629371	-0.34965	0.167832	-0.391608	-0.216783	0.328671	0.223776	0.342657	-0.48951	0.545455	0.237762	-0.517483	-0.048951	-0.426573	-0.153846	-0.286713	-0.118881	-0.34965	-0.65035
map05340	0.27972	0.0839161	0.013986	-0.244755	0.223776	0.384615	-0.167832	0.454545	-0.160839	0.573427	0	-0.587413	0.125874	-0.363636	0.188811	-0.27972	0.0979021	-0.174825	0	-0.111888	0.013986	0.048951	0.314685	-0.195804	0.461538	-0.356643	-0.0629371	0	0.258741	0.125874	0.013986	0.293706	-0.181818	0.293706	0.223776	-0.286713	-0.328671	-0.356643	0.468531	-0.51049	-0.286713	0.48951	0.132867	0.398601	0.111888	0.328671	0.0699301	0.377622	0.65035
map05410	0.335664	-0.00699301	-0.111888	0.230769	-0.601399	-0.104895	0.314685	0.272727	0.293706	-0.132867	0.020979	-0.0699301	0.020979	0.048951	-0.377622	0.286713	0.0979021	-0.454545	-0.0769231	-0.111888	-0.230769	-0.0629371	0.013986	0.0979021	0.20979	0	-0.027972	0.146853	-0.00699301	0.293706	-0.0769231	0	-0.426573	0.132867	-0.13986	-0.251748	-0.20979	0.13986	-0.0909091	-0.0979021	-0.111888	-0.328671	-0.0839161	-0.216783	-0.748252	0.370629	-0.034965	0.391608	-0.202797
map05412	0.433566	0.265734	0.118881	0.237762	-0.041958	0.041958	0.174825	0.0909091	0.314685	0.146853	0.041958	-0.0629371	0.160839	-0.020979	0.160839	0.146853	0.370629	-0.335664	0.146853	0.244755	-0.013986	0.370629	0.314685	0.433566	0.447552	0.027972	-0.125874	-0.041958	-0.0629371	0.41958	0.202797	0.167832	-0.531469	0.188811	0.370629	-0.65035	0.0979021	-0.0629371	0.447552	0.0629371	-0.132867	0.202797	-0.51049	-0.216783	-0.314685	0.552448	0.251748	0.461538	0.230769
map05414	0.433566	0.230769	0.041958	0.27972	-0.132867	0.020979	0.300699	0.174825	0.265734	0.286713	-0.048951	-0.104895	0.111888	0.041958	-0.027972	0.181818	0.265734	-0.48951	0.118881	0.153846	-0.202797	0.188811	0.307692	0.377622	0.461538	-0.013986	-0.167832	0.034965	-0.0839161	0.370629	0.034965	0.251748	-0.475524	0.0839161	0.195804	-0.601399	-0.034965	-0.027972	0.286713	0.027972	-0.223776	0.034965	-0.405594	-0.202797	-0.503497	0.482517	0.0559441	0.34965	0.111888
map05415	-0.027972	-0.118881	0.041958	0.048951	0.0909091	-0.048951	0.0699301	0.027972	0.00699301	-0.104895	-0.307692	0.272727	0.013986	0.048951	-0.335664	-0.174825	0.160839	-0.0769231	0.034965	-0.216783	-0.405594	-0.265734	-0.174825	-0.034965	-0.230769	0.244755	-0.0629371	0.517483	0.0559441	-0.398601	-0.314685	0.0699301	0.314685	-0.79021	-0.475524	0.412587	-0.034965	0.244755	-0.307692	0.328671	0.160839	-0.363636	0.048951	-0.524476	-0.251748	0	-0.447552	-0.552448	-0.671329
map05416	-0.307692	-0.20979	-0.104895	-0.0699301	0.104895	-0.041958	-0.293706	-0.342657	-0.181818	-0.391608	-0.118881	0.223776	-0.00699301	0.0629371	0.041958	-0.265734	-0.13986	0.307692	-0.167832	-0.034965	0.146853	-0.0629371	-0.363636	-0.160839	-0.741259	-0.020979	-0.342657	-0.125874	-0.307692	-0.391608	0.041958	-0.538462	0.111888	-0.321678	0.146853	0.223776	-0.00699301	0.258741	-0.0909091	0.27972	0.321678	0.00699301	-0.041958	0.048951	0.34965	-0.237762	0.00699301	-0.174825	-0.111888
map05417	0.356643	0.482517	0.41958	-0.0699301	0.566434	0.293706	0.0769231	-0.041958	0.223776	0.762238	0.132867	-0.314685	-0.237762	-0.153846	0.251748	0	0.300699	-0.503497	0.552448	0.0629371	-0.00699301	0.335664	0.426573	0.363636	0.818182	-0.118881	0.146853	-0.258741	0.020979	0.237762	0.195804	0.657343	-0.153846	0.118881	0.13986	-0.125874	0.0979021	-0.20979	0.300699	-0.118881	-0.440559	0.300699	-0.13986	-0.0559441	0.188811	0.146853	0.160839	-0.153846	0.0979021
map05418	0.230769	0.237762	0.048951	-0.027972	0.0909091	-0.034965	0.146853	-0.048951	0.160839	0.342657	0.104895	-0.391608	-0.426573	-0.202797	-0.195804	0.020979	0.027972	-0.818182	0.447552	-0.230769	-0.020979	0.111888	0.027972	0.202797	0.48951	-0.34965	-0.0559441	-0.41958	-0.237762	0.153846	0.125874	0.258741	-0.328671	0.125874	-0.104895	0.251748	-0.153846	-0.146853	-0.202797	-0.104895	-0.657343	-0.216783	-0.0839161	-0.132867	-0.146853	-0.041958	0.146853	-0.0629371	-0.258741
[truncated: 571 more columns]
